# Supplementary material for: Rapid changes in plasma corticosterone and medial amygdala transcriptome profiles during social status change reveal molecular pathways associated with a major life history transition in mouse dominance hierarchies
Source: PLoS Genet. 2025 Jan 13;21(1):e1011548. doi: 10.1371/journal.pgen.1011548 (PMC11761145; doi:10.1371/journal.pgen.1011548)
Supplement: S1 File — Table B in S1 File: IEGs—A list of immediate early genes used in hypothesis testing. Table C in S1 File: CORT_DS—Corticosteroid plasma levels and David’s scores pre- and post-reorganization for each individual. Table D in S1 File: Pre_WinLoss—Win Loss behavior data for all cohorts pre-reorganization. Table E in S1 File: Post_WinLoss—Win Loss behavior data for all cohorts post-reorganization. Table F in S1 File: NormalizedCounts—Normalized gene expression for all genes mapped for each sample. Table G in S1 File: DESvsDOM—The gene name, Entrez ID, log fold change, and eFDR p-value for all genes in the descender (DES) vs reorganized dominant (DOM) comparison. Table H in S1 File: DESvsCDOM- The gene name, Entrez ID, log fold change, and eFDR p-value for all genes in the descender (DES) vs control dominant (CDOM) comparison. Table I in S1 File: DOMvsCDOM -The gene name, Entrez ID, log fold change, and eFDR p-value for all genes in the reorganized dominant (DOM) vs control dominant (DOM) comparison. Table J in S1 File: ASCvsSUB—The gene name, Entrez ID, log fold change, and eFDR p-value for all genes in the ascender (ASC) vs reorganized subordinate (SUB) comparison.Table K in S1 File: ASCvsCSUB—The gene name, Entrez ID, log fold change, and eFDR p-value for all genes in the ascender (ASC) vs control subordinate (CSUB) comparison. Table L in S1 File: SUBvsCSUB—The gene name, Entrez ID, log fold change, and eFDR p-value for all genes in the reorganized subordinate (SUB) vs control subordinate (CSUB) comparison. Table M in S1 File: DEGs_GO-Terms—All relevant statistics for GO-terms from the GO-enrichment analysis ran on DEGs from the following comparisons DES vs. DOM, DES vs. CDOM, DOM vs. CDOM, ASC vs. SUB, ASC vs. CSUB, and SUB vs. CSUB. GO-Terms can be found in S8 and S9 Figs. Table N in S1 File: TRN_genes—Summary of transition genes showing significant fold changes in transitioning vs reorganized animals. Log fold change and eFDR values for each gene for each comparison [file pgen.1011548.s001.xlsx]

## Sheet: Table A Reads
Condition	SampleID	Input	Mapped	%Mapped
ASC	B10.1.2	2725695	2398590	87.9992
ASC	B11.1.4	3396851	2966545	87.3322
ASC	B12.4.2	4764740	4187069	87.8761
ASC	B13.1.2	3096074	2722914	87.9473
ASC	B14.1.1	4468841	3962779	88.6758
ASC	B8.4.1.	5656343	5007008	88.5202
ASC	B9.3.1.	4503916	3906239	86.7298
CDOM	B11.5.2	3339813	2935377	87.8905
CDOM	B12.3.4	3244378	2837178	87.4491
CDOM	B13.5.3	3342225	2907160	86.9828
CDOM	B14.3.4	4480337	3925493	87.616
CDOM	B14.5.4	4079044	3584053	87.865
CDOM	B9.2.2.	3770552	3277754	86.9303
CSUB	B11.5.4	4001873	3503786	87.5537
CSUB	B12.3.1	3381526	2944280	87.0696
CSUB	B13.5.1	2859311	2530855	88.5128
CSUB	B14.3.1	4158794	3630176	87.2892
CSUB	B14.5.1	3735095	3306807	88.5334
CSUB	B9.2.3.	3267953	2854360	87.344
DES	B10.5.3	3466817	3066419	88.4506
DES	B11.1.3	2951133	2538454	86.0163
DES	B12.4.3	4649958	4068148	87.4878
DES	B13.1.4	1734619	1460875	84.2188
DES	B14.4.2	4851390	4267410	87.9626
DES	B8.2.4.	4970056	4344946	87.4225
DES	B9.3.4.	4666824	4096377	87.7765
DOM	B10.3.3	2112538	1814615	85.8974
DOM	B11.4.4	4700273	4092735	87.0744
DOM	B12.1.3	1325896	1100325	82.9873
DOM	B13.3.4	2851765	2487058	87.2112
DOM	B14.1.2	1964953	1680504	85.5239
DOM	B8.3.4.	2834882	2458649	86.7284
DOM	B9.1.3.	2290465	1965008	85.7908
SUB	B10.3.2	3158914	2666224	84.4032
SUB	B11.2.3	4774234	4242911	88.871
SUB	B12.1.2	3171207	2752527	86.7975
SUB	B13.2.2	2899003	2498801	86.1952
SUB	B14.2.2	4184310	3664399	87.5747
SUB	B8.2.2.	4150189	3632404	87.5238
SUB	B9.4.1.	3692368	3232718	87.5513

## Sheet: Table B IEGs
Symbol
4931440P22Rik
Acsl4
Adcyap1
Adm
Alpk1
Areg
Atf3
Atp10d
Baz1a
Bdnf
Brinp1
Bves
C2cd4b
Cartpt
Ccdc184
Cdkn1a
Cfap43
Chml
Chrm2
Chst8
Col10a1
Coq10b
Cort
Crem
Crhbp
Csrnp1
Cystm1
D16Ertd472e
Dmxl1
Dusp14
Dusp4
Ell2
Eprs
Errfi1
Fam126b
Fam46a
Fbxo33
Fndc9
Fosl2
Gch1
Gem
Glt28d2
Gltscr2
Gmeb2
Gpr22
Gpr26
Gprc5a
Grasp
Hcrtr2
Herpud1
Hsd17b12
Kcnf1
Kcnj3
Kcns2
Kitl
Klf14
Lipg
Maml3
Mbnl2
Mctp2
Mlf1
Mpp7
Msantd1
Mthfd2
Nap1l5
Nefl
Npbwr1
Nppc
Nr4a2
Nr4a3
Nrn1
Osgin2
Pam
Pard6a
Pax1
Pcdh20
Pcdh8
Pcsk1
Peg10
Per1
Per2
Pgap1
Plagl1
Popdc3
Pou3f1
Prok2
Ptger4
Ptgs2
Rasgrp1
Rel
Rem2
Rgs2
Rgs4
Rheb
Rnf128
Scg2
Sertad1
Sik1
Slc2a1
Slc2a3
Slc46a3
Slc6a17
Spty2d1
Sstr2
Stard4
Stk40
Sult2b1
Sv2c
Tac1
Tacr3
Tbc1d8b
Tec
Tiparp
Tnn
Wdr90
Zdbf2
Amigo3
Arc
Btg2
Dusp1
Dusp5
Egr1
Egr2
Egr3
Egr4
Fos
Fosb
Gadd45g
Ier2
Junb
Klf4
Maff
Npas4
Nr4a1
Ppp1r15a

## Sheet: Table C CORT_DS
Well	plate	dilution_factor	final_conc_ng_ul	mean_con_ng_ul	period	time	Postds	Postrank	Preds	Prerank	condition
D3	1	100	84.1848	81.1379	Pre	25hr	5.45539	1	5.86467	1	same
D4	1	100	78.091	81.1379	Pre	25hr	5.45539	1	5.86467	1	same
E3	1	100	66.6326	71.8388	Post	25hr	5.45539	1	5.86467	1	same
E4	1	100	77.045	71.8388	Post	25hr	5.45539	1	5.86467	1	same
F3	1	100	154.808	178.052	Pre	25hr	-4.70833	4	5.59761	1	descenders
F4	1	100	201.297	178.052	Pre	25hr	-4.70833	4	5.59761	1	descenders
G3	1	100	203.334	219.444	Post	25hr	-4.70833	4	5.59761	1	descenders
G4	1	100	235.555	219.444	Post	25hr	-4.70833	4	5.59761	1	descenders
H3	1	100	124.551	127.637	Pre	1 hr	-2.41746	4	-3.57778	4	same
H4	1	100	130.722	127.637	Pre	1 hr	-2.41746	4	-3.57778	4	same
A5	1	100	339.268	339.268	Post	1 hr	-2.41746	4	-3.57778	4	same
A6	1	100	339.268	339.268	Post	1 hr	-2.41746	4	-3.57778	4	same
B5	1	100	77.045	72.9403	Pre	1 hr	3.70893	1	-5.04333	4	ascenders
B6	1	100	68.8357	72.9403	Pre	1 hr	3.70893	1	-5.04333	4	ascenders
C5	1	100	140.833	134.725	Post	1 hr	3.70893	1	-5.04333	4	ascenders
C6	1	100	128.618	134.725	Post	1 hr	3.70893	1	-5.04333	4	ascenders
D5	1	100	53.7257	55.6349	Pre	1 hr	3.79167	1	5.66195	1	control
D6	1	100	57.5441	55.6349	Pre	1 hr	3.79167	1	5.66195	1	control
E5	1	100	109.982	112.566	Post	1 hr	3.79167	1	5.66195	1	control
E6	1	100	115.15	112.566	Post	1 hr	3.79167	1	5.66195	1	control
F5	1	100	35.3839	35.1741	Pre	1 hr	-1.80556	4	-4.66667	4	control
F6	1	100	34.9643	35.1741	Pre	1 hr	-1.80556	4	-4.66667	4	control
G5	1	100	86.5542	81.7996	Post	1 hr	-1.80556	4	-4.66667	4	control
G6	1	100	77.045	81.7996	Post	1 hr	-1.80556	4	-4.66667	4	control
H5	1	100	92.8764	92.2202	Pre	1 hr	3.04808	1	4.86667	1	same
H6	1	100	91.5639	92.2202	Pre	1 hr	3.04808	1	4.86667	1	same
A7	1	100	177.419	168.196	Post	1 hr	3.04808	1	4.86667	1	same
A8	1	100	158.973	168.196	Post	1 hr	3.04808	1	4.86667	1	same
B7	1	100	120.665	112.122	Pre	1 hr	-2.29167	4	4.6119	1	descenders
B8	1	100	103.578	112.122	Pre	1 hr	-2.29167	4	4.6119	1	descenders
C7	1	100	260.697	243.139	Post	1 hr	-2.29167	4	4.6119	1	descenders
C8	1	100	225.582	243.139	Post	1 hr	-2.29167	4	4.6119	1	descenders
D7	1	100	254.755	231.13	Pre	1 hr	-2.08333	4	-4.01667	4	same
D8	1	100	207.504	231.13	Pre	1 hr	-2.08333	4	-4.01667	4	same
E7	1	100	163.307	167.118	Post	1 hr	-2.08333	4	-4.01667	4	same
E8	1	100	170.93	167.118	Post	1 hr	-2.08333	4	-4.01667	4	same
F7	1	100	50.1996	50.3542	Pre	1 hr	2.75	1	-2.94444	4	ascenders
F8	1	100	50.5089	50.3542	Pre	1 hr	2.75	1	-2.94444	4	ascenders
G7	1	100	79.1554	82.5545	Post	1 hr	2.75	1	-2.94444	4	ascenders
G8	1	100	85.9537	82.5545	Post	1 hr	2.75	1	-2.94444	4	ascenders
H7	1	100	86.5542	81.0318	Pre	1 hr	3	1	5.21818	1	control
H8	1	100	75.5094	81.0318	Pre	1 hr	3	1	5.21818	1	control
A9	1	100	87.7718	88.0805	Post	1 hr	3	1	5.21818	1	control
A10	1	100	88.3892	88.0805	Post	1 hr	3	1	5.21818	1	control
B9	1	100	69.2871	72.9079	Pre	1 hr	-3.375	4	-4.91818	4	control
B10	1	100	76.5287	72.9079	Pre	1 hr	-3.375	4	-4.91818	4	control
C9	1	100	146.946	141.575	Post	1 hr	-3.375	4	-4.91818	4	control
C10	1	100	136.205	141.575	Post	1 hr	-3.375	4	-4.91818	4	control
D9	1	100	79.1554	75.1429	Pre	25hr	4.43723	1	4.77381	1	same
D10	1	100	71.1304	75.1429	Pre	25hr	4.43723	1	4.77381	1	same
E9	1	100	69.2871	63.7798	Post	25hr	4.43723	1	4.77381	1	same
E10	1	100	58.2724	63.7798	Post	25hr	4.43723	1	4.77381	1	same
F9	1	100	46.3681	50.7234	Pre	25hr	-3.53247	4	4.14958	1	descenders
F10	1	100	55.0787	50.7234	Pre	25hr	-3.53247	4	4.14958	1	descenders
G9	1	100	51.45	56.3741	Post	25hr	-3.53247	4	4.14958	1	descenders
G10	1	100	61.2982	56.3741	Post	25hr	-3.53247	4	4.14958	1	descenders
H9	1	100	117.863	115.194	Pre	25hr	3.73462	1	5.83434	1	control
H10	1	100	112.525	115.194	Pre	25hr	3.73462	1	5.83434	1	control
A11	1	100	47.5107	50.6182	Post	25hr	3.73462	1	5.83434	1	control
A12	1	100	53.7257	50.6182	Post	25hr	3.73462	1	5.83434	1	control
B11	1	100	34.3444	33.2545	Pre	25hr	-0.729487	4	-4.94444	4	control
B12	1	100	32.1646	33.2545	Pre	25hr	-0.729487	4	-4.94444	4	control
C11	1	100	59.0117	55.7115	Post	25hr	-0.729487	4	-4.94444	4	control
C12	1	100	52.4114	55.7115	Post	25hr	-0.729487	4	-4.94444	4	control
D11	1	100	93.5421	103.466	Pre	25hr	-2.38846	4	-4.73939	4	same
D12	1	100	113.39	103.466	Pre	25hr	-2.38846	4	-4.73939	4	same
E11	1	100	180.804	169.888	Post	25hr	-2.38846	4	-4.73939	4	same
E12	1	100	158.973	169.888	Post	25hr	-2.38846	4	-4.73939	4	same
F11	1	100	211.808	202.631	Pre	25hr	4.2989	1	-5.37778	4	ascenders
F12	1	100	193.453	202.631	Pre	25hr	4.2989	1	-5.37778	4	ascenders
G11	1	100	214.012	238.18	Post	25hr	4.2989	1	-5.37778	4	ascenders
G12	1	100	246.236	238.18	Post	25hr	4.2989	1	-5.37778	4	ascenders
H11	1	100	246.236	238.18	Post	25hr	4.2989	1	-5.37778	4	ascenders
H12	1	100	246.236	238.18	Post	25hr	4.2989	1	-5.37778	4	ascenders
D3	2	100	100.891	111.77	Pre	1 hr	4.44615	1	-3.95833	4	ascenders
D4	2	100	122.649	111.77	Pre	1 hr	4.44615	1	-3.95833	4	ascenders
E3	2	100	289.346	311.199	Post	1 hr	4.44615	1	-3.95833	4	ascenders
E4	2	100	333.052	311.199	Post	1 hr	4.44615	1	-3.95833	4	ascenders
F3	2	100	38.6115	41.1896	Pre	1 hr	-4.56044	4	-3.2619	4	same
F4	2	100	43.7677	41.1896	Pre	1 hr	-4.56044	4	-3.2619	4	same
G3	2	100	223.687	211.121	Post	1 hr	-4.56044	4	-3.2619	4	same
G4	2	100	198.555	211.121	Post	1 hr	-4.56044	4	-3.2619	4	same
H3	2	100	86.2609	91.3104	Pre	1 hr	-3.83333	4	5.66069	1	descenders
H4	2	100	96.3599	91.3104	Pre	1 hr	-3.83333	4	5.66069	1	descenders
A5	2	100	149.699	154.218	Post	1 hr	-3.83333	4	5.66069	1	descenders
A6	2	100	158.738	154.218	Post	1 hr	-3.83333	4	5.66069	1	descenders
B5	2	100	144.12	133.913	Pre	1 hr	5.54625	1	5.86919	1	same
B6	2	100	123.707	133.913	Pre	1 hr	5.54625	1	5.86919	1	same
C5	2	100	196.302	194.11	Post	1 hr	5.54625	1	5.86919	1	same
C6	2	100	191.919	194.11	Post	1 hr	5.54625	1	5.86919	1	same
D5	2	100	111.872	122.888	Pre	25hr	5.80987	1	-4.91602	4	ascenders
D6	2	100	133.904	122.888	Pre	25hr	5.80987	1	-4.91602	4	ascenders
E5	2	100	160.33	172.985	Post	25hr	5.80987	1	-4.91602	4	ascenders
E6	2	100	185.64	172.985	Post	25hr	5.80987	1	-4.91602	4	ascenders
F5	2	100	30.5726	31.528	Pre	25hr	-4.41304	4	-4.5	4	same
F6	2	100	32.4835	31.528	Pre	25hr	-4.41304	4	-4.5	4	same
G5	2	100	258.152	269.557	Post	25hr	-4.41304	4	-4.5	4	same
G6	2	100	280.963	269.557	Post	25hr	-4.41304	4	-4.5	4	same
H5	2	100	43.7677	47.9891	Pre	25hr	5.16982	1	5.46953	1	same
H6	2	100	52.2106	47.9891	Pre	25hr	5.16982	1	5.46953	1	same
A7	2	100	94.2064	87.2826	Post	25hr	5.16982	1	5.46953	1	same
A8	2	100	80.3588	87.2826	Post	25hr	5.16982	1	5.46953	1	same
B7	2	100	136.349	125.506	Pre	25hr	-4.98611	4	2.50641	1	descenders
B8	2	100	114.663	125.506	Pre	25hr	-4.98611	4	2.50641	1	descenders
C7	2	100	24.9584	24.2273	Post	25hr	-4.98611	4	2.50641	1	descenders
C8	2	100	23.4963	24.2273	Post	25hr	-4.98611	4	2.50641	1	descenders
D7	2	100	33.5797	37.2205	Pre	25hr	-4.26667	4	-4.90152	4	control
D8	2	100	40.8612	37.2205	Pre	25hr	-4.26667	4	-4.90152	4	control
E7	2	100	312.305	296.634	Post	25hr	-4.26667	4	-4.90152	4	control
E8	2	100	280.963	296.634	Post	25hr	-4.26667	4	-4.90152	4	control
F7	2	100	92.1229	99.3571	Pre	25hr	5.30707	1	5.69411	1	control
F8	2	100	106.591	99.3571	Pre	25hr	5.30707	1	5.69411	1	control
G7	2	100	93.5042	99.6261	Post	25hr	5.30707	1	5.69411	1	control
G8	2	100	105.748	99.6261	Post	25hr	5.30707	1	5.69411	1	control
H7	2	100	151.147	163.522	Pre	25hr	-3.23939	4	5.45698	1	descenders
H8	2	100	175.897	163.522	Pre	25hr	-3.23939	4	5.45698	1	descenders
A9	2	100	102.472	111.014	Post	25hr	-3.23939	4	5.45698	1	descenders
A10	2	100	119.557	111.014	Post	25hr	-3.23939	4	5.45698	1	descenders
B9	2	100	73.016	75.8583	Pre	25hr	5.82018	1	5.60806	1	same
B10	2	100	78.7005	75.8583	Pre	25hr	5.82018	1	5.60806	1	same
C9	2	100	78.1586	71.9379	Post	25hr	5.82018	1	5.60806	1	same
C10	2	100	65.7172	71.9379	Post	25hr	5.82018	1	5.60806	1	same
D9	2	100	79.8006	86.3052	Pre	25hr	4.54825	1	4.85392	1	control
D10	2	100	92.8098	86.3052	Pre	25hr	4.54825	1	4.85392	1	control
E9	2	100	52.8429	52.2154	Post	25hr	4.54825	1	4.85392	1	control
E10	2	100	51.5878	52.2154	Post	25hr	4.54825	1	4.85392	1	control
F9	2	100	145.483	145.483	Pre	25hr	-2.85828	4	-3.08538	4	control
F10	2	100	145.483	145.483	Pre	25hr	-2.85828	4	-3.08538	4	control
G9	2	100	60.1193	62.4976	Post	25hr	-2.85828	4	-3.08538	4	control
G10	2	100	64.8758	62.4976	Post	25hr	-2.85828	4	-3.08538	4	control
H9	2	100	59.7441	63.8152	Pre	1 hr	4.71429	1	-4.79762	4	ascenders
H10	2	100	67.8863	63.8152	Pre	1 hr	4.71429	1	-4.79762	4	ascenders
A11	2	100	61.2637	65.4781	Post	1 hr	4.71429	1	-4.79762	4	ascenders
A12	2	100	69.6925	65.4781	Post	1 hr	4.71429	1	-4.79762	4	ascenders
B11	2	100	63.6408	60.2458	Pre	1 hr	-4.04762	4	-5.35165	4	same
B12	2	100	56.8509	60.2458	Pre	1 hr	-4.04762	4	-5.35165	4	same
C11	2	100	138.864	142.866	Post	1 hr	-4.04762	4	-5.35165	4	same
C12	2	100	146.867	142.866	Post	1 hr	-4.04762	4	-5.35165	4	same
D11	2	100	25.5116	28.2112	Pre	1 hr	2.1	1	4.08333	1	same
D12	2	100	30.9109	28.2112	Pre	1 hr	2.1	1	4.08333	1	same
E11	2	100	356.321	359.454	Post	1 hr	2.1	1	4.08333	1	same
E12	2	100	362.587	359.454	Post	1 hr	2.1	1	4.08333	1	same
F11	2	100	43.7677	47.0689	Pre	1 hr	-1.55	4	3.9375	1	descenders
F12	2	100	50.3701	47.0689	Pre	1 hr	-1.55	4	3.9375	1	descenders
G11	2	100	140.149	149.444	Post	1 hr	-1.55	4	3.9375	1	descenders
G12	2	100	158.738	149.444	Post	1 hr	-1.55	4	3.9375	1	descenders
D3	3	100	29.7425	28.0422	Pre	1 hr	3.83929	1	4.74143	1	control
D4	3	100	26.3419	28.0422	Pre	1 hr	3.83929	1	4.74143	1	control
E3	3	100	91.8999	89.6989	Post	1 hr	3.83929	1	4.74143	1	control
E4	3	100	87.4978	89.6989	Post	1 hr	3.83929	1	4.74143	1	control
F3	3	100	78.5832	82.4418	Pre	1 hr	-1.91667	4	-2.82143	4	control
F4	3	100	86.3005	82.4418	Pre	1 hr	-1.91667	4	-2.82143	4	control
G3	3	100	80.6769	76.7235	Post	1 hr	-1.91667	4	-2.82143	4	control
G4	3	100	72.7701	76.7235	Post	1 hr	-1.91667	4	-2.82143	4	control
H3	3	100	101.066	94.8938	Pre	1 hr	4.19173	1	-3.95349	4	ascenders
H4	3	100	88.7213	94.8938	Pre	1 hr	4.19173	1	-3.95349	4	ascenders
A5	3	100	187.729	171.822	Post	1 hr	4.19173	1	-3.95349	4	ascenders
A6	3	100	155.914	171.822	Post	1 hr	4.19173	1	-3.95349	4	ascenders
B5	3	100	57.9856	53.4047	Pre	1 hr	-3.01704	4	-3.61667	4	same
B6	3	100	48.8238	53.4047	Pre	1 hr	-3.01704	4	-3.61667	4	same
C5	3	100	227.217	245.215	Post	1 hr	-3.01704	4	-3.61667	4	same
C6	3	100	263.213	245.215	Post	1 hr	-3.01704	4	-3.61667	4	same
D5	3	100	50.1663	48.4679	Pre	1 hr	-2.96296	4	5.76343	1	descenders
D6	3	100	46.7696	48.4679	Pre	1 hr	-2.96296	4	5.76343	1	descenders
E5	3	100	398.34	413.059	Post	1 hr	-2.96296	4	5.76343	1	descenders
E6	3	100	427.778	413.059	Post	1 hr	-2.96296	4	5.76343	1	descenders
F5	3	100	82.8568	83.9926	Pre	1 hr	5.34245	1	4.95085	1	same
F6	3	100	85.1284	83.9926	Pre	1 hr	5.34245	1	4.95085	1	same
G5	3	100	474.356	503.233	Post	1 hr	5.34245	1	4.95085	1	same
G6	3	100	532.109	503.233	Post	1 hr	5.34245	1	4.95085	1	same
H5	3	100	74.1617	68.8995	Pre	1 hr	-2.95833	4	-4.44762	4	control
H6	3	100	63.6373	68.8995	Pre	1 hr	-2.95833	4	-4.44762	4	control
A7	3	100	73.2296	70.8141	Post	1 hr	-2.95833	4	-4.44762	4	control
A8	3	100	68.3986	70.8141	Post	1 hr	-2.95833	4	-4.44762	4	control
B7	3	100	59.3312	56.1645	Pre	1 hr	3.08333	1	3.9707	1	control
B8	3	100	52.9978	56.1645	Pre	1 hr	3.08333	1	3.9707	1	control
C7	3	100	103.391	112.407	Post	1 hr	3.08333	1	3.9707	1	control
C8	3	100	121.423	112.407	Post	1 hr	3.08333	1	3.9707	1	control
D7	3	100	40.7905	42.2232	Pre	1 hr	2.79885	1	-2.19955	4	ascenders
D8	3	100	43.656	42.2232	Pre	1 hr	2.79885	1	-2.19955	4	ascenders
E7	3	100	199.403	207.341	Post	1 hr	2.79885	1	-2.19955	4	ascenders
E8	3	100	215.28	207.341	Post	1 hr	2.79885	1	-2.19955	4	ascenders
F7	3	100	145.471	136.118	Pre	1 hr	-1.01437	4	-4.59464	4	same
F8	3	100	126.765	136.118	Pre	1 hr	-1.01437	4	-4.59464	4	same
G7	3	100	336.226	329.877	Post	1 hr	-1.01437	4	-4.59464	4	same
G8	3	100	323.527	329.877	Post	1 hr	-1.01437	4	-4.59464	4	same
H7	3	100	67.5703	72.3184	Pre	25hr	-4.52381	4	4.84028	1	descenders
H8	3	100	77.0664	72.3184	Pre	25hr	-4.52381	4	4.84028	1	descenders
A9	3	100	173.333	186.368	Post	25hr	-4.52381	4	4.84028	1	descenders
A10	3	100	199.403	186.368	Post	25hr	-4.52381	4	4.84028	1	descenders
B9	3	100	39.5433	40.3798	Pre	25hr	5.32236	1	5.72715	1	same
B10	3	100	41.2164	40.3798	Pre	25hr	5.32236	1	5.72715	1	same
C9	3	100	167.757	171.512	Post	25hr	5.32236	1	5.72715	1	same
C10	3	100	175.266	171.512	Post	25hr	5.32236	1	5.72715	1	same
D9	3	100	32.7399	34.8643	Pre	25hr	-3.84474	4	-5.17949	4	same
D10	3	100	36.9887	34.8643	Pre	25hr	-3.84474	4	-5.17949	4	same
E9	3	100	88.1062	95.7487	Post	25hr	-3.84474	4	-5.17949	4	same
E10	3	100	103.391	95.7487	Post	25hr	-3.84474	4	-5.17949	4	same
F9	3	100	212.475	228.227	Pre	25hr	4.65123	1	-3.14583	4	ascenders
F10	3	100	243.979	228.227	Pre	25hr	4.65123	1	-3.14583	4	ascenders
G9	3	100	86.3005	86.0059	Post	25hr	4.65123	1	-3.14583	4	ascenders
G10	3	100	85.7113	86.0059	Post	25hr	4.65123	1	-3.14583	4	ascenders
H9	3	100	66.3548	70.974	Pre	1 hr	1.75238	1	5.45	1	same
H10	3	100	75.5932	70.974	Pre	1 hr	1.75238	1	5.45	1	same
A11	3	100	487.601	452.553	Post	1 hr	1.75238	1	5.45	1	same
A12	3	100	417.504	452.553	Post	1 hr	1.75238	1	5.45	1	same
B11	3	100	69.2417	71.7017	Pre	1 hr	-1.12381	4	5.82678	1	descenders
B12	3	100	74.1617	71.7017	Pre	1 hr	-1.12381	4	5.82678	1	descenders
C11	3	100	154.343	149.907	Post	1 hr	-1.12381	4	5.82678	1	descenders
C12	3	100	145.471	149.907	Post	1 hr	-1.12381	4	5.82678	1	descenders
D11	3	100	171.438	158.454	Pre	25hr	4.72235	1	4.48851	1	same
D12	3	100	145.471	158.454	Pre	25hr	4.72235	1	4.48851	1	same
E11	3	100	151.282	165.267	Post	25hr	4.72235	1	4.48851	1	same
E12	3	100	179.251	165.267	Post	25hr	4.72235	1	4.48851	1	same
F11	3	100	189.963	195.93	Pre	25hr	-2.45333	4	5.35952	1	descenders
F12	3	100	201.898	195.93	Pre	25hr	-2.45333	4	5.35952	1	descenders
G11	3	100	118.398	128.566	Post	25hr	-2.45333	4	5.35952	1	descenders
G12	3	100	138.733	128.566	Post	25hr	-2.45333	4	5.35952	1	descenders
D3	4	100	154.235	171.132	Pre	1 hr	-3.72778	4	4.64312	1	descenders
D4	4	100	188.03	171.132	Pre	1 hr	-3.72778	4	4.64312	1	descenders
E3	4	100	350.199	340.628	Post	1 hr	-3.72778	4	4.64312	1	descenders
E4	4	100	331.056	340.628	Post	1 hr	-3.72778	4	4.64312	1	descenders
F3	4	100	87.2444	94.1218	Pre	1 hr	4.32778	1	5.78419	1	same
F4	4	100	100.999	94.1218	Pre	1 hr	4.32778	1	5.78419	1	same
G3	4	100	319.328	345.403	Post	1 hr	4.32778	1	5.78419	1	same
G4	4	100	371.478	345.403	Post	1 hr	4.32778	1	5.78419	1	same
H3	4	100	74.5037	69.5799	Pre	25hr	5.16721	1	-4.37576	4	ascenders
H4	4	100	64.656	69.5799	Pre	25hr	5.16721	1	-4.37576	4	ascenders
A5	4	100	85.3296	79.4047	Post	25hr	5.16721	1	-4.37576	4	ascenders
A6	4	100	73.4798	79.4047	Post	25hr	5.16721	1	-4.37576	4	ascenders
B5	4	100	112.406	107.937	Pre	25hr	-5.25595	4	-4.92308	4	same
B6	4	100	103.468	107.937	Pre	25hr	-5.25595	4	-4.92308	4	same
C5	4	100	160.813	152.279	Post	25hr	-5.25595	4	-4.92308	4	same
C6	4	100	143.746	152.279	Post	25hr	-5.25595	4	-4.92308	4	same
D5	4	100	124.83	128.357	Pre	25hr	-2.71429	4	-4	4	control
D6	4	100	131.884	128.357	Pre	25hr	-2.71429	4	-4	4	control
E5	4	100	39.7523	36.6584	Post	25hr	-2.71429	4	-4	4	control
E6	4	100	33.5645	36.6584	Post	25hr	-2.71429	4	-4	4	control
F5	4	100	71.9804	76.5367	Pre	25hr	3.49196	1	4.74433	1	control
F6	4	100	81.0931	76.5367	Pre	25hr	3.49196	1	4.74433	1	control
G5	4	100	55.0806	54.5694	Post	25hr	3.49196	1	4.74433	1	control
G6	4	100	54.0581	54.5694	Post	25hr	3.49196	1	4.74433	1	control
H5	4	100	441.868	418.571	Pre	25hr	-3	4	-4.05093	4	control
H6	4	100	395.273	418.571	Pre	25hr	-3	4	-4.05093	4	control
A7	4	100	52.4067	54.4446	Post	25hr	-3	4	-4.05093	4	control
A8	4	100	56.4824	54.4446	Post	25hr	-3	4	-4.05093	4	control
B7	4	100	85.3296	87.9544	Pre	25hr	4	1	4.7742	1	control
B8	4	100	90.5793	87.9544	Pre	25hr	4	1	4.7742	1	control
C7	4	100	119.402	123.84	Post	25hr	4	1	4.7742	1	control
C8	4	100	128.279	123.84	Post	25hr	4	1	4.7742	1	control
D7	4	100	59.4269	65.2156	Pre	1 hr	-2.73095	4	-2.82897	4	control
D8	4	100	71.0044	65.2156	Pre	1 hr	-2.73095	4	-2.82897	4	control
E7	4	100	143.746	154.013	Post	1 hr	-2.73095	4	-2.82897	4	control
E8	4	100	164.28	154.013	Post	1 hr	-2.73095	4	-2.82897	4	control
F7	4	100	104.311	103.473	Pre	1 hr	3.45	1	4.79334	1	control
F8	4	100	102.635	103.473	Pre	1 hr	3.45	1	4.79334	1	control
G7	4	100	204.751	199.824	Post	1 hr	3.45	1	4.79334	1	control
G8	4	100	194.897	199.824	Post	1 hr	3.45	1	4.79334	1	control
H7	4	100	70.0467	74.7084	Pre	1 hr	2	1	-2.95171	4	ascenders
H8	4	100	79.3701	74.7084	Pre	1 hr	2	1	-2.95171	4	ascenders
A9	4	100	143.746	139.062	Post	1 hr	2	1	-2.95171	4	ascenders
A10	4	100	134.379	139.062	Post	1 hr	2	1	-2.95171	4	ascenders
B9	4	100	183.679	169.758	Pre	1 hr	-2	4	-4	4	same
B10	4	100	155.837	169.758	Pre	1 hr	-2	4	-4	4	same
C9	4	100	112.406	120.343	Post	1 hr	-2	4	-4	4	same
C10	4	100	128.279	120.343	Post	1 hr	-2	4	-4	4	same
D9	4	100	86.5992	88.2483	Pre	1 hr	-1.875	4	5.76653	1	descenders
D10	4	100	89.8974	88.2483	Pre	1 hr	-1.875	4	5.76653	1	descenders
E9	4	100	475.059	453.405	Post	1 hr	-1.875	4	5.76653	1	descenders
E10	4	100	431.752	453.405	Post	1 hr	-1.875	4	5.76653	1	descenders
F9	4	100	111.459	105.431	Pre	1 hr	3.1875	1	5.50433	1	same
F10	4	100	99.403	105.431	Pre	1 hr	3.1875	1	5.50433	1	same
G9	4	100	288.297	303.813	Post	1 hr	3.1875	1	5.50433	1	same
G10	4	100	319.328	303.813	Post	1 hr	3.1875	1	5.50433	1	same
H9	4	100	83.4755	91.4393	Pre	25hr	4.49935	1	-4.08791	4	ascenders
H10	4	100	99.403	91.4393	Pre	25hr	4.49935	1	-4.08791	4	ascenders
A11	4	100	36.4119	33.1495	Post	25hr	4.49935	1	-4.08791	4	ascenders
A12	4	100	29.8871	33.1495	Post	25hr	4.49935	1	-4.08791	4	ascenders
D9	5	100	67.8571	71.5823	Pre	1 hr	3.28333	1	5.01429	1	control
D10	5	100	75.3076	71.5823	Pre	1 hr	3.28333	1	5.01429	1	control
E9	5	100	88.6074	94.3454	Post	1 hr	3.28333	1	5.01429	1	control
E10	5	100	100.083	94.3454	Post	1 hr	3.28333	1	5.01429	1	control
F9	5	100	21.5122	20.8347	Pre	1 hr	-2.7	4	-5.02857	4	control
F10	5	100	20.1572	20.8347	Pre	1 hr	-2.7	4	-5.02857	4	control
G9	5	100	138.784	143.607	Post	1 hr	-2.7	4	-5.02857	4	control
G10	5	100	148.43	143.607	Post	1 hr	-2.7	4	-5.02857	4	control
H9	5	100	123.11	115.997	Pre	25hr	5.64706	1	-4.63333	4	ascenders
H10	5	100	108.884	115.997	Pre	25hr	5.64706	1	-4.63333	4	ascenders
A11	5	100	194.357	193.29	Post	25hr	5.64706	1	-4.63333	4	ascenders
A12	5	100	192.222	193.29	Post	25hr	5.64706	1	-4.63333	4	ascenders
B11	5	100	101.763	105.324	Pre	25hr	-4.59664	4	-4.24638	4	same
B12	5	100	108.884	105.324	Pre	25hr	-4.59664	4	-4.24638	4	same
C11	5	100	76.4564	71.6636	Post	25hr	-4.59664	4	-4.24638	4	same
C12	5	100	66.8708	71.6636	Post	25hr	-4.59664	4	-4.24638	4	same
D11	5	100	190.123	197.853	Pre	25hr	1.32222	4	-3.02273	4	control
D12	5	100	205.582	197.853	Pre	25hr	1.32222	4	-3.02273	4	control
E11	5	100	122.01	117.849	Post	25hr	1.32222	4	-3.02273	4	control
E12	5	100	113.688	117.849	Post	25hr	1.32222	4	-3.02273	4	control
F11	5	100	64.9521	65.4274	Pre	25hr	5.24206	1	5.58939	1	control
F12	5	100	65.9026	65.4274	Pre	25hr	5.24206	1	5.58939	1	control
G11	5	100	107.957	113.374	Post	25hr	5.24206	1	5.58939	1	control
G12	5	100	118.792	113.374	Post	25hr	5.24206	1	5.58939	1	control
D3	6	100	107.055	108.468	Pre	25hr	0.833333	3	-0.506034	3	control
D4	6	100	109.881	108.468	Pre	25hr	0.833333	3	-0.506034	3	control
E3	6	100	59.0429	60.9137	Post	25hr	0.833333	3	-0.506034	3	control
E4	6	100	62.7845	60.9137	Post	25hr	0.833333	3	-0.506034	3	control
F3	6	100	74.9801	78.1839	Pre	1 hr	-0.607143	3	-2.54762	3	same
F4	6	100	81.3877	78.1839	Pre	1 hr	-0.607143	3	-2.54762	3	same
G3	6	100	121.287	128.636	Post	1 hr	-0.607143	3	-2.54762	3	same
G4	6	100	135.986	128.636	Post	1 hr	-0.607143	3	-2.54762	3	same
H3	6	100	58.6452	63.2192	Pre	25hr	-1.18227	3	-1.3	3	same
H4	6	100	67.7932	63.2192	Pre	25hr	-1.18227	3	-1.3	3	same
A5	6	100	76.0912	78.4326	Pre	1 hr	-0.425	3	4.84826	1	descenders
A6	6	100	80.774	78.4326	Pre	1 hr	-0.425	3	4.84826	1	descenders
B5	6	100	442.516	459.138	Post	1 hr	-0.425	3	4.84826	1	descenders
B6	6	100	475.76	459.138	Post	1 hr	-0.425	3	4.84826	1	descenders
C5	6	100	395.721	391.577	Pre	25hr	-1.92	3	5.78974	1	descenders
C6	6	100	387.433	391.577	Pre	25hr	-1.92	3	5.78974	1	descenders
D5	6	100	100.036	98.0152	Post	25hr	-1.92	3	5.78974	1	descenders
D6	6	100	95.9941	98.0152	Post	25hr	-1.92	3	5.78974	1	descenders
E5	6	100	92.1893	97.8226	Pre	25hr	5.84177	1	-1.59408	3	ascenders
E6	6	100	103.456	97.8226	Pre	25hr	5.84177	1	-1.59408	3	ascenders
F5	6	100	95.2148	94.0736	Post	25hr	5.84177	1	-1.59408	3	ascenders
F6	6	100	92.9323	94.0736	Post	25hr	5.84177	1	-1.59408	3	ascenders
G5	6	100	32.2302	33.5791	Pre	1 hr	3.29176	1	-1.86624	3	ascenders
G6	6	100	34.9281	33.5791	Pre	1 hr	3.29176	1	-1.86624	3	ascenders
H5	6	100	432.368	437.442	Post	1 hr	3.29176	1	-1.86624	3	ascenders
H6	6	100	442.516	437.442	Post	1 hr	3.29176	1	-1.86624	3	ascenders
A7	6	100	38.3378	39.7027	Pre	1 hr	-1.5	3	-1.04902	3	control
A8	6	100	41.0677	39.7027	Pre	1 hr	-1.5	3	-1.04902	3	control
B7	6	100	208.583	205.922	Post	1 hr	-1.5	3	-1.04902	3	control
B8	6	100	203.261	205.922	Post	1 hr	-1.5	3	-1.04902	3	control
C7	6	100	138.71	148.746	Pre	25hr	-2.75	3	-2.32213	3	control
C8	6	100	158.783	148.746	Pre	25hr	-2.75	3	-2.32213	3	control
D7	6	100	124.719	139.234	Post	25hr	-2.75	3	-2.32213	3	control
D8	6	100	153.749	139.234	Post	25hr	-2.75	3	-2.32213	3	control
E7	6	100	36.4771	35.8111	Pre	1 hr	-0.760684	3	-2.41667	3	same
E8	6	100	35.1451	35.8111	Pre	1 hr	-0.760684	3	-2.41667	3	same
F7	6	100	141.522	139.43	Post	1 hr	-0.760684	3	-2.41667	3	same
F8	6	100	137.337	139.43	Post	1 hr	-0.760684	3	-2.41667	3	same
G7	6	100	135.986	141.708	Pre	25hr	-2.41667	3	-2.38068	3	same
G8	6	100	147.43	141.708	Pre	25hr	-2.41667	3	-2.38068	3	same
H7	6	100	104.338	119.497	Post	25hr	-2.41667	3	-2.38068	3	same
H8	6	100	134.656	119.497	Post	25hr	-2.41667	3	-2.38068	3	same
A9	6	100	85.8759	86.5496	Pre	1 hr	-0.6875	3	5.15238	1	descenders
A10	6	100	87.2234	86.5496	Pre	1 hr	-0.6875	3	5.15238	1	descenders
B9	6	100	487.885	481.823	Post	1 hr	-0.6875	3	5.15238	1	descenders
B10	6	100	475.76	481.823	Post	1 hr	-0.6875	3	5.15238	1	descenders
C9	6	100	190.917	199.75	Pre	1 hr	-2.49474	3	3.84602	1	descenders
C10	6	100	208.583	199.75	Pre	1 hr	-2.49474	3	3.84602	1	descenders
D9	6	100	371.771	357.72	Post	1 hr	-2.49474	3	3.84602	1	descenders
D10	6	100	343.669	357.72	Post	1 hr	-2.49474	3	3.84602	1	descenders
E9	6	100	36.0272	37.5446	Pre	25hr	5.05792	1	-2.58095	3	ascenders
E10	6	100	39.0619	37.5446	Pre	25hr	5.05792	1	-2.58095	3	ascenders
F9	6	100	97.5813	100.083	Post	25hr	5.05792	1	-2.58095	3	ascenders
F10	6	100	102.585	100.083	Post	25hr	5.05792	1	-2.58095	3	ascenders
G9	6	100	62.7845	71.7792	Pre	1 hr	3.47917	1	-1.59259	3	ascenders
G10	6	100	80.774	71.7792	Pre	1 hr	3.47917	1	-1.59259	3	ascenders
H9	6	100	73.3551	69.8655	Post	1 hr	3.47917	1	-1.59259	3	ascenders
H10	6	100	66.3759	69.8655	Post	1 hr	3.47917	1	-1.59259	3	ascenders
A11	6	100	39.5529	40.7012	Pre	1 hr	-1.70833	3	-2.28571	3	control
A12	6	100	41.8494	40.7012	Pre	1 hr	-1.70833	3	-2.28571	3	control
B11	6	100	190.917	202.533	Post	1 hr	-1.70833	3	-2.28571	3	control
B12	6	100	214.148	202.533	Post	1 hr	-1.70833	3	-2.28571	3	control
C11	6	100	142.963	166.94	Pre	25hr	-0.850245	3	-2.23475	3	same
C12	6	100	190.917	166.94	Pre	25hr	-0.850245	3	-2.23475	3	same
D11	6	100	63.6577	68.7745	Post	25hr	-0.850245	3	-2.23475	3	same
D12	6	100	73.8913	68.7745	Post	25hr	-0.850245	3	-2.23475	3	same
E11	6	100	140.105	143.768	Pre	25hr	-1.7	3	5.82662	1	descenders
E12	6	100	147.43	143.768	Pre	25hr	-1.7	3	5.82662	1	descenders
F11	6	100	104.338	116.937	Post	25hr	-1.7	3	5.82662	1	descenders
F12	6	100	129.537	116.937	Post	25hr	-1.7	3	5.82662	1	descenders
G11	6	100	59.4441	68.0498	Pre	1 hr	4.45833	1	-2.15152	3	ascenders
G12	6	100	76.6554	68.0498	Pre	1 hr	4.45833	1	-2.15152	3	ascenders
H11	6	100	63.6577	63.2211	Post	1 hr	4.45833	1	-2.15152	3	ascenders
H12	6	100	62.7845	63.2211	Post	1 hr	4.45833	1	-2.15152	3	ascenders
D3	7	100	86.1658	89.0311	Pre	1 hr	2.44048	1	-1.5307	3	ascenders
D4	7	100	91.8963	89.0311	Pre	1 hr	2.44048	1	-1.5307	3	ascenders
E3	7	100	195.254	222.126	Post	1 hr	2.44048	1	-1.5307	3	ascenders
E4	7	100	248.998	222.126	Post	1 hr	2.44048	1	-1.5307	3	ascenders
F3	7	100	67.8449	63.072	Pre	25hr	-0.702679	3	-0.870312	3	control
F4	7	100	58.299	63.072	Pre	25hr	-0.702679	3	-0.870312	3	control
G3	7	100	155.718	149.842	Post	25hr	-0.702679	3	-0.870312	3	control
G4	7	100	143.966	149.842	Post	25hr	-0.702679	3	-0.870312	3	control
H3	7	100	139.389	142.469	Post	25hr	-0.933333	3	5.55641	1	descenders
H4	7	100	145.549	142.469	Post	25hr	-0.933333	3	5.55641	1	descenders
A5	7	100	71.8533	67.998	Pre	1 hr	-0.971429	3	-1	3	same
A6	7	100	64.1428	67.998	Pre	1 hr	-0.971429	3	-1	3	same
B5	7	100	152.195	145.792	Post	1 hr	-0.971429	3	-1	3	same
B6	7	100	139.389	145.792	Post	1 hr	-0.971429	3	-1	3	same
C5	7	100	119.793	122.788	Pre	25hr	-2.37222	3	-2.43548	3	same
C6	7	100	125.783	122.788	Pre	25hr	-2.37222	3	-2.43548	3	same
D5	7	100	200.765	205.174	Post	25hr	-2.37222	3	-2.43548	3	same
D6	7	100	209.582	205.174	Post	25hr	-2.37222	3	-2.43548	3	same
E5	7	100	128.32	133.119	Pre	25hr	-2.38667	3	5.69876	1	descenders
E6	7	100	137.918	133.119	Pre	25hr	-2.38667	3	5.69876	1	descenders
F5	7	100	57.523	57.7162	Post	25hr	-2.38667	3	5.69876	1	descenders
F6	7	100	57.9093	57.7162	Post	25hr	-2.38667	3	5.69876	1	descenders
G5	7	100	117.529	115.895	Pre	25hr	3.74926	1	-2.71429	3	ascenders
G6	7	100	114.261	115.895	Pre	25hr	3.74926	1	-2.71429	3	ascenders
H5	7	100	139.389	145.792	Post	25hr	3.74926	1	-2.71429	3	ascenders
H6	7	100	152.195	145.792	Post	25hr	3.74926	1	-2.71429	3	ascenders
A7	7	100	114.261	117.027	Pre	1 hr	-0.466667	3	5.52208	1	descenders
A8	7	100	119.793	117.027	Pre	1 hr	-0.466667	3	5.52208	1	descenders
B7	7	100	346.804	391.079	Post	1 hr	-0.466667	3	5.52208	1	descenders
B8	7	100	435.354	391.079	Post	1 hr	-0.466667	3	5.52208	1	descenders
C7	7	100	63.2609	68.0844	Pre	1 hr	3.65994	1	-1.62424	3	ascenders
C8	7	100	72.9079	68.0844	Pre	1 hr	3.65994	1	-1.62424	3	ascenders
D7	7	100	94.1975	96.2176	Post	1 hr	3.65994	1	-1.62424	3	ascenders
D8	7	100	98.2377	96.2176	Post	1 hr	3.65994	1	-1.62424	3	ascenders
E7	7	100	82.2165	89.8124	Pre	1 hr	-0.75	3	-1.43333	3	control
E8	7	100	97.4082	89.8124	Pre	1 hr	-0.75	3	-1.43333	3	control
F7	7	100	84.8182	100.076	Post	1 hr	-0.75	3	-1.43333	3	control
F8	7	100	115.333	100.076	Post	1 hr	-0.75	3	-1.43333	3	control
G7	7	100	48.2345	55.315	Pre	25hr	-2.23998	3	-2.27865	3	control
G8	7	100	62.3954	55.315	Pre	25hr	-2.23998	3	-2.27865	3	control
H7	7	100	48.2345	46.4693	Post	25hr	-2.23998	3	-2.27865	3	control
H8	7	100	44.7041	46.4693	Post	25hr	-2.23998	3	-2.27865	3	control
A9	7	100	155.718	147.553	Pre	1 hr	-0.854094	3	-0.396739	3	same
A10	7	100	139.389	147.553	Pre	1 hr	-0.854094	3	-0.396739	3	same
B9	7	100	423.404	407.261	Post	1 hr	-0.854094	3	-0.396739	3	same
B10	7	100	391.118	407.261	Post	1 hr	-0.854094	3	-0.396739	3	same
C9	7	100	47.9278	60.6857	Pre	25hr	-2.43333	3	-0.979487	3	same
C10	7	100	73.4435	60.6857	Pre	25hr	-2.43333	3	-0.979487	3	same
D9	7	100	81.5847	78.6143	Post	25hr	-2.43333	3	-0.979487	3	same
D10	7	100	75.6438	78.6143	Post	25hr	-2.43333	3	-0.979487	3	same
E9	7	100	91.8963	98.1334	Pre	1 hr	-0.790476	3	4.60139	1	descenders
E10	7	100	104.371	98.1334	Pre	1 hr	-0.790476	3	4.60139	1	descenders
F9	7	100	339.084	360.242	Post	1 hr	-0.790476	3	4.60139	1	descenders
F10	7	100	381.399	360.242	Post	1 hr	-0.790476	3	4.60139	1	descenders
G9	7	100	66.8921	71.5505	Pre	25hr	5.15278	1	-2.54697	3	ascenders
G10	7	100	76.2088	71.5505	Pre	25hr	5.15278	1	-2.54697	3	ascenders
H9	7	100	169.251	178.367	Post	25hr	5.15278	1	-2.54697	3	ascenders
H10	7	100	187.483	178.367	Post	25hr	5.15278	1	-2.54697	3	ascenders
A11	7	100	59.089	64.7004	Pre	1 hr	3.01786	1	-1.67982	3	ascenders
A12	7	100	70.3118	64.7004	Pre	1 hr	3.01786	1	-1.67982	3	ascenders
B11	7	100	120.953	111.755	Post	1 hr	3.01786	1	-1.67982	3	ascenders
B12	7	100	102.558	111.755	Post	1 hr	3.01786	1	-1.67982	3	ascenders
C11	7	100	48.855	49.6524	Pre	25hr	-3.35	3	-1.56667	3	control
C12	7	100	50.4497	49.6524	Pre	25hr	-3.35	3	-1.56667	3	control
D11	7	100	106.235	122.812	Post	25hr	-3.35	3	-1.56667	3	control
D12	7	100	139.389	122.812	Post	25hr	-3.35	3	-1.56667	3	control
E11	7	100	92.6536	94.2177	Pre	25hr	-0.416667	3	0.5	3	same
E12	7	100	95.7819	94.2177	Pre	25hr	-0.416667	3	0.5	3	same
F11	7	100	106.235	108.687	Post	25hr	-0.416667	3	0.5	3	same
F12	7	100	111.14	108.687	Post	25hr	-0.416667	3	0.5	3	same
G11	7	100	152.195	161.774	Pre	1 hr	-2.08333	3	4.56044	1	descenders
G12	7	100	171.354	161.774	Pre	1 hr	-2.08333	3	4.56044	1	descenders
H11	7	100	122.131	127.896	Post	1 hr	-2.08333	3	4.56044	1	descenders
H12	7	100	133.661	127.896	Post	1 hr	-2.08333	3	4.56044	1	descenders
D3	8	100	46.724	46.3205	Pre	1 hr	3.55128	1	-1.58333	3	ascenders
D4	8	100	45.9169	46.3205	Pre	1 hr	3.55128	1	-1.58333	3	ascenders
E3	8	100	131.654	129.264	Post	1 hr	3.55128	1	-1.58333	3	ascenders
E4	8	100	126.874	129.264	Post	1 hr	3.55128	1	-1.58333	3	ascenders
F3	8	100	90.8173	90.1547	Pre	25hr	-1.81818	3	-2.42593	3	control
F4	8	100	89.492	90.1547	Pre	25hr	-1.81818	3	-2.42593	3	control
G3	8	100	63.0841	56.0208	Post	25hr	-1.81818	3	-2.42593	3	control
G4	8	100	48.9575	56.0208	Post	25hr	-1.81818	3	-2.42593	3	control
H3	8	100	126.874	126.299	Pre	1 hr	-0.863095	3	-1.86667	3	same
H4	8	100	125.725	126.299	Pre	1 hr	-0.863095	3	-1.86667	3	same
A5	8	100	399.88	429.162	Post	1 hr	-0.863095	3	-1.86667	3	same
A6	8	100	458.444	429.162	Post	1 hr	-0.863095	3	-1.86667	3	same
B5	8	100	28.1357	31.1996	Pre	25hr	-2.61905	3	4.76734	1	descenders
B6	8	100	34.2635	31.1996	Pre	25hr	-2.61905	3	4.76734	1	descenders
C5	8	100	210.804	215.327	Post	25hr	-2.61905	3	4.76734	1	descenders
C6	8	100	219.85	215.327	Post	25hr	-2.61905	3	4.76734	1	descenders
D5	8	100	44.0945	43.8416	Pre	1 hr	-1.2	3	-1.5	3	control
D6	8	100	43.5887	43.8416	Pre	1 hr	-1.2	3	-1.5	3	control
E5	8	100	68.9627	63.9462	Post	1 hr	-1.2	3	-1.5	3	control
E6	8	100	58.9297	63.9462	Post	1 hr	-1.2	3	-1.5	3	control
F5	8	100	125.725	122.981	Pre	1 hr	-0.666667	3	-2.12222	3	same
F6	8	100	120.238	122.981	Pre	1 hr	-0.666667	3	-2.12222	3	same
G5	8	100	433.038	427.209	Post	1 hr	-0.666667	3	-2.12222	3	same
G6	8	100	421.381	427.209	Post	1 hr	-0.666667	3	-2.12222	3	same
H5	8	100	69.4111	66.2476	Pre	1 hr	-0.784722	3	-2.25	3	same
H6	8	100	63.0841	66.2476	Pre	1 hr	-0.784722	3	-2.25	3	same
A7	8	100	174.393	174.393	Post	1 hr	-0.784722	3	-2.25	3	same
A8	8	100	174.393	174.393	Post	1 hr	-0.784722	3	-2.25	3	same
B7	8	100	95.7054	94.6333	Pre	1 hr	-1.50476	3	-2.67622	3	control
B8	8	100	93.5612	94.6333	Pre	1 hr	-1.50476	3	-2.67622	3	control
C7	8	100	95.7054	98.763	Post	1 hr	-1.50476	3	-2.67622	3	control
C8	8	100	101.821	98.763	Post	1 hr	-1.50476	3	-2.67622	3	control
D7	8	100	140.81	143.684	Post	25hr	-0.738889	3	-1.33103	3	control
D8	8	100	146.557	143.684	Post	25hr	-0.738889	3	-1.33103	3	control
E7	8	100	105.968	105.968	Post	25hr	4.80812	1	-3.19737	3	ascenders
E8	8	100	105.968	105.968	Post	25hr	4.80812	1	-3.19737	3	ascenders
F7	8	100	187.447	199.125	Pre	1 hr	-2.15278	3	-2.70745	3	control
F8	8	100	210.804	199.125	Pre	1 hr	-2.15278	3	-2.70745	3	control
G7	8	100	487.097	466.234	Post	1 hr	-2.15278	3	-2.70745	3	control
G8	8	100	445.371	466.234	Post	1 hr	-2.15278	3	-2.70745	3	control
H7	8	100	97.9283	100.279	Pre	25hr	-2.20417	3	5.70258	1	descenders
H8	8	100	102.629	100.279	Pre	25hr	-2.20417	3	5.70258	1	descenders
A9	8	100	124.594	123.488	Post	25hr	-2.20417	3	5.70258	1	descenders
A10	8	100	122.383	123.488	Post	25hr	-2.20417	3	5.70258	1	descenders
B9	8	100	43.5887	45.8472	Pre	1 hr	-2.84615	3	5.64067	1	descenders
B10	8	100	48.1056	45.8472	Pre	1 hr	-2.84615	3	5.64067	1	descenders
C9	8	100	202.437	225.229	Post	1 hr	-2.84615	3	5.64067	1	descenders
C10	8	100	248.022	225.229	Post	1 hr	-2.84615	3	5.64067	1	descenders
D9	8	100	45.1257	49.3115	Pre	25hr	5.75476	1	-2.42857	3	ascenders
D10	8	100	53.4973	49.3115	Pre	25hr	5.75476	1	-2.42857	3	ascenders
E9	8	100	142.209	166.004	Post	25hr	5.75476	1	-2.42857	3	ascenders
E10	8	100	189.799	166.004	Post	25hr	5.75476	1	-2.42857	3	ascenders

## Sheet: Table D Pre_WinLoss
Cage	winner	loser	score	batch	batch.cage	group	time	id	pre_batchcage	date	hrs	min	sec	lightsoff	ztime
Cage 4	1	2	1	1	Batch 1 Cage 4	control	25 hours	1	Batch 1 Cage 4	2019-09-27	11	1	23	11	83
Cage 4	1	2	1	1	Batch 1 Cage 4	control	25 hours	1	Batch 1 Cage 4	2019-09-27	11	2	8	11	128
Cage 5	3	4	1	1	Batch 1 Cage 5	reorganized	25 hours	3	Batch 1 Cage 5	2019-09-27	11	3	1	11	181
Cage 4	1	2	1	1	Batch 1 Cage 4	control	25 hours	1	Batch 1 Cage 4	2019-09-27	11	5	25	11	325
Cage 4	1	4	1	1	Batch 1 Cage 4	control	25 hours	1	Batch 1 Cage 4	2019-09-27	11	5	39	11	339
Cage 4	1	4	1	1	Batch 1 Cage 4	control	25 hours	1	Batch 1 Cage 4	2019-09-27	11	7	39	11	459
Cage 4	1	4	1	1	Batch 1 Cage 4	control	25 hours	1	Batch 1 Cage 4	2019-09-27	11	10	34	11	634
Cage 3	3	2	1	1	Batch 1 Cage 3	reorganized	25 hours	3	Batch 1 Cage 3	2019-09-27	11	11	14	11	674
Cage 4	1	2	1	1	Batch 1 Cage 4	control	25 hours	1	Batch 1 Cage 4	2019-09-27	11	13	45	11	825
Cage 4	1	3	1	1	Batch 1 Cage 4	control	25 hours	1	Batch 1 Cage 4	2019-09-27	11	14	4	11	844
Cage 4	1	4	1	1	Batch 1 Cage 4	control	25 hours	1	Batch 1 Cage 4	2019-09-27	11	14	30	11	870
Cage 5	3	1	1	1	Batch 1 Cage 5	reorganized	25 hours	3	Batch 1 Cage 5	2019-09-27	11	15	13	11	913
Cage 3	1	3	1	1	Batch 1 Cage 3	reorganized	25 hours	1	Batch 1 Cage 3	2019-09-27	11	16	32	11	992
Cage 3	2	4	1	1	Batch 1 Cage 3	reorganized	25 hours	2	Batch 1 Cage 3	2019-09-27	11	17	0	11	1020
Cage 2	1	3	1	1	Batch 1 Cage 2	reorganized	25 hours	1	Batch 1 Cage 2	2019-09-27	11	17	27	11	1047
Cage 5	1	2	1	1	Batch 1 Cage 5	reorganized	25 hours	1	Batch 1 Cage 5	2019-09-27	11	18	27	11	1107
Cage 4	1	2	1	1	Batch 1 Cage 4	control	25 hours	1	Batch 1 Cage 4	2019-09-27	11	18	59	11	1139
Cage 4	1	2	1	1	Batch 1 Cage 4	control	25 hours	1	Batch 1 Cage 4	2019-09-27	11	24	14	11	1454
Cage 1	1	2	1	1	Batch 1 Cage 1	reorganized	25 hours	1	Batch 1 Cage 1	2019-09-27	11	25	12	11	1512
Cage 1	1	3	1	1	Batch 1 Cage 1	reorganized	25 hours	1	Batch 1 Cage 1	2019-09-27	11	26	36	11	1596
Cage 1	1	4	1	1	Batch 1 Cage 1	reorganized	25 hours	1	Batch 1 Cage 1	2019-09-27	11	27	57	11	1677
Cage 1	2	4	1	1	Batch 1 Cage 1	reorganized	25 hours	2	Batch 1 Cage 1	2019-09-27	11	28	24	11	1704
Cage 1	1	2	1	1	Batch 1 Cage 1	reorganized	25 hours	1	Batch 1 Cage 1	2019-09-27	11	28	39	11	1719
Cage 4	1	4	1	1	Batch 1 Cage 4	control	25 hours	1	Batch 1 Cage 4	2019-09-27	11	29	35	11	1775
Cage 1	1	3	1	1	Batch 1 Cage 1	reorganized	25 hours	1	Batch 1 Cage 1	2019-09-27	11	30	2	11	1802
Cage 3	1	3	1	1	Batch 1 Cage 3	reorganized	25 hours	1	Batch 1 Cage 3	2019-09-27	11	30	47	11	1847
Cage 3	2	3	1	1	Batch 1 Cage 3	reorganized	25 hours	2	Batch 1 Cage 3	2019-09-27	11	32	15	11	1935
Cage 4	1	4	1	1	Batch 1 Cage 4	control	25 hours	1	Batch 1 Cage 4	2019-09-27	11	33	9	11	1989
Cage 3	1	3	1	1	Batch 1 Cage 3	reorganized	25 hours	1	Batch 1 Cage 3	2019-09-27	11	34	16	11	2056
Cage 1	1	4	1	1	Batch 1 Cage 1	reorganized	25 hours	1	Batch 1 Cage 1	2019-09-27	11	40	52	11	2452
Cage 3	1	3	1	1	Batch 1 Cage 3	reorganized	25 hours	1	Batch 1 Cage 3	2019-09-27	11	44	27	11	2667
Cage 1	1	2	1	1	Batch 1 Cage 1	reorganized	25 hours	1	Batch 1 Cage 1	2019-09-27	11	48	38	11	2918
Cage 1	1	3	1	1	Batch 1 Cage 1	reorganized	25 hours	1	Batch 1 Cage 1	2019-09-27	11	48	56	11	2936
Cage 3	1	3	1	1	Batch 1 Cage 3	reorganized	25 hours	1	Batch 1 Cage 3	2019-09-27	11	50	7	11	3007
Cage 1	1	4	1	1	Batch 1 Cage 1	reorganized	25 hours	1	Batch 1 Cage 1	2019-09-27	11	50	32	11	3032
Cage 4	1	2	1	1	Batch 1 Cage 4	control	25 hours	1	Batch 1 Cage 4	2019-09-27	14	27	35	11	12455
Cage 4	1	3	1	1	Batch 1 Cage 4	control	25 hours	1	Batch 1 Cage 4	2019-09-27	14	28	33	11	12513
Cage 1	3	1	0.5	1	Batch 1 Cage 1	reorganized	25 hours	3	Batch 1 Cage 1	2019-09-27	14	33	6	11	12786
Cage 1	1	3	1	1	Batch 1 Cage 1	reorganized	25 hours	1	Batch 1 Cage 1	2019-09-27	14	33	37	11	12817
Cage 3	1	3	1	1	Batch 1 Cage 3	reorganized	25 hours	1	Batch 1 Cage 3	2019-09-27	14	37	13	11	13033
Cage 1	1	3	1	1	Batch 1 Cage 1	reorganized	25 hours	1	Batch 1 Cage 1	2019-09-27	14	38	23	11	13103
Cage 3	1	3	1	1	Batch 1 Cage 3	reorganized	25 hours	1	Batch 1 Cage 3	2019-09-27	14	39	58	11	13198
Cage 2	1	4	1	1	Batch 1 Cage 2	reorganized	25 hours	1	Batch 1 Cage 2	2019-09-27	14	42	42	11	13362
Cage 5	3	4	1	1	Batch 1 Cage 5	reorganized	25 hours	3	Batch 1 Cage 5	2019-09-27	14	48	37	11	13717
Cage 5	3	4	1	1	Batch 1 Cage 5	reorganized	25 hours	3	Batch 1 Cage 5	2019-09-27	14	48	54	11	13734
Cage 5	3	2	1	1	Batch 1 Cage 5	reorganized	25 hours	3	Batch 1 Cage 5	2019-09-27	14	52	42	11	13962
Cage 5	4	1	1	1	Batch 1 Cage 5	reorganized	25 hours	4	Batch 1 Cage 5	2019-09-27	14	53	29	11	14009
Cage 5	3	1	1	1	Batch 1 Cage 5	reorganized	25 hours	3	Batch 1 Cage 5	2019-09-27	14	54	54	11	14094
Cage 5	3	2	1	1	Batch 1 Cage 5	reorganized	25 hours	3	Batch 1 Cage 5	2019-09-27	14	55	18	11	14118
Cage 5	3	4	1	1	Batch 1 Cage 5	reorganized	25 hours	3	Batch 1 Cage 5	2019-09-27	14	55	35	11	14135
Cage 4	1	2	1	1	Batch 1 Cage 4	control	25 hours	1	Batch 1 Cage 4	2019-09-27	15	8	5	11	14885
Cage 4	1	4	1	1	Batch 1 Cage 4	control	25 hours	1	Batch 1 Cage 4	2019-09-27	15	17	21	11	15441
Cage 4	1	2	1	1	Batch 1 Cage 4	control	25 hours	1	Batch 1 Cage 4	2019-09-27	15	17	50	11	15470
Cage 4	1	2	1	1	Batch 1 Cage 4	control	25 hours	1	Batch 1 Cage 4	2019-09-27	15	19	16	11	15556
Cage 4	1	4	1	1	Batch 1 Cage 4	control	25 hours	1	Batch 1 Cage 4	2019-09-27	15	19	40	11	15580
Cage 1	1	3	1	1	Batch 1 Cage 1	reorganized	25 hours	1	Batch 1 Cage 1	2019-09-27	15	22	9	11	15729
Cage 1	1	2	1	1	Batch 1 Cage 1	reorganized	25 hours	1	Batch 1 Cage 1	2019-09-27	15	22	22	11	15742
Cage 2	4	2	1	1	Batch 1 Cage 2	reorganized	25 hours	4	Batch 1 Cage 2	2019-09-28	12	59	24	11	7164
Cage 4	1	4	1	1	Batch 1 Cage 4	control	25 hours	1	Batch 1 Cage 4	2019-09-28	12	59	50	11	7190
Cage 3	1	4	1	1	Batch 1 Cage 3	reorganized	25 hours	1	Batch 1 Cage 3	2019-09-28	13	1	33	11	7293
Cage 2	4	3	1	1	Batch 1 Cage 2	reorganized	25 hours	4	Batch 1 Cage 2	2019-09-28	13	2	25	11	7345
Cage 1	2	3	1	1	Batch 1 Cage 1	reorganized	25 hours	2	Batch 1 Cage 1	2019-09-28	13	2	56	11	7376
Cage 1	2	3	1	1	Batch 1 Cage 1	reorganized	25 hours	2	Batch 1 Cage 1	2019-09-28	13	3	37	11	7417
Cage 3	1	3	1	1	Batch 1 Cage 3	reorganized	25 hours	1	Batch 1 Cage 3	2019-09-28	13	4	31	11	7471
Cage 2	1	4	1	1	Batch 1 Cage 2	reorganized	25 hours	1	Batch 1 Cage 2	2019-09-28	13	5	3	11	7503
Cage 2	1	3	1	1	Batch 1 Cage 2	reorganized	25 hours	1	Batch 1 Cage 2	2019-09-28	13	5	34	11	7534
Cage 5	3	1	1	1	Batch 1 Cage 5	reorganized	25 hours	3	Batch 1 Cage 5	2019-09-28	13	6	14	11	7574
Cage 5	1	2	0.5	1	Batch 1 Cage 5	reorganized	25 hours	1	Batch 1 Cage 5	2019-09-28	13	7	47	11	7667
Cage 5	1	2	1	1	Batch 1 Cage 5	reorganized	25 hours	1	Batch 1 Cage 5	2019-09-28	13	8	14	11	7694
Cage 5	3	4	1	1	Batch 1 Cage 5	reorganized	25 hours	3	Batch 1 Cage 5	2019-09-28	13	9	24	11	7764
Cage 2	4	2	1	1	Batch 1 Cage 2	reorganized	25 hours	4	Batch 1 Cage 2	2019-09-28	13	10	39	11	7839
Cage 2	1	4	1	1	Batch 1 Cage 2	reorganized	25 hours	1	Batch 1 Cage 2	2019-09-28	13	13	33	11	8013
Cage 1	2	3	1	1	Batch 1 Cage 1	reorganized	25 hours	2	Batch 1 Cage 1	2019-09-28	13	15	46	11	8146
Cage 2	4	2	1	1	Batch 1 Cage 2	reorganized	25 hours	4	Batch 1 Cage 2	2019-09-28	13	16	19	11	8179
Cage 1	1	3	1	1	Batch 1 Cage 1	reorganized	25 hours	1	Batch 1 Cage 1	2019-09-28	13	17	14	11	8234
Cage 1	1	2	1	1	Batch 1 Cage 1	reorganized	25 hours	1	Batch 1 Cage 1	2019-09-28	13	20	49	11	8449
Cage 1	1	4	1	1	Batch 1 Cage 1	reorganized	25 hours	1	Batch 1 Cage 1	2019-09-28	13	22	18	11	8538
Cage 1	1	4	1	1	Batch 1 Cage 1	reorganized	25 hours	1	Batch 1 Cage 1	2019-09-28	13	25	38	11	8738
Cage 5	1	2	1	1	Batch 1 Cage 5	reorganized	25 hours	1	Batch 1 Cage 5	2019-09-28	13	26	30	11	8790
Cage 5	4	2	1	1	Batch 1 Cage 5	reorganized	25 hours	4	Batch 1 Cage 5	2019-09-28	13	29	47	11	8987
Cage 5	4	3	1	1	Batch 1 Cage 5	reorganized	25 hours	4	Batch 1 Cage 5	2019-09-28	13	34	6	11	9246
Cage 5	3	4	1	1	Batch 1 Cage 5	reorganized	25 hours	3	Batch 1 Cage 5	2019-09-28	13	35	38	11	9338
Cage 1	1	3	1	1	Batch 1 Cage 1	reorganized	25 hours	1	Batch 1 Cage 1	2019-09-28	13	37	13	11	9433
Cage 1	1	4	1	1	Batch 1 Cage 1	reorganized	25 hours	1	Batch 1 Cage 1	2019-09-28	13	39	58	11	9598
Cage 5	3	2	1	1	Batch 1 Cage 5	reorganized	25 hours	3	Batch 1 Cage 5	2019-09-28	13	40	24	11	9624
Cage 1	1	2	1	1	Batch 1 Cage 1	reorganized	25 hours	1	Batch 1 Cage 1	2019-09-28	13	41	53	11	9713
Cage 4	1	3	1	1	Batch 1 Cage 4	control	25 hours	1	Batch 1 Cage 4	2019-09-28	13	42	52	11	9772
Cage 2	4	2	1	1	Batch 1 Cage 2	reorganized	25 hours	4	Batch 1 Cage 2	2019-09-28	13	43	39	11	9819
Cage 2	4	2	1	1	Batch 1 Cage 2	reorganized	25 hours	4	Batch 1 Cage 2	2019-09-28	13	44	10	11	9850
Cage 5	3	4	1	1	Batch 1 Cage 5	reorganized	25 hours	3	Batch 1 Cage 5	2019-09-28	13	47	22	11	10042
Cage 4	1	4	1	1	Batch 1 Cage 4	control	25 hours	1	Batch 1 Cage 4	2019-09-28	13	47	36	11	10056
Cage 2	4	2	1	1	Batch 1 Cage 2	reorganized	25 hours	4	Batch 1 Cage 2	2019-09-28	13	48	21	11	10101
Cage 3	1	3	1	1	Batch 1 Cage 3	reorganized	25 hours	1	Batch 1 Cage 3	2019-09-28	13	48	45	11	10125
Cage 1	1	4	1	1	Batch 1 Cage 1	reorganized	25 hours	1	Batch 1 Cage 1	2019-09-28	13	49	10	11	10150
Cage 5	3	1	1	1	Batch 1 Cage 5	reorganized	25 hours	3	Batch 1 Cage 5	2019-09-28	13	49	26	11	10166
Cage 1	1	4	1	1	Batch 1 Cage 1	reorganized	25 hours	1	Batch 1 Cage 1	2019-09-28	13	49	39	11	10179
Cage 2	4	3	1	1	Batch 1 Cage 2	reorganized	25 hours	4	Batch 1 Cage 2	2019-09-28	13	53	5	11	10385
Cage 2	4	2	1	1	Batch 1 Cage 2	reorganized	25 hours	4	Batch 1 Cage 2	2019-09-28	13	53	26	11	10406
Cage 2	4	2	1	1	Batch 1 Cage 2	reorganized	25 hours	4	Batch 1 Cage 2	2019-09-28	13	53	41	11	10421
Cage 1	1	4	1	1	Batch 1 Cage 1	reorganized	25 hours	1	Batch 1 Cage 1	2019-09-28	13	54	13	11	10453
Cage 1	1	3	1	1	Batch 1 Cage 1	reorganized	25 hours	1	Batch 1 Cage 1	2019-09-28	13	54	26	11	10466
Cage 1	1	3	1	1	Batch 1 Cage 1	reorganized	25 hours	1	Batch 1 Cage 1	2019-09-28	13	58	10	11	10690
Cage 1	1	3	1	1	Batch 1 Cage 1	reorganized	25 hours	1	Batch 1 Cage 1	2019-09-29	12	13	32	11	4412
Cage 4	1	2	1	1	Batch 1 Cage 4	control	25 hours	1	Batch 1 Cage 4	2019-09-29	12	14	24	11	4464
Cage 4	1	2	1	1	Batch 1 Cage 4	control	25 hours	1	Batch 1 Cage 4	2019-09-29	12	14	43	11	4483
Cage 5	3	4	1	1	Batch 1 Cage 5	reorganized	25 hours	3	Batch 1 Cage 5	2019-09-29	12	15	17	11	4517
Cage 1	1	3	1	1	Batch 1 Cage 1	reorganized	25 hours	1	Batch 1 Cage 1	2019-09-29	12	15	55	11	4555
Cage 5	3	4	1	1	Batch 1 Cage 5	reorganized	25 hours	3	Batch 1 Cage 5	2019-09-29	12	16	15	11	4575
Cage 1	1	3	1	1	Batch 1 Cage 1	reorganized	25 hours	1	Batch 1 Cage 1	2019-09-29	12	17	14	11	4634
Cage 4	1	4	1	1	Batch 1 Cage 4	control	25 hours	1	Batch 1 Cage 4	2019-09-29	12	18	39	11	4719
Cage 4	1	3	1	1	Batch 1 Cage 4	control	25 hours	1	Batch 1 Cage 4	2019-09-29	12	18	54	11	4734
Cage 5	3	1	1	1	Batch 1 Cage 5	reorganized	25 hours	3	Batch 1 Cage 5	2019-09-29	12	19	19	11	4759
Cage 5	3	4	1	1	Batch 1 Cage 5	reorganized	25 hours	3	Batch 1 Cage 5	2019-09-29	12	21	27	11	4887
Cage 4	1	2	1	1	Batch 1 Cage 4	control	25 hours	1	Batch 1 Cage 4	2019-09-29	12	21	38	11	4898
Cage 4	1	4	1	1	Batch 1 Cage 4	control	25 hours	1	Batch 1 Cage 4	2019-09-29	12	21	48	11	4908
Cage 5	3	2	1	1	Batch 1 Cage 5	reorganized	25 hours	3	Batch 1 Cage 5	2019-09-29	12	22	27	11	4947
Cage 5	3	1	1	1	Batch 1 Cage 5	reorganized	25 hours	3	Batch 1 Cage 5	2019-09-29	12	23	44	11	5024
Cage 5	3	2	1	1	Batch 1 Cage 5	reorganized	25 hours	3	Batch 1 Cage 5	2019-09-29	12	25	45	11	5145
Cage 4	1	3	1	1	Batch 1 Cage 4	control	25 hours	1	Batch 1 Cage 4	2019-09-29	12	26	9	11	5169
Cage 5	3	1	1	1	Batch 1 Cage 5	reorganized	25 hours	3	Batch 1 Cage 5	2019-09-29	12	27	20	11	5240
Cage 1	1	2	1	1	Batch 1 Cage 1	reorganized	25 hours	1	Batch 1 Cage 1	2019-09-29	12	30	37	11	5437
Cage 5	3	4	1	1	Batch 1 Cage 5	reorganized	25 hours	3	Batch 1 Cage 5	2019-09-29	12	30	47	11	5447
Cage 1	3	2	1	1	Batch 1 Cage 1	reorganized	25 hours	3	Batch 1 Cage 1	2019-09-29	12	31	43	11	5503
Cage 1	1	3	1	1	Batch 1 Cage 1	reorganized	25 hours	1	Batch 1 Cage 1	2019-09-29	12	31	51	11	5511
Cage 5	1	2	1	1	Batch 1 Cage 5	reorganized	25 hours	1	Batch 1 Cage 5	2019-09-29	12	33	2	11	5582
Cage 2	4	2	1	1	Batch 1 Cage 2	reorganized	25 hours	4	Batch 1 Cage 2	2019-09-29	12	35	5	11	5705
Cage 5	1	2	1	1	Batch 1 Cage 5	reorganized	25 hours	1	Batch 1 Cage 5	2019-09-29	12	36	1	11	5761
Cage 4	1	2	1	1	Batch 1 Cage 4	control	25 hours	1	Batch 1 Cage 4	2019-09-29	12	37	40	11	5860
Cage 5	3	2	1	1	Batch 1 Cage 5	reorganized	25 hours	3	Batch 1 Cage 5	2019-09-29	12	38	42	11	5922
Cage 5	3	1	1	1	Batch 1 Cage 5	reorganized	25 hours	3	Batch 1 Cage 5	2019-09-29	12	39	43	11	5983
Cage 4	1	2	1	1	Batch 1 Cage 4	control	25 hours	1	Batch 1 Cage 4	2019-09-29	12	39	52	11	5992
Cage 5	3	4	1	1	Batch 1 Cage 5	reorganized	25 hours	3	Batch 1 Cage 5	2019-09-29	12	40	5	11	6005
Cage 5	3	1	1	1	Batch 1 Cage 5	reorganized	25 hours	3	Batch 1 Cage 5	2019-09-29	12	41	47	11	6107
Cage 1	2	4	1	1	Batch 1 Cage 1	reorganized	25 hours	2	Batch 1 Cage 1	2019-09-29	12	43	48	11	6228
Cage 5	3	1	1	1	Batch 1 Cage 5	reorganized	25 hours	3	Batch 1 Cage 5	2019-09-29	12	44	52	11	6292
Cage 3	1	3	1	1	Batch 1 Cage 3	reorganized	25 hours	1	Batch 1 Cage 3	2019-09-29	12	45	11	11	6311
Cage 2	4	3	1	1	Batch 1 Cage 2	reorganized	25 hours	4	Batch 1 Cage 2	2019-09-29	12	45	35	11	6335
Cage 5	4	1	1	1	Batch 1 Cage 5	reorganized	25 hours	4	Batch 1 Cage 5	2019-09-29	12	46	26	11	6386
Cage 5	1	2	1	1	Batch 1 Cage 5	reorganized	25 hours	1	Batch 1 Cage 5	2019-09-29	12	48	44	11	6524
Cage 4	1	2	1	1	Batch 1 Cage 4	control	25 hours	1	Batch 1 Cage 4	2019-09-29	12	50	51	11	6651
Cage 1	1	2	1	1	Batch 1 Cage 1	reorganized	25 hours	1	Batch 1 Cage 1	2019-09-29	12	51	4	11	6664
Cage 3	1	3	1	1	Batch 1 Cage 3	reorganized	25 hours	1	Batch 1 Cage 3	2019-09-29	12	53	25	11	6805
Cage 1	2	3	1	1	Batch 1 Cage 1	reorganized	25 hours	2	Batch 1 Cage 1	2019-09-29	12	54	46	11	6886
Cage 1	1	2	1	1	Batch 1 Cage 1	reorganized	25 hours	1	Batch 1 Cage 1	2019-09-29	12	54	55	11	6895
Cage 2	1	2	1	1	Batch 1 Cage 2	reorganized	25 hours	1	Batch 1 Cage 2	2019-09-29	12	55	39	11	6939
Cage 4	1	2	1	1	Batch 1 Cage 4	control	25 hours	1	Batch 1 Cage 4	2019-09-29	12	56	50	11	7010
Cage 1	2	3	1	1	Batch 1 Cage 1	reorganized	25 hours	2	Batch 1 Cage 1	2019-09-29	12	57	23	11	7043
Cage 5	1	2	1	1	Batch 1 Cage 5	reorganized	25 hours	1	Batch 1 Cage 5	2019-09-29	12	58	3	11	7083
Cage 2	1	2	1	1	Batch 1 Cage 2	reorganized	25 hours	1	Batch 1 Cage 2	2019-09-29	13	0	6	11	7206
Cage 3	1	3	1	1	Batch 1 Cage 3	reorganized	25 hours	1	Batch 1 Cage 3	2019-09-29	13	0	44	11	7244
Cage 5	3	1	1	1	Batch 1 Cage 5	reorganized	25 hours	3	Batch 1 Cage 5	2019-09-29	13	1	4	11	7264
Cage 1	2	3	1	1	Batch 1 Cage 1	reorganized	25 hours	2	Batch 1 Cage 1	2019-09-29	13	1	40	11	7300
Cage 1	1	2	1	1	Batch 1 Cage 1	reorganized	25 hours	1	Batch 1 Cage 1	2019-09-29	13	2	42	11	7362
Cage 1	1	4	1	1	Batch 1 Cage 1	reorganized	25 hours	1	Batch 1 Cage 1	2019-09-29	13	2	58	11	7378
Cage 1	1	2	1	1	Batch 1 Cage 1	reorganized	25 hours	1	Batch 1 Cage 1	2019-09-29	13	4	29	11	7469
Cage 1	1	4	1	1	Batch 1 Cage 1	reorganized	25 hours	1	Batch 1 Cage 1	2019-09-29	13	4	41	11	7481
Cage 2	1	3	1	1	Batch 1 Cage 2	reorganized	25 hours	1	Batch 1 Cage 2	2019-09-29	13	6	13	11	7573
Cage 1	1	2	1	1	Batch 1 Cage 1	reorganized	25 hours	1	Batch 1 Cage 1	2019-09-29	13	6	33	11	7593
Cage 1	1	4	1	1	Batch 1 Cage 1	reorganized	25 hours	1	Batch 1 Cage 1	2019-09-29	13	8	22	11	7702
Cage 5	1	2	1	1	Batch 1 Cage 5	reorganized	25 hours	1	Batch 1 Cage 5	2019-09-29	13	8	51	11	7731
Cage 5	3	1	1	1	Batch 1 Cage 5	reorganized	25 hours	3	Batch 1 Cage 5	2019-09-29	13	10	28	11	7828
Cage 1	1	2	1	1	Batch 1 Cage 1	reorganized	25 hours	1	Batch 1 Cage 1	2019-09-29	13	10	42	11	7842
Cage 3	1	3	1	1	Batch 1 Cage 3	reorganized	25 hours	1	Batch 1 Cage 3	2019-09-29	13	11	2	11	7862
Cage 1	2	4	1	1	Batch 1 Cage 1	reorganized	25 hours	2	Batch 1 Cage 1	2019-09-29	13	11	25	11	7885
Cage 2	1	3	1	1	Batch 1 Cage 2	reorganized	25 hours	1	Batch 1 Cage 2	2019-09-29	13	11	57	11	7917
Cage 3	4	1	0.5	1	Batch 1 Cage 3	reorganized	25 hours	4	Batch 1 Cage 3	2019-09-29	13	13	7	11	7987
Cage 1	1	2	1	1	Batch 1 Cage 1	reorganized	25 hours	1	Batch 1 Cage 1	2019-09-29	13	14	46	11	8086
Cage 1	1	2	1	1	Batch 1 Cage 1	reorganized	25 hours	1	Batch 1 Cage 1	2019-09-30	13	54	8	11	10448
Cage 5	3	4	1	1	Batch 1 Cage 5	reorganized	25 hours	3	Batch 1 Cage 5	2019-09-30	13	55	56	11	10556
Cage 1	1	4	1	1	Batch 1 Cage 1	reorganized	25 hours	1	Batch 1 Cage 1	2019-09-30	13	57	36	11	10656
Cage 1	1	2	1	1	Batch 1 Cage 1	reorganized	25 hours	1	Batch 1 Cage 1	2019-09-30	13	58	5	11	10685
Cage 1	1	4	1	1	Batch 1 Cage 1	reorganized	25 hours	1	Batch 1 Cage 1	2019-09-30	13	59	31	11	10771
Cage 3	2	1	1	1	Batch 1 Cage 3	reorganized	25 hours	2	Batch 1 Cage 3	2019-09-30	14	1	3	11	10863
Cage 3	2	1	1	1	Batch 1 Cage 3	reorganized	25 hours	2	Batch 1 Cage 3	2019-09-30	14	1	22	11	10882
Cage 3	2	4	1	1	Batch 1 Cage 3	reorganized	25 hours	2	Batch 1 Cage 3	2019-09-30	14	1	54	11	10914
Cage 2	1	4	1	1	Batch 1 Cage 2	reorganized	25 hours	1	Batch 1 Cage 2	2019-09-30	14	2	7	11	10927
Cage 2	1	3	1	1	Batch 1 Cage 2	reorganized	25 hours	1	Batch 1 Cage 2	2019-09-30	14	4	13	11	11053
Cage 2	1	3	1	1	Batch 1 Cage 2	reorganized	25 hours	1	Batch 1 Cage 2	2019-09-30	14	4	27	11	11067
Cage 2	1	3	1	1	Batch 1 Cage 2	reorganized	25 hours	1	Batch 1 Cage 2	2019-09-30	14	7	16	11	11236
Cage 2	1	3	1	1	Batch 1 Cage 2	reorganized	25 hours	1	Batch 1 Cage 2	2019-09-30	14	7	29	11	11249
Cage 2	1	4	1	1	Batch 1 Cage 2	reorganized	25 hours	1	Batch 1 Cage 2	2019-09-30	14	7	54	11	11274
Cage 1	1	2	1	1	Batch 1 Cage 1	reorganized	25 hours	1	Batch 1 Cage 1	2019-09-30	14	8	58	11	11338
Cage 1	1	4	1	1	Batch 1 Cage 1	reorganized	25 hours	1	Batch 1 Cage 1	2019-09-30	14	9	7	11	11347
Cage 1	1	4	1	1	Batch 1 Cage 1	reorganized	25 hours	1	Batch 1 Cage 1	2019-09-30	14	10	33	11	11433
Cage 2	1	3	1	1	Batch 1 Cage 2	reorganized	25 hours	1	Batch 1 Cage 2	2019-09-30	14	11	5	11	11465
Cage 1	1	4	1	1	Batch 1 Cage 1	reorganized	25 hours	1	Batch 1 Cage 1	2019-09-30	14	13	4	11	11584
Cage 2	1	4	1	1	Batch 1 Cage 2	reorganized	25 hours	1	Batch 1 Cage 2	2019-09-30	14	13	27	11	11607
Cage 2	1	3	1	1	Batch 1 Cage 2	reorganized	25 hours	1	Batch 1 Cage 2	2019-09-30	14	14	18	11	11658
Cage 2	1	3	1	1	Batch 1 Cage 2	reorganized	25 hours	1	Batch 1 Cage 2	2019-09-30	14	14	45	11	11685
Cage 2	1	3	1	1	Batch 1 Cage 2	reorganized	25 hours	1	Batch 1 Cage 2	2019-09-30	14	15	45	11	11745
Cage 3	2	4	1	1	Batch 1 Cage 3	reorganized	25 hours	2	Batch 1 Cage 3	2019-09-30	14	16	37	11	11797
Cage 2	1	3	1	1	Batch 1 Cage 2	reorganized	25 hours	1	Batch 1 Cage 2	2019-09-30	14	17	9	11	11829
Cage 4	1	4	1	1	Batch 1 Cage 4	control	25 hours	1	Batch 1 Cage 4	2019-09-30	14	17	37	11	11857
Cage 1	2	3	1	1	Batch 1 Cage 1	reorganized	25 hours	2	Batch 1 Cage 1	2019-09-30	14	18	8	11	11888
Cage 1	1	3	1	1	Batch 1 Cage 1	reorganized	25 hours	1	Batch 1 Cage 1	2019-09-30	14	19	5	11	11945
Cage 2	1	3	1	1	Batch 1 Cage 2	reorganized	25 hours	1	Batch 1 Cage 2	2019-09-30	14	19	34	11	11974
Cage 1	1	2	1	1	Batch 1 Cage 1	reorganized	25 hours	1	Batch 1 Cage 1	2019-09-30	14	21	52	11	12112
Cage 2	1	3	1	1	Batch 1 Cage 2	reorganized	25 hours	1	Batch 1 Cage 2	2019-09-30	14	22	8	11	12128
Cage 4	1	3	1	1	Batch 1 Cage 4	control	25 hours	1	Batch 1 Cage 4	2019-09-30	14	22	52	11	12172
Cage 2	1	4	1	1	Batch 1 Cage 2	reorganized	25 hours	1	Batch 1 Cage 2	2019-09-30	14	23	43	11	12223
Cage 2	1	3	1	1	Batch 1 Cage 2	reorganized	25 hours	1	Batch 1 Cage 2	2019-09-30	14	25	3	11	12303
Cage 4	1	4	1	1	Batch 1 Cage 4	control	25 hours	1	Batch 1 Cage 4	2019-09-30	14	26	20	11	12380
Cage 2	1	3	1	1	Batch 1 Cage 2	reorganized	25 hours	1	Batch 1 Cage 2	2019-09-30	14	27	38	11	12458
Cage 2	1	2	1	1	Batch 1 Cage 2	reorganized	25 hours	1	Batch 1 Cage 2	2019-09-30	14	28	43	11	12523
Cage 3	2	1	1	1	Batch 1 Cage 3	reorganized	25 hours	2	Batch 1 Cage 3	2019-09-30	14	31	1	11	12661
Cage 4	1	2	1	1	Batch 1 Cage 4	control	25 hours	1	Batch 1 Cage 4	2019-09-30	14	32	48	11	12768
Cage 5	1	2	1	1	Batch 1 Cage 5	reorganized	25 hours	1	Batch 1 Cage 5	2019-09-30	14	36	9	11	12969
Cage 2	1	3	1	1	Batch 1 Cage 2	reorganized	25 hours	1	Batch 1 Cage 2	2019-09-30	14	37	48	11	13068
Cage 3	1	3	1	1	Batch 1 Cage 3	reorganized	25 hours	1	Batch 1 Cage 3	2019-09-30	14	39	7	11	13147
Cage 4	1	2	1	1	Batch 1 Cage 4	control	25 hours	1	Batch 1 Cage 4	2019-09-30	14	39	47	11	13187
Cage 4	1	2	1	1	Batch 1 Cage 4	control	25 hours	1	Batch 1 Cage 4	2019-09-30	14	41	22	11	13282
Cage 1	1	3	1	1	Batch 1 Cage 1	reorganized	25 hours	1	Batch 1 Cage 1	2019-09-30	14	44	34	11	13474
Cage 3	2	4	1	1	Batch 1 Cage 3	reorganized	25 hours	2	Batch 1 Cage 3	2019-09-30	14	45	39	11	13539
Cage 5	3	1	1	1	Batch 1 Cage 5	reorganized	25 hours	3	Batch 1 Cage 5	2019-09-30	14	46	12	11	13572
Cage 1	2	3	1	1	Batch 1 Cage 1	reorganized	25 hours	2	Batch 1 Cage 1	2019-09-30	14	46	42	11	13602
Cage 1	1	2	1	1	Batch 1 Cage 1	reorganized	25 hours	1	Batch 1 Cage 1	2019-09-30	14	46	53	11	13613
Cage 3	2	4	1	1	Batch 1 Cage 3	reorganized	25 hours	2	Batch 1 Cage 3	2019-09-30	14	47	30	11	13650
Cage 1	1	3	1	1	Batch 1 Cage 1	reorganized	25 hours	1	Batch 1 Cage 1	2019-09-30	14	48	0	11	13680
Cage 1	1	3	1	1	Batch 1 Cage 1	reorganized	25 hours	1	Batch 1 Cage 1	2019-09-30	14	48	48	11	13728
Cage 4	1	4	1	1	Batch 1 Cage 4	control	25 hours	1	Batch 1 Cage 4	2019-09-30	14	49	8	11	13748
Cage 1	1	3	1	1	Batch 1 Cage 1	reorganized	25 hours	1	Batch 1 Cage 1	2019-09-30	14	52	53	11	13973
Cage 2	1	4	1	1	Batch 1 Cage 2	reorganized	25 hours	1	Batch 1 Cage 2	2019-09-30	15	32	17	11	16337
Cage 3	1	3	1	1	Batch 1 Cage 3	reorganized	25 hours	1	Batch 1 Cage 3	2019-09-30	15	33	27	11	16407
Cage 1	1	3	1	1	Batch 1 Cage 1	reorganized	25 hours	1	Batch 1 Cage 1	2019-09-30	15	38	11	11	16691
Cage 3	1	3	1	1	Batch 1 Cage 3	reorganized	25 hours	1	Batch 1 Cage 3	2019-09-30	15	39	52	11	16792
Cage 1	1	3	1	1	Batch 1 Cage 1	reorganized	25 hours	1	Batch 1 Cage 1	2019-09-30	15	41	0	11	16860
Cage 1	1	2	1	1	Batch 1 Cage 1	reorganized	25 hours	1	Batch 1 Cage 1	2019-09-30	15	41	29	11	16889
Cage 1	1	3	1	1	Batch 1 Cage 1	reorganized	25 hours	1	Batch 1 Cage 1	2019-09-30	15	42	24	11	16944
Cage 3	1	3	1	1	Batch 1 Cage 3	reorganized	25 hours	1	Batch 1 Cage 3	2019-09-30	15	43	2	11	16982
Cage 3	2	4	1	1	Batch 1 Cage 3	reorganized	25 hours	2	Batch 1 Cage 3	2019-09-30	15	44	55	11	17095
Cage 2	1	4	1	1	Batch 1 Cage 2	reorganized	25 hours	1	Batch 1 Cage 2	2019-09-30	15	45	22	11	17122
Cage 2	1	4	1	1	Batch 1 Cage 2	reorganized	25 hours	1	Batch 1 Cage 2	2019-09-30	15	46	38	11	17198
Cage 1	1	3	1	1	Batch 1 Cage 1	reorganized	25 hours	1	Batch 1 Cage 1	2019-09-30	15	48	34	11	17314
Cage 4	1	2	1	1	Batch 1 Cage 4	control	25 hours	1	Batch 1 Cage 4	2019-09-30	15	50	30	11	17430
Cage 2	1	3	1	1	Batch 1 Cage 2	reorganized	25 hours	1	Batch 1 Cage 2	2019-09-30	15	52	46	11	17566
Cage 2	1	3	1	1	Batch 1 Cage 2	reorganized	25 hours	1	Batch 1 Cage 2	2019-09-30	15	54	20	11	17660
Cage 4	1	3	1	1	Batch 1 Cage 4	control	25 hours	1	Batch 1 Cage 4	2019-09-30	15	54	59	11	17699
Cage 4	1	2	1	1	Batch 1 Cage 4	control	25 hours	1	Batch 1 Cage 4	2019-09-30	15	59	43	11	17983
Cage 5	1	2	1	1	Batch 1 Cage 5	reorganized	25 hours	1	Batch 1 Cage 5	2019-09-30	16	0	17	11	18017
Cage 1	1	2	1	1	Batch 1 Cage 1	reorganized	25 hours	1	Batch 1 Cage 1	2019-09-30	16	2	37	11	18157
Cage 5	1	2	1	1	Batch 1 Cage 5	reorganized	25 hours	1	Batch 1 Cage 5	2019-09-30	16	4	3	11	18243
Cage 1	1	2	1	1	Batch 1 Cage 1	reorganized	25 hours	1	Batch 1 Cage 1	2019-09-30	16	5	5	11	18305
Cage 1	1	3	1	1	Batch 1 Cage 1	reorganized	25 hours	1	Batch 1 Cage 1	2019-09-30	16	9	49	11	18589
Cage 1	1	3	1	1	Batch 1 Cage 1	reorganized	25 hours	1	Batch 1 Cage 1	2019-09-30	16	12	3	11	18723
Cage 1	1	3	1	1	Batch 1 Cage 1	reorganized	25 hours	1	Batch 1 Cage 1	2019-09-30	16	12	40	11	18760
Cage 1	1	2	1	1	Batch 1 Cage 1	reorganized	25 hours	1	Batch 1 Cage 1	2019-09-30	16	13	17	11	18797
Cage 2	1	2	1	1	Batch 1 Cage 2	reorganized	25 hours	1	Batch 1 Cage 2	2019-09-30	16	13	35	11	18815
Cage 2	1	4	1	1	Batch 1 Cage 2	reorganized	25 hours	1	Batch 1 Cage 2	2019-09-30	16	14	29	11	18869
Cage 1	1	3	1	1	Batch 1 Cage 1	reorganized	25 hours	1	Batch 1 Cage 1	2019-09-30	16	16	52	11	19012
Cage 1	1	4	1	1	Batch 1 Cage 1	reorganized	25 hours	1	Batch 1 Cage 1	2019-09-30	16	18	21	11	19101
Cage 3	2	4	1	1	Batch 1 Cage 3	reorganized	25 hours	2	Batch 1 Cage 3	2019-09-30	16	20	7	11	19207
Cage 1	1	2	1	1	Batch 1 Cage 1	reorganized	25 hours	1	Batch 1 Cage 1	2019-09-30	16	21	17	11	19277
Cage 4	1	2	1	1	Batch 1 Cage 4	control	25 hours	1	Batch 1 Cage 4	2019-09-30	16	22	7	11	19327
Cage 1	3	4	1	1	Batch 1 Cage 1	reorganized	25 hours	3	Batch 1 Cage 1	2019-09-30	16	22	35	11	19355
Cage 1	1	2	1	1	Batch 1 Cage 1	reorganized	25 hours	1	Batch 1 Cage 1	2019-09-30	16	22	59	11	19379
Cage 3	4	3	1	1	Batch 1 Cage 3	reorganized	25 hours	4	Batch 1 Cage 3	2019-09-30	16	23	44	11	19424
Cage 3	4	3	1	1	Batch 1 Cage 3	reorganized	25 hours	4	Batch 1 Cage 3	2019-09-30	16	23	57	11	19437
Cage 3	4	3	1	1	Batch 1 Cage 3	reorganized	25 hours	4	Batch 1 Cage 3	2019-09-30	16	24	16	11	19456
Cage 1	1	4	1	1	Batch 1 Cage 1	reorganized	25 hours	1	Batch 1 Cage 1	2019-09-30	16	24	54	11	19494
Cage 1	1	4	1	1	Batch 1 Cage 1	reorganized	25 hours	1	Batch 1 Cage 1	2019-09-30	16	26	11	11	19571
Cage 2	4	2	1	1	Batch 1 Cage 2	reorganized	25 hours	4	Batch 1 Cage 2	2019-09-30	16	27	15	11	19635
Cage 1	1	3	1	1	Batch 1 Cage 1	reorganized	25 hours	1	Batch 1 Cage 1	2019-09-30	16	29	24	11	19764
Cage 2	4	2	1	1	Batch 1 Cage 2	reorganized	25 hours	4	Batch 1 Cage 2	2019-10-01	12	1	3	11	3663
Cage 5	3	1	1	1	Batch 1 Cage 5	reorganized	25 hours	3	Batch 1 Cage 5	2019-10-01	12	1	43	11	3703
Cage 5	3	4	1	1	Batch 1 Cage 5	reorganized	25 hours	3	Batch 1 Cage 5	2019-10-01	12	3	6	11	3786
Cage 2	4	2	1	1	Batch 1 Cage 2	reorganized	25 hours	4	Batch 1 Cage 2	2019-10-01	12	3	35	11	3815
Cage 5	3	4	1	1	Batch 1 Cage 5	reorganized	25 hours	3	Batch 1 Cage 5	2019-10-01	12	3	52	11	3832
Cage 2	4	2	1	1	Batch 1 Cage 2	reorganized	25 hours	4	Batch 1 Cage 2	2019-10-01	12	5	1	11	3901
Cage 4	1	3	1	1	Batch 1 Cage 4	control	25 hours	1	Batch 1 Cage 4	2019-10-01	12	5	18	11	3918
Cage 2	4	2	1	1	Batch 1 Cage 2	reorganized	25 hours	4	Batch 1 Cage 2	2019-10-01	12	6	15	11	3975
Cage 2	4	3	1	1	Batch 1 Cage 2	reorganized	25 hours	4	Batch 1 Cage 2	2019-10-01	12	7	23	11	4043
Cage 1	1	2	1	1	Batch 1 Cage 1	reorganized	25 hours	1	Batch 1 Cage 1	2019-10-01	12	7	36	11	4056
Cage 2	4	2	1	1	Batch 1 Cage 2	reorganized	25 hours	4	Batch 1 Cage 2	2019-10-01	12	7	52	11	4072
Cage 4	1	2	1	1	Batch 1 Cage 4	control	25 hours	1	Batch 1 Cage 4	2019-10-01	12	8	33	11	4113
Cage 2	4	2	1	1	Batch 1 Cage 2	reorganized	25 hours	4	Batch 1 Cage 2	2019-10-01	12	8	53	11	4133
Cage 2	1	4	1	1	Batch 1 Cage 2	reorganized	25 hours	1	Batch 1 Cage 2	2019-10-01	12	9	55	11	4195
Cage 2	1	3	1	1	Batch 1 Cage 2	reorganized	25 hours	1	Batch 1 Cage 2	2019-10-01	12	10	16	11	4216
Cage 2	4	2	1	1	Batch 1 Cage 2	reorganized	25 hours	4	Batch 1 Cage 2	2019-10-01	12	11	13	11	4273
Cage 1	1	2	1	1	Batch 1 Cage 1	reorganized	25 hours	1	Batch 1 Cage 1	2019-10-01	12	11	52	11	4312
Cage 2	4	2	1	1	Batch 1 Cage 2	reorganized	25 hours	4	Batch 1 Cage 2	2019-10-01	12	12	38	11	4358
Cage 2	4	2	1	1	Batch 1 Cage 2	reorganized	25 hours	4	Batch 1 Cage 2	2019-10-01	12	14	29	11	4469
Cage 2	1	4	1	1	Batch 1 Cage 2	reorganized	25 hours	1	Batch 1 Cage 2	2019-10-01	12	14	39	11	4479
Cage 1	2	3	1	1	Batch 1 Cage 1	reorganized	25 hours	2	Batch 1 Cage 1	2019-10-01	12	16	21	11	4581
Cage 2	1	4	1	1	Batch 1 Cage 2	reorganized	25 hours	1	Batch 1 Cage 2	2019-10-01	12	16	36	11	4596
Cage 2	4	2	1	1	Batch 1 Cage 2	reorganized	25 hours	4	Batch 1 Cage 2	2019-10-01	12	18	17	11	4697
Cage 1	1	2	1	1	Batch 1 Cage 1	reorganized	25 hours	1	Batch 1 Cage 1	2019-10-01	12	18	32	11	4712
Cage 2	1	3	1	1	Batch 1 Cage 2	reorganized	25 hours	1	Batch 1 Cage 2	2019-10-01	12	20	33	11	4833
Cage 1	1	2	1	1	Batch 1 Cage 1	reorganized	25 hours	1	Batch 1 Cage 1	2019-10-01	12	21	57	11	4917
Cage 5	3	1	1	1	Batch 1 Cage 5	reorganized	25 hours	3	Batch 1 Cage 5	2019-10-01	12	22	23	11	4943
Cage 2	4	2	1	1	Batch 1 Cage 2	reorganized	25 hours	4	Batch 1 Cage 2	2019-10-01	12	22	34	11	4954
Cage 4	1	4	1	1	Batch 1 Cage 4	control	25 hours	1	Batch 1 Cage 4	2019-10-01	12	23	36	11	5016
Cage 2	4	2	1	1	Batch 1 Cage 2	reorganized	25 hours	4	Batch 1 Cage 2	2019-10-01	12	24	19	11	5059
Cage 1	1	2	1	1	Batch 1 Cage 1	reorganized	25 hours	1	Batch 1 Cage 1	2019-10-01	12	25	0	11	5100
Cage 2	4	2	1	1	Batch 1 Cage 2	reorganized	25 hours	4	Batch 1 Cage 2	2019-10-01	12	25	10	11	5110
Cage 2	1	2	1	1	Batch 1 Cage 2	reorganized	25 hours	1	Batch 1 Cage 2	2019-10-01	12	27	32	11	5252
Cage 2	4	2	1	1	Batch 1 Cage 2	reorganized	25 hours	4	Batch 1 Cage 2	2019-10-01	12	27	56	11	5276
Cage 2	4	2	1	1	Batch 1 Cage 2	reorganized	25 hours	4	Batch 1 Cage 2	2019-10-01	12	28	29	11	5309
Cage 1	1	3	1	1	Batch 1 Cage 1	reorganized	25 hours	1	Batch 1 Cage 1	2019-10-01	12	29	1	11	5341
Cage 1	1	2	1	1	Batch 1 Cage 1	reorganized	25 hours	1	Batch 1 Cage 1	2019-10-01	12	29	9	11	5349
Cage 2	4	2	1	1	Batch 1 Cage 2	reorganized	25 hours	4	Batch 1 Cage 2	2019-10-01	12	29	28	11	5368
Cage 2	4	2	1	1	Batch 1 Cage 2	reorganized	25 hours	4	Batch 1 Cage 2	2019-10-01	12	31	11	11	5471
Cage 4	1	2	1	1	Batch 1 Cage 4	control	25 hours	1	Batch 1 Cage 4	2019-10-01	12	32	47	11	5567
Cage 5	3	4	1	1	Batch 1 Cage 5	reorganized	25 hours	3	Batch 1 Cage 5	2019-10-01	12	33	1	11	5581
Cage 1	2	3	1	1	Batch 1 Cage 1	reorganized	25 hours	2	Batch 1 Cage 1	2019-10-01	12	33	17	11	5597
Cage 1	1	2	1	1	Batch 1 Cage 1	reorganized	25 hours	1	Batch 1 Cage 1	2019-10-01	12	33	28	11	5608
Cage 5	3	4	1	1	Batch 1 Cage 5	reorganized	25 hours	3	Batch 1 Cage 5	2019-10-01	12	33	57	11	5637
Cage 2	4	2	1	1	Batch 1 Cage 2	reorganized	25 hours	4	Batch 1 Cage 2	2019-10-01	12	36	35	11	5795
Cage 2	4	2	1	1	Batch 1 Cage 2	reorganized	25 hours	4	Batch 1 Cage 2	2019-10-01	12	37	4	11	5824
Cage 1	1	3	1	1	Batch 1 Cage 1	reorganized	25 hours	1	Batch 1 Cage 1	2019-10-01	12	38	43	11	5923
Cage 1	1	2	1	1	Batch 1 Cage 1	reorganized	25 hours	1	Batch 1 Cage 1	2019-10-01	12	38	56	11	5936
Cage 2	1	2	1	1	Batch 1 Cage 2	reorganized	25 hours	1	Batch 1 Cage 2	2019-10-01	12	39	41	11	5981
Cage 2	4	2	1	1	Batch 1 Cage 2	reorganized	25 hours	4	Batch 1 Cage 2	2019-10-01	12	39	59	11	5999
Cage 2	1	2	1	1	Batch 1 Cage 2	reorganized	25 hours	1	Batch 1 Cage 2	2019-10-01	12	41	21	11	6081
Cage 1	1	3	1	1	Batch 1 Cage 1	reorganized	25 hours	1	Batch 1 Cage 1	2019-10-01	12	41	42	11	6102
Cage 1	1	4	1	1	Batch 1 Cage 1	reorganized	25 hours	1	Batch 1 Cage 1	2019-10-01	12	41	57	11	6117
Cage 2	1	3	1	1	Batch 1 Cage 2	reorganized	25 hours	1	Batch 1 Cage 2	2019-10-01	12	42	13	11	6133
Cage 2	1	3	1	1	Batch 1 Cage 2	reorganized	25 hours	1	Batch 1 Cage 2	2019-10-01	12	42	48	11	6168
Cage 1	1	2	1	1	Batch 1 Cage 1	reorganized	25 hours	1	Batch 1 Cage 1	2019-10-01	12	44	14	11	6254
Cage 2	4	2	1	1	Batch 1 Cage 2	reorganized	25 hours	4	Batch 1 Cage 2	2019-10-01	12	44	50	11	6290
Cage 2	1	4	1	1	Batch 1 Cage 2	reorganized	25 hours	1	Batch 1 Cage 2	2019-10-01	12	45	1	11	6301
Cage 2	4	3	1	1	Batch 1 Cage 2	reorganized	25 hours	4	Batch 1 Cage 2	2019-10-01	12	45	30	11	6330
Cage 2	4	2	1	1	Batch 1 Cage 2	reorganized	25 hours	4	Batch 1 Cage 2	2019-10-01	12	45	45	11	6345
Cage 1	1	4	1	1	Batch 1 Cage 1	reorganized	25 hours	1	Batch 1 Cage 1	2019-10-01	12	46	46	11	6406
Cage 5	3	1	1	1	Batch 1 Cage 5	reorganized	25 hours	3	Batch 1 Cage 5	2019-10-01	12	47	31	11	6451
Cage 1	1	2	1	1	Batch 1 Cage 1	reorganized	25 hours	1	Batch 1 Cage 1	2019-10-01	12	48	0	11	6480
Cage 5	3	4	1	1	Batch 1 Cage 5	reorganized	25 hours	3	Batch 1 Cage 5	2019-10-01	12	48	33	11	6513
Cage 2	4	2	1	1	Batch 1 Cage 2	reorganized	25 hours	4	Batch 1 Cage 2	2019-10-01	12	48	51	11	6531
Cage 2	4	2	1	1	Batch 1 Cage 2	reorganized	25 hours	4	Batch 1 Cage 2	2019-10-01	12	49	35	11	6575
Cage 2	1	3	1	1	Batch 1 Cage 2	reorganized	25 hours	1	Batch 1 Cage 2	2019-10-01	12	50	37	11	6637
Cage 2	4	2	1	1	Batch 1 Cage 2	reorganized	25 hours	4	Batch 1 Cage 2	2019-10-01	12	50	47	11	6647
Cage 4	1	4	1	1	Batch 1 Cage 4	control	25 hours	1	Batch 1 Cage 4	2019-10-01	12	51	16	11	6676
Cage 1	1	2	1	1	Batch 1 Cage 1	reorganized	25 hours	1	Batch 1 Cage 1	2019-10-01	12	52	14	11	6734
Cage 1	1	4	1	1	Batch 1 Cage 1	reorganized	25 hours	1	Batch 1 Cage 1	2019-10-01	12	52	43	11	6763
Cage 2	1	3	1	1	Batch 1 Cage 2	reorganized	25 hours	1	Batch 1 Cage 2	2019-10-01	12	52	55	11	6775
Cage 2	4	2	1	1	Batch 1 Cage 2	reorganized	25 hours	4	Batch 1 Cage 2	2019-10-01	12	53	36	11	6816
Cage 1	1	3	1	1	Batch 1 Cage 1	reorganized	25 hours	1	Batch 1 Cage 1	2019-10-01	12	54	1	11	6841
Cage 2	1	4	1	1	Batch 1 Cage 2	reorganized	25 hours	1	Batch 1 Cage 2	2019-10-01	12	54	39	11	6879
Cage 2	4	2	1	1	Batch 1 Cage 2	reorganized	25 hours	4	Batch 1 Cage 2	2019-10-01	12	55	13	11	6913
Cage 3	2	3	1	1	Batch 1 Cage 3	reorganized	25 hours	2	Batch 1 Cage 3	2019-10-01	12	55	48	11	6948
Cage 2	4	2	1	1	Batch 1 Cage 2	reorganized	25 hours	4	Batch 1 Cage 2	2019-10-01	12	56	21	11	6981
Cage 2	4	2	1	1	Batch 1 Cage 2	reorganized	25 hours	4	Batch 1 Cage 2	2019-10-01	12	57	14	11	7034
Cage 2	4	2	1	1	Batch 1 Cage 2	reorganized	25 hours	4	Batch 1 Cage 2	2019-10-01	12	58	54	11	7134
Cage 2	1	4	1	1	Batch 1 Cage 2	reorganized	25 hours	1	Batch 1 Cage 2	2019-10-01	12	59	6	11	7146
Cage 5	3	4	1	1	Batch 1 Cage 5	reorganized	25 hours	3	Batch 1 Cage 5	2019-10-01	13	10	24	11	7824
Cage 2	4	2	1	1	Batch 1 Cage 2	reorganized	25 hours	4	Batch 1 Cage 2	2019-10-01	13	10	38	11	7838
Cage 2	2	4	1	1	Batch 1 Cage 2	reorganized	25 hours	2	Batch 1 Cage 2	2019-10-01	13	11	25	11	7885
Cage 2	4	2	1	1	Batch 1 Cage 2	reorganized	25 hours	4	Batch 1 Cage 2	2019-10-01	13	11	51	11	7911
Cage 2	4	3	1	1	Batch 1 Cage 2	reorganized	25 hours	4	Batch 1 Cage 2	2019-10-01	13	12	9	11	7929
Cage 5	3	2	1	1	Batch 1 Cage 5	reorganized	25 hours	3	Batch 1 Cage 5	2019-10-01	13	13	54	11	8034
Cage 2	4	2	1	1	Batch 1 Cage 2	reorganized	25 hours	4	Batch 1 Cage 2	2019-10-01	13	14	7	11	8047
Cage 5	3	1	1	1	Batch 1 Cage 5	reorganized	25 hours	3	Batch 1 Cage 5	2019-10-01	13	16	14	11	8174
Cage 2	1	3	1	1	Batch 1 Cage 2	reorganized	25 hours	1	Batch 1 Cage 2	2019-10-01	13	16	39	11	8199
Cage 2	4	2	1	1	Batch 1 Cage 2	reorganized	25 hours	4	Batch 1 Cage 2	2019-10-01	13	17	14	11	8234
Cage 5	1	2	1	1	Batch 1 Cage 5	reorganized	25 hours	1	Batch 1 Cage 5	2019-10-01	13	17	41	11	8261
Cage 2	4	2	1	1	Batch 1 Cage 2	reorganized	25 hours	4	Batch 1 Cage 2	2019-10-01	13	18	19	11	8299
Cage 2	4	3	1	1	Batch 1 Cage 2	reorganized	25 hours	4	Batch 1 Cage 2	2019-10-01	13	19	37	11	8377
Cage 4	1	4	1	1	Batch 1 Cage 4	control	25 hours	1	Batch 1 Cage 4	2019-10-01	13	20	40	11	8440
Cage 1	1	3	1	1	Batch 1 Cage 1	reorganized	25 hours	1	Batch 1 Cage 1	2019-10-01	13	23	34	11	8614
Cage 5	3	1	1	1	Batch 1 Cage 5	reorganized	25 hours	3	Batch 1 Cage 5	2019-10-01	13	23	55	11	8635
Cage 4	3	2	1	1	Batch 1 Cage 4	control	25 hours	3	Batch 1 Cage 4	2019-10-01	13	24	16	11	8656
Cage 1	1	2	1	1	Batch 1 Cage 1	reorganized	25 hours	1	Batch 1 Cage 1	2019-10-01	13	26	4	11	8764
Cage 2	4	2	1	1	Batch 1 Cage 2	reorganized	25 hours	4	Batch 1 Cage 2	2019-10-01	13	28	25	11	8905
Cage 1	1	2	1	1	Batch 1 Cage 1	reorganized	25 hours	1	Batch 1 Cage 1	2019-10-01	13	28	43	11	8923
Cage 4	2	3	1	1	Batch 1 Cage 4	control	25 hours	2	Batch 1 Cage 4	2019-10-01	13	29	30	11	8970
Cage 4	2	3	1	1	Batch 1 Cage 4	control	25 hours	2	Batch 1 Cage 4	2019-10-01	13	30	13	11	9013
Cage 4	1	3	1	1	Batch 1 Cage 4	control	25 hours	1	Batch 1 Cage 4	2019-10-01	13	30	44	11	9044
Cage 4	2	3	1	1	Batch 1 Cage 4	control	25 hours	2	Batch 1 Cage 4	2019-10-01	13	30	55	11	9055
Cage 4	1	2	1	1	Batch 1 Cage 4	control	25 hours	1	Batch 1 Cage 4	2019-10-01	13	31	3	11	9063
Cage 3	2	3	1	1	Batch 1 Cage 3	reorganized	25 hours	2	Batch 1 Cage 3	2019-10-01	13	31	34	11	9094
Cage 5	3	1	1	1	Batch 1 Cage 5	reorganized	25 hours	3	Batch 1 Cage 5	2019-10-01	13	31	56	11	9116
Cage 5	3	4	1	1	Batch 1 Cage 5	reorganized	25 hours	3	Batch 1 Cage 5	2019-10-01	13	34	5	11	9245
Cage 4	2	4	1	1	Batch 1 Cage 4	control	25 hours	2	Batch 1 Cage 4	2019-10-01	13	34	29	11	9269
Cage 4	1	2	1	1	Batch 1 Cage 4	control	25 hours	1	Batch 1 Cage 4	2019-10-01	13	34	45	11	9285
Cage 5	3	2	1	1	Batch 1 Cage 5	reorganized	25 hours	3	Batch 1 Cage 5	2019-10-01	13	36	9	11	9369
Cage 1	1	4	1	1	Batch 1 Cage 1	reorganized	25 hours	1	Batch 1 Cage 1	2019-10-01	13	37	52	11	9472
Cage 5	3	4	1	1	Batch 1 Cage 5	reorganized	25 hours	3	Batch 1 Cage 5	2019-10-01	13	38	13	11	9493
Cage 2	1	4	1	1	Batch 1 Cage 2	reorganized	25 hours	1	Batch 1 Cage 2	2019-10-01	13	40	8	11	9608
Cage 2	4	1	1	1	Batch 1 Cage 2	reorganized	25 hours	4	Batch 1 Cage 2	2019-10-01	13	42	10	11	9730
Cage 2	1	4	1	1	Batch 1 Cage 2	reorganized	25 hours	1	Batch 1 Cage 2	2019-10-01	13	43	30	11	9810
Cage 2	1	4	1	1	Batch 1 Cage 2	reorganized	25 hours	1	Batch 1 Cage 2	2019-10-01	13	45	49	11	9949
Cage 1	1	4	1	1	Batch 1 Cage 1	reorganized	25 hours	1	Batch 1 Cage 1	2019-10-01	13	46	11	11	9971
Cage 1	1	2	1	1	Batch 1 Cage 1	reorganized	25 hours	1	Batch 1 Cage 1	2019-10-01	13	48	29	11	10109
Cage 2	1	4	1	1	Batch 1 Cage 2	reorganized	25 hours	1	Batch 1 Cage 2	2019-10-01	13	49	31	11	10171
Cage 5	3	1	1	1	Batch 1 Cage 5	reorganized	25 hours	3	Batch 1 Cage 5	2019-10-01	13	50	13	11	10213
Cage 5	3	4	1	1	Batch 1 Cage 5	reorganized	25 hours	3	Batch 1 Cage 5	2019-10-01	13	51	59	11	10319
Cage 1	1	4	1	1	Batch 1 Cage 1	reorganized	25 hours	1	Batch 1 Cage 1	2019-10-01	13	53	29	11	10409
Cage 2	1	3	1	1	Batch 1 Cage 2	reorganized	25 hours	1	Batch 1 Cage 2	2019-10-01	13	55	30	11	10530
Cage 3	1	3	1	1	Batch 1 Cage 3	reorganized	25 hours	1	Batch 1 Cage 3	2019-10-01	13	56	46	11	10606
Cage 2	1	4	1	1	Batch 1 Cage 2	reorganized	25 hours	1	Batch 1 Cage 2	2019-10-01	13	57	51	11	10671
Cage 5	3	1	1	1	Batch 1 Cage 5	reorganized	25 hours	3	Batch 1 Cage 5	2019-10-01	13	59	32	11	10772
Cage 2	4	2	1	1	Batch 1 Cage 2	reorganized	25 hours	4	Batch 1 Cage 2	2019-10-01	13	59	46	11	10786
Cage 2	1	4	1	1	Batch 1 Cage 2	reorganized	25 hours	1	Batch 1 Cage 2	2019-10-01	14	0	43	11	10843
Cage 2	4	2	1	1	Batch 1 Cage 2	reorganized	25 hours	4	Batch 1 Cage 2	2019-10-01	14	1	1	11	10861
Cage 2	1	3	1	1	Batch 1 Cage 2	reorganized	25 hours	1	Batch 1 Cage 2	2019-10-01	14	1	33	11	10893
Cage 4	4	2	1	1	Batch 1 Cage 4	control	25 hours	4	Batch 1 Cage 4	2019-10-01	14	3	19	11	10999
Cage 1	1	2	1	1	Batch 1 Cage 1	reorganized	25 hours	1	Batch 1 Cage 1	2019-10-01	14	3	36	11	11016
Cage 1	1	2	1	1	Batch 1 Cage 1	reorganized	25 hours	1	Batch 1 Cage 1	2019-10-02	12	44	9	11	6249
Cage 3	2	4	1	1	Batch 1 Cage 3	reorganized	25 hours	2	Batch 1 Cage 3	2019-10-02	12	45	32	11	6332
Cage 1	1	3	1	1	Batch 1 Cage 1	reorganized	25 hours	1	Batch 1 Cage 1	2019-10-02	12	46	2	11	6362
Cage 1	1	4	1	1	Batch 1 Cage 1	reorganized	25 hours	1	Batch 1 Cage 1	2019-10-02	12	46	21	11	6381
Cage 1	2	3	1	1	Batch 1 Cage 1	reorganized	25 hours	2	Batch 1 Cage 1	2019-10-02	12	48	38	11	6518
Cage 1	1	4	1	1	Batch 1 Cage 1	reorganized	25 hours	1	Batch 1 Cage 1	2019-10-02	12	50	19	11	6619
Cage 3	2	1	1	1	Batch 1 Cage 3	reorganized	25 hours	2	Batch 1 Cage 3	2019-10-02	12	54	56	11	6896
Cage 1	1	3	1	1	Batch 1 Cage 1	reorganized	25 hours	1	Batch 1 Cage 1	2019-10-02	12	55	45	11	6945
Cage 4	1	4	1	1	Batch 1 Cage 4	control	25 hours	1	Batch 1 Cage 4	2019-10-02	13	3	5	11	7385
Cage 4	1	3	1	1	Batch 1 Cage 4	control	25 hours	1	Batch 1 Cage 4	2019-10-02	13	4	11	11	7451
Cage 2	1	4	1	1	Batch 1 Cage 2	reorganized	25 hours	1	Batch 1 Cage 2	2019-10-02	13	4	28	11	7468
Cage 5	3	4	1	1	Batch 1 Cage 5	reorganized	25 hours	3	Batch 1 Cage 5	2019-10-02	13	5	40	11	7540
Cage 5	3	4	1	1	Batch 1 Cage 5	reorganized	25 hours	3	Batch 1 Cage 5	2019-10-02	13	7	43	11	7663
Cage 2	1	3	1	1	Batch 1 Cage 2	reorganized	25 hours	1	Batch 1 Cage 2	2019-10-02	13	8	1	11	7681
Cage 3	2	1	1	1	Batch 1 Cage 3	reorganized	25 hours	2	Batch 1 Cage 3	2019-10-02	13	8	26	11	7706
Cage 5	3	4	1	1	Batch 1 Cage 5	reorganized	25 hours	3	Batch 1 Cage 5	2019-10-02	13	13	58	11	8038
Cage 3	2	1	1	1	Batch 1 Cage 3	reorganized	25 hours	2	Batch 1 Cage 3	2019-10-02	13	14	36	11	8076
Cage 3	2	1	1	1	Batch 1 Cage 3	reorganized	25 hours	2	Batch 1 Cage 3	2019-10-02	13	14	55	11	8095
Cage 2	1	3	1	1	Batch 1 Cage 2	reorganized	25 hours	1	Batch 1 Cage 2	2019-10-02	13	16	3	11	8163
Cage 2	1	3	1	1	Batch 1 Cage 2	reorganized	25 hours	1	Batch 1 Cage 2	2019-10-02	13	16	28	11	8188
Cage 4	1	4	1	1	Batch 1 Cage 4	control	25 hours	1	Batch 1 Cage 4	2019-10-02	13	17	54	11	8274
Cage 5	3	4	1	1	Batch 1 Cage 5	reorganized	25 hours	3	Batch 1 Cage 5	2019-10-02	13	22	59	11	8579
Cage 2	1	2	1	1	Batch 1 Cage 2	reorganized	25 hours	1	Batch 1 Cage 2	2019-10-02	13	23	24	11	8604
Cage 5	3	1	1	1	Batch 1 Cage 5	reorganized	25 hours	3	Batch 1 Cage 5	2019-10-02	13	26	6	11	8766
Cage 2	2	4	1	1	Batch 1 Cage 2	reorganized	25 hours	2	Batch 1 Cage 2	2019-10-02	13	27	27	11	8847
Cage 2	2	4	1	1	Batch 1 Cage 2	reorganized	25 hours	2	Batch 1 Cage 2	2019-10-02	13	27	48	11	8868
Cage 5	3	4	1	1	Batch 1 Cage 5	reorganized	25 hours	3	Batch 1 Cage 5	2019-10-02	13	30	34	11	9034
Cage 2	1	2	1	1	Batch 1 Cage 2	reorganized	25 hours	1	Batch 1 Cage 2	2019-10-02	13	31	10	11	9070
Cage 2	1	3	1	1	Batch 1 Cage 2	reorganized	25 hours	1	Batch 1 Cage 2	2019-10-02	13	32	27	11	9147
Cage 3	1	3	1	1	Batch 1 Cage 3	reorganized	25 hours	1	Batch 1 Cage 3	2019-10-02	13	33	2	11	9182
Cage 5	1	2	1	1	Batch 1 Cage 5	reorganized	25 hours	1	Batch 1 Cage 5	2019-10-02	13	34	0	11	9240
Cage 2	1	3	1	1	Batch 1 Cage 2	reorganized	25 hours	1	Batch 1 Cage 2	2019-10-02	13	34	19	11	9259
Cage 2	1	4	1	1	Batch 1 Cage 2	reorganized	25 hours	1	Batch 1 Cage 2	2019-10-02	13	34	37	11	9277
Cage 5	3	4	1	1	Batch 1 Cage 5	reorganized	25 hours	3	Batch 1 Cage 5	2019-10-02	13	36	45	11	9405
Cage 1	1	2	1	1	Batch 1 Cage 1	reorganized	25 hours	1	Batch 1 Cage 1	2019-10-02	13	40	13	11	9613
Cage 1	1	3	1	1	Batch 1 Cage 1	reorganized	25 hours	1	Batch 1 Cage 1	2019-10-02	13	40	54	11	9654
Cage 2	1	2	1	1	Batch 1 Cage 2	reorganized	25 hours	1	Batch 1 Cage 2	2019-10-02	13	41	24	11	9684
Cage 5	3	4	1	1	Batch 1 Cage 5	reorganized	25 hours	3	Batch 1 Cage 5	2019-10-02	13	43	8	11	9788
Cage 4	1	2	1	1	Batch 1 Cage 4	control	25 hours	1	Batch 1 Cage 4	2019-10-02	13	45	24	11	9924
Cage 2	1	2	1	1	Batch 1 Cage 2	reorganized	25 hours	1	Batch 1 Cage 2	2019-10-02	13	47	26	11	10046
Cage 1	1	2	1	1	Batch 1 Cage 1	reorganized	25 hours	1	Batch 1 Cage 1	2019-10-02	13	47	46	11	10066
Cage 1	1	3	1	1	Batch 1 Cage 1	reorganized	25 hours	1	Batch 1 Cage 1	2019-10-02	13	48	12	11	10092
Cage 3	2	4	1	1	Batch 1 Cage 3	reorganized	25 hours	2	Batch 1 Cage 3	2019-10-02	13	48	29	11	10109
Cage 1	2	3	1	1	Batch 1 Cage 1	reorganized	25 hours	2	Batch 1 Cage 1	2019-10-02	13	49	37	11	10177
Cage 3	2	1	1	1	Batch 1 Cage 3	reorganized	25 hours	2	Batch 1 Cage 3	2019-10-02	13	50	12	11	10212
Cage 3	1	3	1	1	Batch 1 Cage 3	reorganized	25 hours	1	Batch 1 Cage 3	2019-10-02	13	50	29	11	10229
Cage 2	1	3	1	1	Batch 1 Cage 2	reorganized	25 hours	1	Batch 1 Cage 2	2019-10-02	13	51	12	11	10272
Cage 1	1	3	1	1	Batch 1 Cage 1	reorganized	25 hours	1	Batch 1 Cage 1	2019-10-02	13	51	37	11	10297
Cage 2	3	2	1	1	Batch 1 Cage 2	reorganized	25 hours	3	Batch 1 Cage 2	2019-10-02	13	54	36	11	10476
Cage 2	3	2	1	1	Batch 1 Cage 2	reorganized	25 hours	3	Batch 1 Cage 2	2019-10-02	13	54	53	11	10493
Cage 1	1	3	1	1	Batch 1 Cage 1	reorganized	25 hours	1	Batch 1 Cage 1	2019-10-02	13	55	34	11	10534
Cage 1	1	3	1	1	Batch 1 Cage 1	reorganized	25 hours	1	Batch 1 Cage 1	2019-10-02	13	56	1	11	10561
Cage 5	3	4	1	1	Batch 1 Cage 5	reorganized	25 hours	3	Batch 1 Cage 5	2019-10-02	13	56	53	11	10613
Cage 1	1	2	1	1	Batch 1 Cage 1	reorganized	25 hours	1	Batch 1 Cage 1	2019-10-02	13	57	42	11	10662
Cage 1	1	4	1	1	Batch 1 Cage 1	reorganized	25 hours	1	Batch 1 Cage 1	2019-10-02	13	58	26	11	10706
Cage 3	1	3	1	1	Batch 1 Cage 3	reorganized	25 hours	1	Batch 1 Cage 3	2019-10-02	13	58	53	11	10733
Cage 1	1	2	1	1	Batch 1 Cage 1	reorganized	25 hours	1	Batch 1 Cage 1	2019-10-02	13	59	31	11	10771
Cage 1	1	4	1	1	Batch 1 Cage 1	reorganized	25 hours	1	Batch 1 Cage 1	2019-10-02	14	1	33	11	10893
Cage 1	1	4	1	1	Batch 1 Cage 1	reorganized	25 hours	1	Batch 1 Cage 1	2019-10-02	14	2	8	11	10928
Cage 2	1	4	1	1	Batch 1 Cage 2	reorganized	25 hours	1	Batch 1 Cage 2	2019-10-02	14	2	30	11	10950
Cage 5	1	2	1	1	Batch 1 Cage 5	reorganized	25 hours	1	Batch 1 Cage 5	2019-10-02	14	2	48	11	10968
Cage 1	1	2	1	1	Batch 1 Cage 1	reorganized	25 hours	1	Batch 1 Cage 1	2019-10-02	14	4	40	11	11080
Cage 1	1	3	1	1	Batch 1 Cage 1	reorganized	25 hours	1	Batch 1 Cage 1	2019-10-02	14	5	16	11	11116
Cage 5	3	4	1	1	Batch 1 Cage 5	reorganized	25 hours	3	Batch 1 Cage 5	2019-10-02	14	7	1	11	11221
Cage 1	2	4	1	1	Batch 1 Cage 1	reorganized	25 hours	2	Batch 1 Cage 1	2019-10-02	14	7	23	11	11243
Cage 1	1	2	1	1	Batch 1 Cage 1	reorganized	25 hours	1	Batch 1 Cage 1	2019-10-02	14	7	33	11	11253
Cage 4	1	4	1	1	Batch 1 Cage 4	control	25 hours	1	Batch 1 Cage 4	2019-10-02	14	8	21	11	11301
Cage 2	1	3	1	1	Batch 1 Cage 2	reorganized	25 hours	1	Batch 1 Cage 2	2019-10-02	14	9	17	11	11357
Cage 1	1	4	1	1	Batch 1 Cage 1	reorganized	25 hours	1	Batch 1 Cage 1	2019-10-02	14	10	8	11	11408
Cage 5	3	1	1	1	Batch 1 Cage 5	reorganized	25 hours	3	Batch 1 Cage 5	2019-10-02	14	10	17	11	11417
Cage 1	2	3	1	1	Batch 1 Cage 1	reorganized	25 hours	2	Batch 1 Cage 1	2019-10-02	14	10	35	11	11435
Cage 1	1	2	1	1	Batch 1 Cage 1	reorganized	25 hours	1	Batch 1 Cage 1	2019-10-02	14	10	46	11	11446
Cage 4	1	3	1	1	Batch 1 Cage 4	control	25 hours	1	Batch 1 Cage 4	2019-10-02	14	11	15	11	11475
Cage 1	1	4	1	1	Batch 1 Cage 1	reorganized	25 hours	1	Batch 1 Cage 1	2019-10-02	14	11	52	11	11512
Cage 1	1	4	1	1	Batch 1 Cage 1	reorganized	25 hours	1	Batch 1 Cage 1	2019-10-02	14	13	6	11	11586
Cage 1	1	3	1	1	Batch 1 Cage 1	reorganized	25 hours	1	Batch 1 Cage 1	2019-10-02	14	13	17	11	11597
Cage 1	1	3	1	1	Batch 1 Cage 1	reorganized	25 hours	1	Batch 1 Cage 1	2019-10-02	14	15	8	11	11708
Cage 5	3	4	1	1	Batch 1 Cage 5	reorganized	25 hours	3	Batch 1 Cage 5	2019-10-02	14	15	57	11	11757
Cage 5	3	2	1	1	Batch 1 Cage 5	reorganized	25 hours	3	Batch 1 Cage 5	2019-10-02	14	16	14	11	11774
Cage 1	1	4	1	1	Batch 1 Cage 1	reorganized	25 hours	1	Batch 1 Cage 1	2019-10-02	14	19	12	11	11952
Cage 1	1	3	1	1	Batch 1 Cage 1	reorganized	25 hours	1	Batch 1 Cage 1	2019-10-02	14	21	8	11	12068
Cage 5	1	2	1	1	Batch 1 Cage 5	reorganized	25 hours	1	Batch 1 Cage 5	2019-10-02	14	21	41	11	12101
Cage 2	1	2	1	1	Batch 1 Cage 2	reorganized	25 hours	1	Batch 1 Cage 2	2019-10-02	14	22	34	11	12154
Cage 2	1	2	1	1	Batch 1 Cage 2	reorganized	25 hours	1	Batch 1 Cage 2	2019-10-02	14	23	5	11	12185
Cage 5	3	4	1	1	Batch 1 Cage 5	reorganized	25 hours	3	Batch 1 Cage 5	2019-10-02	14	23	14	11	12194
Cage 5	1	2	1	1	Batch 1 Cage 5	reorganized	25 hours	1	Batch 1 Cage 5	2019-10-02	14	23	41	11	12221
Cage 5	3	1	1	1	Batch 1 Cage 5	reorganized	25 hours	3	Batch 1 Cage 5	2019-10-02	14	26	18	11	12378
Cage 1	1	4	1	1	Batch 1 Cage 1	reorganized	25 hours	1	Batch 1 Cage 1	2019-10-02	14	29	33	11	12573
Cage 1	1	3	1	1	Batch 1 Cage 1	reorganized	25 hours	1	Batch 1 Cage 1	2019-10-02	14	30	23	11	12623
Cage 2	1	4	1	1	Batch 1 Cage 2	reorganized	25 hours	1	Batch 1 Cage 2	2019-10-02	14	32	33	11	12753
Cage 5	3	1	1	1	Batch 1 Cage 5	reorganized	25 hours	3	Batch 1 Cage 5	2019-10-02	14	33	7	11	12787
Cage 2	2	3	1	1	Batch 1 Cage 2	reorganized	25 hours	2	Batch 1 Cage 2	2019-10-02	14	33	54	11	12834
Cage 1	1	2	1	1	Batch 1 Cage 1	reorganized	25 hours	1	Batch 1 Cage 1	2019-10-02	14	35	18	11	12918
Cage 1	1	4	1	1	Batch 1 Cage 1	reorganized	25 hours	1	Batch 1 Cage 1	2019-10-02	14	35	41	11	12941
Cage 5	1	2	1	1	Batch 1 Cage 5	reorganized	25 hours	1	Batch 1 Cage 5	2019-10-02	14	35	55	11	12955
Cage 1	1	2	1	1	Batch 1 Cage 1	reorganized	25 hours	1	Batch 1 Cage 1	2019-10-02	14	36	22	11	12982
Cage 2	1	3	1	1	Batch 1 Cage 2	reorganized	25 hours	1	Batch 1 Cage 2	2019-10-02	14	38	26	11	13106
Cage 5	3	4	1	1	Batch 1 Cage 5	reorganized	25 hours	3	Batch 1 Cage 5	2019-10-02	14	38	37	11	13117
Cage 5	3	2	1	10	Batch 10 Cage 5	reorganized	70 mins	3	Batch 10 Cage 5	2019-12-06	13	31	27	10	12687
Cage 5	3	2	1	10	Batch 10 Cage 5	reorganized	70 mins	3	Batch 10 Cage 5	2019-12-06	13	34	4	10	12844
Cage 5	3	1	1	10	Batch 10 Cage 5	reorganized	70 mins	3	Batch 10 Cage 5	2019-12-06	13	37	15	10	13035
Cage 3	4	2	1	10	Batch 10 Cage 3	reorganized	70 mins	4	Batch 10 Cage 3	2019-12-06	13	40	5	10	13205
Cage 5	3	1	1	10	Batch 10 Cage 5	reorganized	70 mins	3	Batch 10 Cage 5	2019-12-06	13	40	22	10	13222
Cage 5	3	1	1	10	Batch 10 Cage 5	reorganized	70 mins	3	Batch 10 Cage 5	2019-12-06	13	45	26	10	13526
Cage 3	1	4	1	10	Batch 10 Cage 3	reorganized	70 mins	1	Batch 10 Cage 3	2019-12-06	13	45	50	10	13550
Cage 5	3	1	1	10	Batch 10 Cage 5	reorganized	70 mins	3	Batch 10 Cage 5	2019-12-06	13	49	38	10	13778
Cage 5	3	1	1	10	Batch 10 Cage 5	reorganized	70 mins	3	Batch 10 Cage 5	2019-12-06	13	55	59	10	14159
Cage 5	3	1	1	10	Batch 10 Cage 5	reorganized	70 mins	3	Batch 10 Cage 5	2019-12-06	13	56	58	10	14218
Cage 5	3	4	1	10	Batch 10 Cage 5	reorganized	70 mins	3	Batch 10 Cage 5	2019-12-06	13	57	43	10	14263
Cage 5	3	1	1	10	Batch 10 Cage 5	reorganized	70 mins	3	Batch 10 Cage 5	2019-12-06	13	58	50	10	14330
Cage 5	3	4	1	10	Batch 10 Cage 5	reorganized	70 mins	3	Batch 10 Cage 5	2019-12-06	14	1	43	10	14503
Cage 4	2	3	1	10	Batch 10 Cage 4	reorganized	70 mins	2	Batch 10 Cage 4	2019-12-06	14	5	35	10	14735
Cage 5	3	2	1	10	Batch 10 Cage 5	reorganized	70 mins	3	Batch 10 Cage 5	2019-12-06	14	5	59	10	14759
Cage 5	3	2	1	10	Batch 10 Cage 5	reorganized	70 mins	3	Batch 10 Cage 5	2019-12-06	14	6	29	10	14789
Cage 5	3	1	1	10	Batch 10 Cage 5	reorganized	70 mins	3	Batch 10 Cage 5	2019-12-06	14	8	23	10	14903
Cage 5	3	4	1	10	Batch 10 Cage 5	reorganized	70 mins	3	Batch 10 Cage 5	2019-12-06	14	10	32	10	15032
Cage 5	3	4	1	10	Batch 10 Cage 5	reorganized	70 mins	3	Batch 10 Cage 5	2019-12-06	14	12	21	10	15141
Cage 4	2	1	1	10	Batch 10 Cage 4	reorganized	70 mins	2	Batch 10 Cage 4	2019-12-06	14	13	21	10	15201
Cage 1	4	1	1	10	Batch 10 Cage 1	reorganized	70 mins	4	Batch 10 Cage 1	2019-12-06	14	16	33	10	15393
Cage 1	4	2	1	10	Batch 10 Cage 1	reorganized	70 mins	4	Batch 10 Cage 1	2019-12-06	14	16	43	10	15403
Cage 1	4	1	1	10	Batch 10 Cage 1	reorganized	70 mins	4	Batch 10 Cage 1	2019-12-06	14	17	1	10	15421
Cage 4	2	4	1	10	Batch 10 Cage 4	reorganized	70 mins	2	Batch 10 Cage 4	2019-12-06	14	18	1	10	15481
Cage 1	4	3	1	10	Batch 10 Cage 1	reorganized	70 mins	4	Batch 10 Cage 1	2019-12-06	14	18	15	10	15495
Cage 4	2	1	1	10	Batch 10 Cage 4	reorganized	70 mins	2	Batch 10 Cage 4	2019-12-06	14	19	6	10	15546
Cage 1	1	2	1	10	Batch 10 Cage 1	reorganized	70 mins	1	Batch 10 Cage 1	2019-12-06	14	19	34	10	15574
Cage 1	1	2	1	10	Batch 10 Cage 1	reorganized	70 mins	1	Batch 10 Cage 1	2019-12-06	14	19	46	10	15586
Cage 1	4	1	1	10	Batch 10 Cage 1	reorganized	70 mins	4	Batch 10 Cage 1	2019-12-06	14	20	0	10	15600
Cage 1	1	2	1	10	Batch 10 Cage 1	reorganized	70 mins	1	Batch 10 Cage 1	2019-12-06	14	21	1	10	15661
Cage 4	2	3	1	10	Batch 10 Cage 4	reorganized	70 mins	2	Batch 10 Cage 4	2019-12-06	14	21	27	10	15687
Cage 4	2	3	1	10	Batch 10 Cage 4	reorganized	70 mins	2	Batch 10 Cage 4	2019-12-06	14	21	34	10	15694
Cage 5	3	1	1	10	Batch 10 Cage 5	reorganized	70 mins	3	Batch 10 Cage 5	2019-12-06	14	23	44	10	15824
Cage 4	2	1	1	10	Batch 10 Cage 4	reorganized	70 mins	2	Batch 10 Cage 4	2019-12-06	14	27	7	10	16027
Cage 4	2	1	1	10	Batch 10 Cage 4	reorganized	70 mins	2	Batch 10 Cage 4	2019-12-06	14	27	17	10	16037
Cage 4	2	1	1	10	Batch 10 Cage 4	reorganized	70 mins	2	Batch 10 Cage 4	2019-12-06	14	27	52	10	16072
Cage 1	4	3	1	10	Batch 10 Cage 1	reorganized	70 mins	4	Batch 10 Cage 1	2019-12-06	14	28	52	10	16132
Cage 4	2	3	1	10	Batch 10 Cage 4	reorganized	70 mins	2	Batch 10 Cage 4	2019-12-06	14	29	57	10	16197
Cage 1	4	2	1	10	Batch 10 Cage 1	reorganized	70 mins	4	Batch 10 Cage 1	2019-12-07	14	8	42	10	14922
Cage 1	4	3	1	10	Batch 10 Cage 1	reorganized	70 mins	4	Batch 10 Cage 1	2019-12-07	14	9	28	10	14968
Cage 1	4	1	1	10	Batch 10 Cage 1	reorganized	70 mins	4	Batch 10 Cage 1	2019-12-07	14	9	36	10	14976
Cage 1	4	1	1	10	Batch 10 Cage 1	reorganized	70 mins	4	Batch 10 Cage 1	2019-12-07	14	10	3	10	15003
Cage 5	3	4	1	10	Batch 10 Cage 5	reorganized	70 mins	3	Batch 10 Cage 5	2019-12-07	14	11	22	10	15082
Cage 1	4	2	1	10	Batch 10 Cage 1	reorganized	70 mins	4	Batch 10 Cage 1	2019-12-07	14	11	40	10	15100
Cage 3	1	2	1	10	Batch 10 Cage 3	reorganized	70 mins	1	Batch 10 Cage 3	2019-12-07	14	13	35	10	15215
Cage 1	4	1	1	10	Batch 10 Cage 1	reorganized	70 mins	4	Batch 10 Cage 1	2019-12-07	14	13	48	10	15228
Cage 1	4	2	1	10	Batch 10 Cage 1	reorganized	70 mins	4	Batch 10 Cage 1	2019-12-07	14	17	23	10	15443
Cage 1	4	2	1	10	Batch 10 Cage 1	reorganized	70 mins	4	Batch 10 Cage 1	2019-12-07	14	22	50	10	15770
Cage 5	3	4	1	10	Batch 10 Cage 5	reorganized	70 mins	3	Batch 10 Cage 5	2019-12-07	14	29	39	10	16179
Cage 4	2	4	1	10	Batch 10 Cage 4	reorganized	70 mins	2	Batch 10 Cage 4	2019-12-07	14	32	50	10	16370
Cage 1	4	2	1	10	Batch 10 Cage 1	reorganized	70 mins	4	Batch 10 Cage 1	2019-12-07	14	33	11	10	16391
Cage 4	2	3	1	10	Batch 10 Cage 4	reorganized	70 mins	2	Batch 10 Cage 4	2019-12-07	14	33	39	10	16419
Cage 5	3	1	1	10	Batch 10 Cage 5	reorganized	70 mins	3	Batch 10 Cage 5	2019-12-07	14	33	54	10	16434
Cage 1	4	1	1	10	Batch 10 Cage 1	reorganized	70 mins	4	Batch 10 Cage 1	2019-12-07	14	34	39	10	16479
Cage 1	4	2	1	10	Batch 10 Cage 1	reorganized	70 mins	4	Batch 10 Cage 1	2019-12-07	14	39	9	10	16749
Cage 5	3	1	1	10	Batch 10 Cage 5	reorganized	70 mins	3	Batch 10 Cage 5	2019-12-07	14	39	43	10	16783
Cage 5	3	4	1	10	Batch 10 Cage 5	reorganized	70 mins	3	Batch 10 Cage 5	2019-12-07	14	39	58	10	16798
Cage 1	4	1	1	10	Batch 10 Cage 1	reorganized	70 mins	4	Batch 10 Cage 1	2019-12-07	14	41	16	10	16876
Cage 1	4	2	1	10	Batch 10 Cage 1	reorganized	70 mins	4	Batch 10 Cage 1	2019-12-07	14	41	23	10	16883
Cage 5	3	1	1	10	Batch 10 Cage 5	reorganized	70 mins	3	Batch 10 Cage 5	2019-12-07	14	42	51	10	16971
Cage 4	2	1	1	10	Batch 10 Cage 4	reorganized	70 mins	2	Batch 10 Cage 4	2019-12-07	14	43	34	10	17014
Cage 3	3	1	1	10	Batch 10 Cage 3	reorganized	70 mins	3	Batch 10 Cage 3	2019-12-07	14	43	53	10	17033
Cage 5	3	4	1	10	Batch 10 Cage 5	reorganized	70 mins	3	Batch 10 Cage 5	2019-12-07	14	45	52	10	17152
Cage 1	4	2	1	10	Batch 10 Cage 1	reorganized	70 mins	4	Batch 10 Cage 1	2019-12-07	14	47	0	10	17220
Cage 4	2	3	1	10	Batch 10 Cage 4	reorganized	70 mins	2	Batch 10 Cage 4	2019-12-07	14	48	4	10	17284
Cage 4	2	1	1	10	Batch 10 Cage 4	reorganized	70 mins	2	Batch 10 Cage 4	2019-12-07	14	49	38	10	17378
Cage 4	2	1	1	10	Batch 10 Cage 4	reorganized	70 mins	2	Batch 10 Cage 4	2019-12-07	14	50	42	10	17442
Cage 4	2	3	1	10	Batch 10 Cage 4	reorganized	70 mins	2	Batch 10 Cage 4	2019-12-07	14	55	3	10	17703
Cage 4	3	1	1	10	Batch 10 Cage 4	reorganized	70 mins	3	Batch 10 Cage 4	2019-12-07	14	55	43	10	17743
Cage 1	4	1	1	10	Batch 10 Cage 1	reorganized	70 mins	4	Batch 10 Cage 1	2019-12-07	14	56	54	10	17814
Cage 1	4	2	1	10	Batch 10 Cage 1	reorganized	70 mins	4	Batch 10 Cage 1	2019-12-07	14	57	28	10	17848
Cage 4	2	1	1	10	Batch 10 Cage 4	reorganized	70 mins	2	Batch 10 Cage 4	2019-12-08	12	51	45	10	10305
Cage 1	4	1	1	10	Batch 10 Cage 1	reorganized	70 mins	4	Batch 10 Cage 1	2019-12-08	12	52	43	10	10363
Cage 5	3	4	1	10	Batch 10 Cage 5	reorganized	70 mins	3	Batch 10 Cage 5	2019-12-08	12	55	56	10	10556
Cage 4	2	1	1	10	Batch 10 Cage 4	reorganized	70 mins	2	Batch 10 Cage 4	2019-12-08	12	58	20	10	10700
Cage 4	2	4	1	10	Batch 10 Cage 4	reorganized	70 mins	2	Batch 10 Cage 4	2019-12-08	12	58	28	10	10708
Cage 4	2	3	1	10	Batch 10 Cage 4	reorganized	70 mins	2	Batch 10 Cage 4	2019-12-08	13	3	38	10	11018
Cage 5	3	1	1	10	Batch 10 Cage 5	reorganized	70 mins	3	Batch 10 Cage 5	2019-12-08	13	4	10	10	11050
Cage 4	3	4	1	10	Batch 10 Cage 4	reorganized	70 mins	3	Batch 10 Cage 4	2019-12-08	13	5	44	10	11144
Cage 4	2	4	1	10	Batch 10 Cage 4	reorganized	70 mins	2	Batch 10 Cage 4	2019-12-08	13	6	38	10	11198
Cage 5	3	2	1	10	Batch 10 Cage 5	reorganized	70 mins	3	Batch 10 Cage 5	2019-12-08	13	8	18	10	11298
Cage 4	3	1	1	10	Batch 10 Cage 4	reorganized	70 mins	3	Batch 10 Cage 4	2019-12-08	13	9	38	10	11378
Cage 4	2	3	1	10	Batch 10 Cage 4	reorganized	70 mins	2	Batch 10 Cage 4	2019-12-08	13	9	45	10	11385
Cage 4	2	1	1	10	Batch 10 Cage 4	reorganized	70 mins	2	Batch 10 Cage 4	2019-12-08	13	12	1	10	11521
Cage 4	2	4	1	10	Batch 10 Cage 4	reorganized	70 mins	2	Batch 10 Cage 4	2019-12-08	13	12	23	10	11543
Cage 4	2	3	1	10	Batch 10 Cage 4	reorganized	70 mins	2	Batch 10 Cage 4	2019-12-08	13	13	4	10	11584
Cage 4	2	3	1	10	Batch 10 Cage 4	reorganized	70 mins	2	Batch 10 Cage 4	2019-12-08	13	16	23	10	11783
Cage 4	2	4	1	10	Batch 10 Cage 4	reorganized	70 mins	2	Batch 10 Cage 4	2019-12-08	13	17	2	10	11822
Cage 5	3	2	1	10	Batch 10 Cage 5	reorganized	70 mins	3	Batch 10 Cage 5	2019-12-08	13	18	33	10	11913
Cage 4	2	3	1	10	Batch 10 Cage 4	reorganized	70 mins	2	Batch 10 Cage 4	2019-12-08	13	19	14	10	11954
Cage 5	2	4	1	10	Batch 10 Cage 5	reorganized	70 mins	2	Batch 10 Cage 5	2019-12-08	13	25	1	10	12301
Cage 5	3	2	1	10	Batch 10 Cage 5	reorganized	70 mins	3	Batch 10 Cage 5	2019-12-08	13	26	36	10	12396
Cage 4	2	1	1	10	Batch 10 Cage 4	reorganized	70 mins	2	Batch 10 Cage 4	2019-12-08	13	27	54	10	12474
Cage 1	4	3	1	10	Batch 10 Cage 1	reorganized	70 mins	4	Batch 10 Cage 1	2019-12-08	13	29	57	10	12597
Cage 4	2	1	1	10	Batch 10 Cage 4	reorganized	70 mins	2	Batch 10 Cage 4	2019-12-08	13	31	22	10	12682
Cage 1	4	1	1	10	Batch 10 Cage 1	reorganized	70 mins	4	Batch 10 Cage 1	2019-12-08	13	33	31	10	12811
Cage 4	1	4	1	10	Batch 10 Cage 4	reorganized	70 mins	1	Batch 10 Cage 4	2019-12-08	13	33	45	10	12825
Cage 3	3	4	1	10	Batch 10 Cage 3	reorganized	70 mins	3	Batch 10 Cage 3	2019-12-08	13	39	19	10	13159
Cage 5	3	1	1	10	Batch 10 Cage 5	reorganized	70 mins	3	Batch 10 Cage 5	2019-12-08	13	40	30	10	13230
Cage 5	3	2	1	10	Batch 10 Cage 5	reorganized	70 mins	3	Batch 10 Cage 5	2019-12-08	13	40	38	10	13238
Cage 4	2	4	1	10	Batch 10 Cage 4	reorganized	70 mins	2	Batch 10 Cage 4	2019-12-08	13	41	0	10	13260
Cage 3	3	4	1	10	Batch 10 Cage 3	reorganized	70 mins	3	Batch 10 Cage 3	2019-12-08	13	41	21	10	13281
Cage 5	3	1	1	10	Batch 10 Cage 5	reorganized	70 mins	3	Batch 10 Cage 5	2019-12-08	13	41	36	10	13296
Cage 4	2	4	1	10	Batch 10 Cage 4	reorganized	70 mins	2	Batch 10 Cage 4	2019-12-08	13	48	46	10	13726
Cage 3	3	4	1	10	Batch 10 Cage 3	reorganized	70 mins	3	Batch 10 Cage 3	2019-12-08	13	49	36	10	13776
Cage 4	2	4	1	10	Batch 10 Cage 4	reorganized	70 mins	2	Batch 10 Cage 4	2019-12-08	14	51	19	10	17479
Cage 4	2	4	1	10	Batch 10 Cage 4	reorganized	70 mins	2	Batch 10 Cage 4	2019-12-08	14	52	16	10	17536
Cage 1	4	2	1	10	Batch 10 Cage 1	reorganized	70 mins	4	Batch 10 Cage 1	2019-12-08	14	52	31	10	17551
Cage 1	4	1	1	10	Batch 10 Cage 1	reorganized	70 mins	4	Batch 10 Cage 1	2019-12-08	14	52	58	10	17578
Cage 1	3	2	1	10	Batch 10 Cage 1	reorganized	70 mins	3	Batch 10 Cage 1	2019-12-08	14	53	13	10	17593
Cage 1	4	2	1	10	Batch 10 Cage 1	reorganized	70 mins	4	Batch 10 Cage 1	2019-12-08	14	53	34	10	17614
Cage 1	4	2	1	10	Batch 10 Cage 1	reorganized	70 mins	4	Batch 10 Cage 1	2019-12-08	14	55	21	10	17721
Cage 1	3	2	1	10	Batch 10 Cage 1	reorganized	70 mins	3	Batch 10 Cage 1	2019-12-08	14	57	36	10	17856
Cage 3	2	1	1	10	Batch 10 Cage 3	reorganized	70 mins	2	Batch 10 Cage 3	2019-12-08	14	59	4	10	17944
Cage 4	2	4	1	10	Batch 10 Cage 4	reorganized	70 mins	2	Batch 10 Cage 4	2019-12-08	15	2	28	10	18148
Cage 5	3	1	1	10	Batch 10 Cage 5	reorganized	70 mins	3	Batch 10 Cage 5	2019-12-08	15	2	52	10	18172
Cage 5	3	2	1	10	Batch 10 Cage 5	reorganized	70 mins	3	Batch 10 Cage 5	2019-12-08	15	3	2	10	18182
Cage 1	4	1	1	10	Batch 10 Cage 1	reorganized	70 mins	4	Batch 10 Cage 1	2019-12-08	15	5	22	10	18322
Cage 5	3	2	1	10	Batch 10 Cage 5	reorganized	70 mins	3	Batch 10 Cage 5	2019-12-08	15	6	1	10	18361
Cage 1	4	2	1	10	Batch 10 Cage 1	reorganized	70 mins	4	Batch 10 Cage 1	2019-12-08	15	7	44	10	18464
Cage 1	4	1	1	10	Batch 10 Cage 1	reorganized	70 mins	4	Batch 10 Cage 1	2019-12-08	15	7	51	10	18471
Cage 5	3	4	1	10	Batch 10 Cage 5	reorganized	70 mins	3	Batch 10 Cage 5	2019-12-08	15	8	50	10	18530
Cage 5	3	2	1	10	Batch 10 Cage 5	reorganized	70 mins	3	Batch 10 Cage 5	2019-12-08	15	9	29	10	18569
Cage 1	4	2	1	10	Batch 10 Cage 1	reorganized	70 mins	4	Batch 10 Cage 1	2019-12-08	15	10	30	10	18630
Cage 5	3	2	1	10	Batch 10 Cage 5	reorganized	70 mins	3	Batch 10 Cage 5	2019-12-08	15	11	51	10	18711
Cage 3	2	1	1	10	Batch 10 Cage 3	reorganized	70 mins	2	Batch 10 Cage 3	2019-12-08	15	14	23	10	18863
Cage 3	2	1	1	10	Batch 10 Cage 3	reorganized	70 mins	2	Batch 10 Cage 3	2019-12-08	15	15	41	10	18941
Cage 1	4	1	1	10	Batch 10 Cage 1	reorganized	70 mins	4	Batch 10 Cage 1	2019-12-08	15	18	9	10	19089
Cage 1	4	2	1	10	Batch 10 Cage 1	reorganized	70 mins	4	Batch 10 Cage 1	2019-12-08	15	18	17	10	19097
Cage 1	4	2	1	10	Batch 10 Cage 1	reorganized	70 mins	4	Batch 10 Cage 1	2019-12-08	15	24	4	10	19444
Cage 1	4	1	1	10	Batch 10 Cage 1	reorganized	70 mins	4	Batch 10 Cage 1	2019-12-08	15	24	20	10	19460
Cage 4	2	3	1	10	Batch 10 Cage 4	reorganized	70 mins	2	Batch 10 Cage 4	2019-12-08	15	25	36	10	19536
Cage 3	1	2	1	10	Batch 10 Cage 3	reorganized	70 mins	1	Batch 10 Cage 3	2019-12-08	15	25	57	10	19557
Cage 3	1	2	1	10	Batch 10 Cage 3	reorganized	70 mins	1	Batch 10 Cage 3	2019-12-08	15	26	5	10	19565
Cage 4	2	4	1	10	Batch 10 Cage 4	reorganized	70 mins	2	Batch 10 Cage 4	2019-12-08	15	26	23	10	19583
Cage 3	1	3	1	10	Batch 10 Cage 3	reorganized	70 mins	1	Batch 10 Cage 3	2019-12-08	15	28	13	10	19693
Cage 4	2	4	1	10	Batch 10 Cage 4	reorganized	70 mins	2	Batch 10 Cage 4	2019-12-08	15	29	4	10	19744
Cage 1	4	2	1	10	Batch 10 Cage 1	reorganized	70 mins	4	Batch 10 Cage 1	2019-12-08	15	30	7	10	19807
Cage 4	1	4	1	10	Batch 10 Cage 4	reorganized	70 mins	1	Batch 10 Cage 4	2019-12-08	15	30	26	10	19826
Cage 4	1	3	1	10	Batch 10 Cage 4	reorganized	70 mins	1	Batch 10 Cage 4	2019-12-08	15	31	9	10	19869
Cage 4	2	1	1	10	Batch 10 Cage 4	reorganized	70 mins	2	Batch 10 Cage 4	2019-12-08	15	33	5	10	19985
Cage 5	3	4	1	10	Batch 10 Cage 5	reorganized	70 mins	3	Batch 10 Cage 5	2019-12-08	15	33	54	10	20034
Cage 4	3	1	1	10	Batch 10 Cage 4	reorganized	70 mins	3	Batch 10 Cage 4	2019-12-08	15	34	54	10	20094
Cage 5	3	4	1	10	Batch 10 Cage 5	reorganized	70 mins	3	Batch 10 Cage 5	2019-12-08	15	36	31	10	20191
Cage 5	3	1	1	10	Batch 10 Cage 5	reorganized	70 mins	3	Batch 10 Cage 5	2019-12-08	15	36	41	10	20201
Cage 4	3	1	1	10	Batch 10 Cage 4	reorganized	70 mins	3	Batch 10 Cage 4	2019-12-08	15	36	53	10	20213
Cage 5	2	4	1	10	Batch 10 Cage 5	reorganized	70 mins	2	Batch 10 Cage 5	2019-12-08	15	37	56	10	20276
Cage 4	3	1	1	10	Batch 10 Cage 4	reorganized	70 mins	3	Batch 10 Cage 4	2019-12-08	15	38	27	10	20307
Cage 5	3	4	1	10	Batch 10 Cage 5	reorganized	70 mins	3	Batch 10 Cage 5	2019-12-08	15	40	15	10	20415
Cage 5	3	2	1	10	Batch 10 Cage 5	reorganized	70 mins	3	Batch 10 Cage 5	2019-12-08	15	44	8	10	20648
Cage 5	3	4	1	10	Batch 10 Cage 5	reorganized	70 mins	3	Batch 10 Cage 5	2019-12-08	15	44	16	10	20656
Cage 5	3	4	1	10	Batch 10 Cage 5	reorganized	70 mins	3	Batch 10 Cage 5	2019-12-08	15	44	44	10	20684
Cage 1	4	3	1	10	Batch 10 Cage 1	reorganized	70 mins	4	Batch 10 Cage 1	2019-12-08	15	45	59	10	20759
Cage 4	1	4	1	10	Batch 10 Cage 4	reorganized	70 mins	1	Batch 10 Cage 4	2019-12-08	15	48	0	10	20880
Cage 4	1	4	1	10	Batch 10 Cage 4	reorganized	70 mins	1	Batch 10 Cage 4	2019-12-08	15	48	34	10	20914
Cage 5	3	1	1	10	Batch 10 Cage 5	reorganized	70 mins	3	Batch 10 Cage 5	2019-12-08	15	49	48	10	20988
Cage 1	4	2	1	10	Batch 10 Cage 1	reorganized	70 mins	4	Batch 10 Cage 1	2019-12-09	13	37	11	10	13031
Cage 1	4	2	1	10	Batch 10 Cage 1	reorganized	70 mins	4	Batch 10 Cage 1	2019-12-09	13	37	29	10	13049
Cage 3	3	4	1	10	Batch 10 Cage 3	reorganized	70 mins	3	Batch 10 Cage 3	2019-12-09	13	37	45	10	13065
Cage 1	4	2	1	10	Batch 10 Cage 1	reorganized	70 mins	4	Batch 10 Cage 1	2019-12-09	13	38	7	10	13087
Cage 5	3	1	1	10	Batch 10 Cage 5	reorganized	70 mins	3	Batch 10 Cage 5	2019-12-09	13	38	15	10	13095
Cage 5	1	4	1	10	Batch 10 Cage 5	reorganized	70 mins	1	Batch 10 Cage 5	2019-12-09	13	38	33	10	13113
Cage 5	3	2	1	10	Batch 10 Cage 5	reorganized	70 mins	3	Batch 10 Cage 5	2019-12-09	13	39	20	10	13160
Cage 4	2	3	1	10	Batch 10 Cage 4	reorganized	70 mins	2	Batch 10 Cage 4	2019-12-09	13	39	31	10	13171
Cage 5	3	1	1	10	Batch 10 Cage 5	reorganized	70 mins	3	Batch 10 Cage 5	2019-12-09	13	39	45	10	13185
Cage 4	2	1	1	10	Batch 10 Cage 4	reorganized	70 mins	2	Batch 10 Cage 4	2019-12-09	13	40	12	10	13212
Cage 4	2	1	1	10	Batch 10 Cage 4	reorganized	70 mins	2	Batch 10 Cage 4	2019-12-09	13	47	42	10	13662
Cage 3	3	4	1	10	Batch 10 Cage 3	reorganized	70 mins	3	Batch 10 Cage 3	2019-12-09	13	49	28	10	13768
Cage 4	2	1	1	10	Batch 10 Cage 4	reorganized	70 mins	2	Batch 10 Cage 4	2019-12-09	13	49	45	10	13785
Cage 5	3	2	1	10	Batch 10 Cage 5	reorganized	70 mins	3	Batch 10 Cage 5	2019-12-09	13	49	58	10	13798
Cage 5	3	1	1	10	Batch 10 Cage 5	reorganized	70 mins	3	Batch 10 Cage 5	2019-12-09	13	57	45	10	14265
Cage 1	4	2	1	10	Batch 10 Cage 1	reorganized	70 mins	4	Batch 10 Cage 1	2019-12-09	14	0	52	10	14452
Cage 3	3	2	1	10	Batch 10 Cage 3	reorganized	70 mins	3	Batch 10 Cage 3	2019-12-09	14	5	49	10	14749
Cage 1	4	3	1	10	Batch 10 Cage 1	reorganized	70 mins	4	Batch 10 Cage 1	2019-12-09	14	9	45	10	14985
Cage 1	4	1	1	10	Batch 10 Cage 1	reorganized	70 mins	4	Batch 10 Cage 1	2019-12-09	14	9	56	10	14996
Cage 4	2	3	1	10	Batch 10 Cage 4	reorganized	70 mins	2	Batch 10 Cage 4	2019-12-09	14	14	3	10	15243
Cage 5	3	2	1	10	Batch 10 Cage 5	reorganized	70 mins	3	Batch 10 Cage 5	2019-12-09	14	14	29	10	15269
Cage 5	3	4	1	10	Batch 10 Cage 5	reorganized	70 mins	3	Batch 10 Cage 5	2019-12-09	14	14	39	10	15279
Cage 5	3	2	1	10	Batch 10 Cage 5	reorganized	70 mins	3	Batch 10 Cage 5	2019-12-09	14	15	41	10	15341
Cage 3	3	4	1	10	Batch 10 Cage 3	reorganized	70 mins	3	Batch 10 Cage 3	2019-12-09	14	15	54	10	15354
Cage 3	3	1	1	10	Batch 10 Cage 3	reorganized	70 mins	3	Batch 10 Cage 3	2019-12-09	14	16	17	10	15377
Cage 5	3	1	1	10	Batch 10 Cage 5	reorganized	70 mins	3	Batch 10 Cage 5	2019-12-09	14	18	27	10	15507
Cage 1	4	2	1	10	Batch 10 Cage 1	reorganized	70 mins	4	Batch 10 Cage 1	2019-12-09	14	19	46	10	15586
Cage 5	3	2	1	10	Batch 10 Cage 5	reorganized	70 mins	3	Batch 10 Cage 5	2019-12-09	14	20	34	10	15634
Cage 1	4	3	1	10	Batch 10 Cage 1	reorganized	70 mins	4	Batch 10 Cage 1	2019-12-09	14	21	36	10	15696
Cage 1	4	2	1	10	Batch 10 Cage 1	reorganized	70 mins	4	Batch 10 Cage 1	2019-12-09	14	22	28	10	15748
Cage 5	3	1	1	10	Batch 10 Cage 5	reorganized	70 mins	3	Batch 10 Cage 5	2019-12-09	14	23	21	10	15801
Cage 3	3	2	1	10	Batch 10 Cage 3	reorganized	70 mins	3	Batch 10 Cage 3	2019-12-09	14	24	44	10	15884
Cage 4	2	1	1	10	Batch 10 Cage 4	reorganized	70 mins	2	Batch 10 Cage 4	2019-12-09	14	25	6	10	15906
Cage 1	4	1	1	10	Batch 10 Cage 1	reorganized	70 mins	4	Batch 10 Cage 1	2019-12-09	14	26	43	10	16003
Cage 1	4	2	1	10	Batch 10 Cage 1	reorganized	70 mins	4	Batch 10 Cage 1	2019-12-09	14	26	56	10	16016
Cage 3	4	2	1	10	Batch 10 Cage 3	reorganized	70 mins	4	Batch 10 Cage 3	2019-12-09	14	27	10	10	16030
Cage 3	3	2	1	10	Batch 10 Cage 3	reorganized	70 mins	3	Batch 10 Cage 3	2019-12-09	14	27	30	10	16050
Cage 4	2	3	1	10	Batch 10 Cage 4	reorganized	70 mins	2	Batch 10 Cage 4	2019-12-09	14	28	24	10	16104
Cage 4	2	3	1	10	Batch 10 Cage 4	reorganized	70 mins	2	Batch 10 Cage 4	2019-12-09	14	28	56	10	16136
Cage 4	2	1	1	10	Batch 10 Cage 4	reorganized	70 mins	2	Batch 10 Cage 4	2019-12-09	14	31	45	10	16305
Cage 1	4	2	1	10	Batch 10 Cage 1	reorganized	70 mins	4	Batch 10 Cage 1	2019-12-09	14	33	4	10	16384
Cage 3	3	1	1	10	Batch 10 Cage 3	reorganized	70 mins	3	Batch 10 Cage 3	2019-12-09	14	33	27	10	16407
Cage 3	3	4	1	10	Batch 10 Cage 3	reorganized	70 mins	3	Batch 10 Cage 3	2019-12-09	14	33	42	10	16422
Cage 3	3	1	1	10	Batch 10 Cage 3	reorganized	70 mins	3	Batch 10 Cage 3	2019-12-09	14	33	55	10	16435
Cage 3	3	4	1	10	Batch 10 Cage 3	reorganized	70 mins	3	Batch 10 Cage 3	2019-12-09	14	34	2	10	16442
Cage 4	2	1	1	10	Batch 10 Cage 4	reorganized	70 mins	2	Batch 10 Cage 4	2019-12-09	14	34	19	10	16459
Cage 4	2	3	1	10	Batch 10 Cage 4	reorganized	70 mins	2	Batch 10 Cage 4	2019-12-09	14	35	23	10	16523
Cage 5	3	1	1	10	Batch 10 Cage 5	reorganized	70 mins	3	Batch 10 Cage 5	2019-12-09	14	36	5	10	16565
Cage 5	3	2	1	10	Batch 10 Cage 5	reorganized	70 mins	3	Batch 10 Cage 5	2019-12-09	14	36	13	10	16573
Cage 3	3	4	1	10	Batch 10 Cage 3	reorganized	70 mins	3	Batch 10 Cage 3	2019-12-09	14	36	45	10	16605
Cage 3	3	4	1	10	Batch 10 Cage 3	reorganized	70 mins	3	Batch 10 Cage 3	2019-12-09	14	36	58	10	16618
Cage 4	2	1	1	10	Batch 10 Cage 4	reorganized	70 mins	2	Batch 10 Cage 4	2019-12-09	14	37	20	10	16640
Cage 3	3	4	1	10	Batch 10 Cage 3	reorganized	70 mins	3	Batch 10 Cage 3	2019-12-09	14	38	10	10	16690
Cage 3	3	4	1	10	Batch 10 Cage 3	reorganized	70 mins	3	Batch 10 Cage 3	2019-12-09	14	38	25	10	16705
Cage 3	3	4	1	10	Batch 10 Cage 3	reorganized	70 mins	3	Batch 10 Cage 3	2019-12-09	14	39	57	10	16797
Cage 3	3	4	1	10	Batch 10 Cage 3	reorganized	70 mins	3	Batch 10 Cage 3	2019-12-09	14	40	26	10	16826
Cage 3	3	4	1	10	Batch 10 Cage 3	reorganized	70 mins	3	Batch 10 Cage 3	2019-12-09	14	40	53	10	16853
Cage 3	3	2	1	10	Batch 10 Cage 3	reorganized	70 mins	3	Batch 10 Cage 3	2019-12-09	14	42	46	10	16966
Cage 3	3	4	1	10	Batch 10 Cage 3	reorganized	70 mins	3	Batch 10 Cage 3	2019-12-09	14	42	54	10	16974
Cage 4	2	3	1	10	Batch 10 Cage 4	reorganized	70 mins	2	Batch 10 Cage 4	2019-12-09	14	43	31	10	17011
Cage 3	3	1	1	10	Batch 10 Cage 3	reorganized	70 mins	3	Batch 10 Cage 3	2019-12-09	14	44	7	10	17047
Cage 5	3	4	1	10	Batch 10 Cage 5	reorganized	70 mins	3	Batch 10 Cage 5	2019-12-09	14	44	51	10	17091
Cage 1	4	2	1	10	Batch 10 Cage 1	reorganized	70 mins	4	Batch 10 Cage 1	2019-12-09	14	46	57	10	17217
Cage 4	2	4	1	10	Batch 10 Cage 4	reorganized	70 mins	2	Batch 10 Cage 4	2019-12-09	14	47	53	10	17273
Cage 3	3	4	1	10	Batch 10 Cage 3	reorganized	70 mins	3	Batch 10 Cage 3	2019-12-09	14	48	21	10	17301
Cage 3	3	4	1	10	Batch 10 Cage 3	reorganized	70 mins	3	Batch 10 Cage 3	2019-12-09	14	48	38	10	17318
Cage 3	3	4	1	10	Batch 10 Cage 3	reorganized	70 mins	3	Batch 10 Cage 3	2019-12-09	14	50	2	10	17402
Cage 4	2	3	1	10	Batch 10 Cage 4	reorganized	70 mins	2	Batch 10 Cage 4	2019-12-09	14	51	8	10	17468
Cage 3	3	4	1	10	Batch 10 Cage 3	reorganized	70 mins	3	Batch 10 Cage 3	2019-12-09	14	54	51	10	17691
Cage 5	3	2	1	10	Batch 10 Cage 5	reorganized	70 mins	3	Batch 10 Cage 5	2019-12-09	14	55	32	10	17732
Cage 3	3	1	1	10	Batch 10 Cage 3	reorganized	70 mins	3	Batch 10 Cage 3	2019-12-09	14	57	41	10	17861
Cage 1	4	2	1	10	Batch 10 Cage 1	reorganized	70 mins	4	Batch 10 Cage 1	2019-12-09	14	59	51	10	17991
Cage 5	3	2	1	10	Batch 10 Cage 5	reorganized	70 mins	3	Batch 10 Cage 5	2019-12-09	15	1	20	10	18080
Cage 5	3	1	1	10	Batch 10 Cage 5	reorganized	70 mins	3	Batch 10 Cage 5	2019-12-09	15	2	41	10	18161
Cage 1	4	1	1	10	Batch 10 Cage 1	reorganized	70 mins	4	Batch 10 Cage 1	2019-12-09	15	3	20	10	18200
Cage 3	4	2	1	10	Batch 10 Cage 3	reorganized	70 mins	4	Batch 10 Cage 3	2019-12-09	15	11	2	10	18662
Cage 3	3	4	1	10	Batch 10 Cage 3	reorganized	70 mins	3	Batch 10 Cage 3	2019-12-09	15	11	48	10	18708
Cage 3	3	2	1	10	Batch 10 Cage 3	reorganized	70 mins	3	Batch 10 Cage 3	2019-12-09	15	12	9	10	18729
Cage 1	4	3	1	10	Batch 10 Cage 1	reorganized	70 mins	4	Batch 10 Cage 1	2019-12-09	15	13	44	10	18824
Cage 1	4	1	1	10	Batch 10 Cage 1	reorganized	70 mins	4	Batch 10 Cage 1	2019-12-09	15	16	27	10	18987
Cage 1	1	2	1	10	Batch 10 Cage 1	reorganized	70 mins	1	Batch 10 Cage 1	2019-12-09	15	16	34	10	18994
Cage 1	4	3	1	10	Batch 10 Cage 1	reorganized	70 mins	4	Batch 10 Cage 1	2019-12-09	15	17	23	10	19043
Cage 1	4	3	1	10	Batch 10 Cage 1	reorganized	70 mins	4	Batch 10 Cage 1	2019-12-09	15	17	29	10	19049
Cage 1	4	2	1	10	Batch 10 Cage 1	reorganized	70 mins	4	Batch 10 Cage 1	2019-12-09	15	19	57	10	19197
Cage 3	4	2	1	10	Batch 10 Cage 3	reorganized	70 mins	4	Batch 10 Cage 3	2019-12-09	15	20	37	10	19237
Cage 1	4	2	1	10	Batch 10 Cage 1	reorganized	70 mins	4	Batch 10 Cage 1	2019-12-09	15	22	1	10	19321
Cage 1	4	2	1	10	Batch 10 Cage 1	reorganized	70 mins	4	Batch 10 Cage 1	2019-12-09	15	23	21	10	19401
Cage 4	3	1	1	10	Batch 10 Cage 4	reorganized	70 mins	3	Batch 10 Cage 4	2019-12-10	13	35	9	10	12909
Cage 4	2	3	1	10	Batch 10 Cage 4	reorganized	70 mins	2	Batch 10 Cage 4	2019-12-10	13	35	22	10	12922
Cage 4	2	3	1	10	Batch 10 Cage 4	reorganized	70 mins	2	Batch 10 Cage 4	2019-12-10	13	36	25	10	12985
Cage 5	3	2	1	10	Batch 10 Cage 5	reorganized	70 mins	3	Batch 10 Cage 5	2019-12-10	13	36	43	10	13003
Cage 5	1	2	1	10	Batch 10 Cage 5	reorganized	70 mins	1	Batch 10 Cage 5	2019-12-10	13	37	26	10	13046
Cage 4	2	1	1	10	Batch 10 Cage 4	reorganized	70 mins	2	Batch 10 Cage 4	2019-12-10	13	40	58	10	13258
Cage 5	3	1	1	10	Batch 10 Cage 5	reorganized	70 mins	3	Batch 10 Cage 5	2019-12-10	13	41	14	10	13274
Cage 5	3	2	1	10	Batch 10 Cage 5	reorganized	70 mins	3	Batch 10 Cage 5	2019-12-10	13	41	24	10	13284
Cage 5	3	1	1	10	Batch 10 Cage 5	reorganized	70 mins	3	Batch 10 Cage 5	2019-12-10	13	49	23	10	13763
Cage 4	2	3	1	10	Batch 10 Cage 4	reorganized	70 mins	2	Batch 10 Cage 4	2019-12-10	13	49	36	10	13776
Cage 4	2	3	1	10	Batch 10 Cage 4	reorganized	70 mins	2	Batch 10 Cage 4	2019-12-10	13	51	53	10	13913
Cage 1	4	1	1	10	Batch 10 Cage 1	reorganized	70 mins	4	Batch 10 Cage 1	2019-12-10	13	53	52	10	14032
Cage 4	2	3	1	10	Batch 10 Cage 4	reorganized	70 mins	2	Batch 10 Cage 4	2019-12-10	13	58	22	10	14302
Cage 1	4	2	1	10	Batch 10 Cage 1	reorganized	70 mins	4	Batch 10 Cage 1	2019-12-10	14	1	42	10	14502
Cage 1	4	2	1	10	Batch 10 Cage 1	reorganized	70 mins	4	Batch 10 Cage 1	2019-12-10	14	5	33	10	14733
Cage 1	4	1	1	10	Batch 10 Cage 1	reorganized	70 mins	4	Batch 10 Cage 1	2019-12-10	14	5	45	10	14745
Cage 3	3	2	1	10	Batch 10 Cage 3	reorganized	70 mins	3	Batch 10 Cage 3	2019-12-10	14	8	59	10	14939
Cage 4	2	1	1	10	Batch 10 Cage 4	reorganized	70 mins	2	Batch 10 Cage 4	2019-12-10	14	11	33	10	15093
Cage 4	2	4	1	10	Batch 10 Cage 4	reorganized	70 mins	2	Batch 10 Cage 4	2019-12-10	14	13	19	10	15199
Cage 5	3	4	1	10	Batch 10 Cage 5	reorganized	70 mins	3	Batch 10 Cage 5	2019-12-10	14	21	19	10	15679
Cage 1	4	2	1	10	Batch 10 Cage 1	reorganized	70 mins	4	Batch 10 Cage 1	2019-12-10	14	21	35	10	15695
Cage 1	4	1	1	10	Batch 10 Cage 1	reorganized	70 mins	4	Batch 10 Cage 1	2019-12-10	14	21	42	10	15702
Cage 3	3	2	1	10	Batch 10 Cage 3	reorganized	70 mins	3	Batch 10 Cage 3	2019-12-10	14	29	10	10	16150
Cage 4	4	1	1	10	Batch 10 Cage 4	reorganized	70 mins	4	Batch 10 Cage 4	2019-12-11	11	8	47	10	4127
Cage 4	4	1	1	10	Batch 10 Cage 4	reorganized	70 mins	4	Batch 10 Cage 4	2019-12-11	11	9	34	10	4174
Cage 1	3	1	1	10	Batch 10 Cage 1	reorganized	70 mins	3	Batch 10 Cage 1	2019-12-11	11	10	16	10	4216
Cage 1	4	2	1	10	Batch 10 Cage 1	reorganized	70 mins	4	Batch 10 Cage 1	2019-12-11	11	12	51	10	4371
Cage 1	4	2	1	10	Batch 10 Cage 1	reorganized	70 mins	4	Batch 10 Cage 1	2019-12-11	11	13	1	10	4381
Cage 1	1	4	1	10	Batch 10 Cage 1	reorganized	70 mins	1	Batch 10 Cage 1	2019-12-11	11	14	17	10	4457
Cage 1	4	1	1	10	Batch 10 Cage 1	reorganized	70 mins	4	Batch 10 Cage 1	2019-12-11	11	16	3	10	4563
Cage 3	4	2	1	10	Batch 10 Cage 3	reorganized	70 mins	4	Batch 10 Cage 3	2019-12-11	11	24	35	10	5075
Cage 1	4	2	1	10	Batch 10 Cage 1	reorganized	70 mins	4	Batch 10 Cage 1	2019-12-11	11	26	9	10	5169
Cage 3	4	1	1	10	Batch 10 Cage 3	reorganized	70 mins	4	Batch 10 Cage 3	2019-12-11	11	28	2	10	5282
Cage 3	4	1	1	10	Batch 10 Cage 3	reorganized	70 mins	4	Batch 10 Cage 3	2019-12-11	11	34	4	10	5644
Cage 3	4	1	1	10	Batch 10 Cage 3	reorganized	70 mins	4	Batch 10 Cage 3	2019-12-11	11	34	40	10	5680
Cage 3	4	1	1	10	Batch 10 Cage 3	reorganized	70 mins	4	Batch 10 Cage 3	2019-12-11	11	34	47	10	5687
Cage 1	4	2	1	10	Batch 10 Cage 1	reorganized	70 mins	4	Batch 10 Cage 1	2019-12-11	11	37	1	10	5821
Cage 5	3	1	1	10	Batch 10 Cage 5	reorganized	70 mins	3	Batch 10 Cage 5	2019-12-11	11	38	1	10	5881
Cage 1	4	2	1	10	Batch 10 Cage 1	reorganized	70 mins	4	Batch 10 Cage 1	2019-12-11	11	42	12	10	6132
Cage 1	4	1	1	10	Batch 10 Cage 1	reorganized	70 mins	4	Batch 10 Cage 1	2019-12-11	11	42	50	10	6170
Cage 4	2	3	1	10	Batch 10 Cage 4	reorganized	70 mins	2	Batch 10 Cage 4	2019-12-11	11	43	52	10	6232
Cage 1	4	1	1	10	Batch 10 Cage 1	reorganized	70 mins	4	Batch 10 Cage 1	2019-12-11	11	44	5	10	6245
Cage 1	4	3	1	10	Batch 10 Cage 1	reorganized	70 mins	4	Batch 10 Cage 1	2019-12-11	11	44	12	10	6252
Cage 3	4	2	1	10	Batch 10 Cage 3	reorganized	70 mins	4	Batch 10 Cage 3	2019-12-11	11	45	12	10	6312
Cage 1	4	2	1	10	Batch 10 Cage 1	reorganized	70 mins	4	Batch 10 Cage 1	2019-12-11	11	46	10	10	6370
Cage 1	4	1	1	10	Batch 10 Cage 1	reorganized	70 mins	4	Batch 10 Cage 1	2019-12-11	11	46	18	10	6378
Cage 5	3	2	1	10	Batch 10 Cage 5	reorganized	70 mins	3	Batch 10 Cage 5	2019-12-11	11	47	21	10	6441
Cage 5	3	4	1	10	Batch 10 Cage 5	reorganized	70 mins	3	Batch 10 Cage 5	2019-12-11	11	47	35	10	6455
Cage 1	4	3	1	10	Batch 10 Cage 1	reorganized	70 mins	4	Batch 10 Cage 1	2019-12-11	11	49	56	10	6596
Cage 1	4	2	1	10	Batch 10 Cage 1	reorganized	70 mins	4	Batch 10 Cage 1	2019-12-11	11	53	22	10	6802
Cage 3	4	2	1	10	Batch 10 Cage 3	reorganized	70 mins	4	Batch 10 Cage 3	2019-12-11	11	57	4	10	7024
Cage 1	4	2	1	10	Batch 10 Cage 1	reorganized	70 mins	4	Batch 10 Cage 1	2019-12-11	11	59	1	10	7141
Cage 5	3	1	1	10	Batch 10 Cage 5	reorganized	70 mins	3	Batch 10 Cage 5	2019-12-11	11	59	12	10	7152
Cage 5	3	2	1	10	Batch 10 Cage 5	reorganized	70 mins	3	Batch 10 Cage 5	2019-12-11	11	59	21	10	7161
Cage 3	3	4	1	10	Batch 10 Cage 3	reorganized	70 mins	3	Batch 10 Cage 3	2019-12-11	11	59	46	10	7186
Cage 5	3	1	1	10	Batch 10 Cage 5	reorganized	70 mins	3	Batch 10 Cage 5	2019-12-11	12	1	5	10	7265
Cage 5	3	1	1	10	Batch 10 Cage 5	reorganized	70 mins	3	Batch 10 Cage 5	2019-12-11	12	1	18	10	7278
Cage 3	3	2	1	10	Batch 10 Cage 3	reorganized	70 mins	3	Batch 10 Cage 3	2019-12-11	13	3	11	10	10991
Cage 4	4	1	1	10	Batch 10 Cage 4	reorganized	70 mins	4	Batch 10 Cage 4	2019-12-11	13	5	6	10	11106
Cage 4	4	1	1	10	Batch 10 Cage 4	reorganized	70 mins	4	Batch 10 Cage 4	2019-12-11	13	5	14	10	11114
Cage 3	3	4	1	10	Batch 10 Cage 3	reorganized	70 mins	3	Batch 10 Cage 3	2019-12-11	13	7	16	10	11236
Cage 1	4	2	1	10	Batch 10 Cage 1	reorganized	70 mins	4	Batch 10 Cage 1	2019-12-11	13	7	26	10	11246
Cage 1	4	2	1	10	Batch 10 Cage 1	reorganized	70 mins	4	Batch 10 Cage 1	2019-12-11	13	11	17	10	11477
Cage 1	4	2	1	10	Batch 10 Cage 1	reorganized	70 mins	4	Batch 10 Cage 1	2019-12-11	13	11	24	10	11484
Cage 3	4	2	1	10	Batch 10 Cage 3	reorganized	70 mins	4	Batch 10 Cage 3	2019-12-11	13	12	49	10	11569
Cage 4	2	1	1	10	Batch 10 Cage 4	reorganized	70 mins	2	Batch 10 Cage 4	2019-12-11	13	14	22	10	11662
Cage 4	2	1	1	10	Batch 10 Cage 4	reorganized	70 mins	2	Batch 10 Cage 4	2019-12-11	13	14	44	10	11684
Cage 1	4	1	1	10	Batch 10 Cage 1	reorganized	70 mins	4	Batch 10 Cage 1	2019-12-11	13	18	31	10	11911
Cage 1	1	2	1	10	Batch 10 Cage 1	reorganized	70 mins	1	Batch 10 Cage 1	2019-12-11	13	18	50	10	11930
Cage 1	4	1	1	10	Batch 10 Cage 1	reorganized	70 mins	4	Batch 10 Cage 1	2019-12-11	13	21	54	10	12114
Cage 1	1	2	1	10	Batch 10 Cage 1	reorganized	70 mins	1	Batch 10 Cage 1	2019-12-11	13	23	21	10	12201
Cage 4	2	4	1	10	Batch 10 Cage 4	reorganized	70 mins	2	Batch 10 Cage 4	2019-12-11	13	27	20	10	12440
Cage 3	3	4	1	10	Batch 10 Cage 3	reorganized	70 mins	3	Batch 10 Cage 3	2019-12-11	13	28	16	10	12496
Cage 4	2	1	1	10	Batch 10 Cage 4	reorganized	70 mins	2	Batch 10 Cage 4	2019-12-11	13	28	33	10	12513
Cage 3	4	2	1	10	Batch 10 Cage 3	reorganized	70 mins	4	Batch 10 Cage 3	2019-12-11	13	29	9	10	12549
Cage 1	4	2	1	10	Batch 10 Cage 1	reorganized	70 mins	4	Batch 10 Cage 1	2019-12-11	13	31	55	10	12715
Cage 1	4	1	1	10	Batch 10 Cage 1	reorganized	70 mins	4	Batch 10 Cage 1	2019-12-11	13	32	8	10	12728
Cage 1	4	2	1	10	Batch 10 Cage 1	reorganized	70 mins	4	Batch 10 Cage 1	2019-12-11	13	32	21	10	12741
Cage 4	2	4	1	10	Batch 10 Cage 4	reorganized	70 mins	2	Batch 10 Cage 4	2019-12-11	13	38	47	10	13127
Cage 4	2	3	1	10	Batch 10 Cage 4	reorganized	70 mins	2	Batch 10 Cage 4	2019-12-11	13	42	1	10	13321
Cage 1	4	3	1	10	Batch 10 Cage 1	reorganized	70 mins	4	Batch 10 Cage 1	2019-12-11	13	42	27	10	13347
Cage 1	4	1	1	10	Batch 10 Cage 1	reorganized	70 mins	4	Batch 10 Cage 1	2019-12-11	13	48	30	10	13710
Cage 4	2	3	1	10	Batch 10 Cage 4	reorganized	70 mins	2	Batch 10 Cage 4	2019-12-11	13	48	59	10	13739
Cage 4	2	1	1	10	Batch 10 Cage 4	reorganized	70 mins	2	Batch 10 Cage 4	2019-12-11	13	50	29	10	13829
Cage 1	4	1	1	10	Batch 10 Cage 1	reorganized	70 mins	4	Batch 10 Cage 1	2019-12-11	13	50	55	10	13855
Cage 4	4	3	1	10	Batch 10 Cage 4	reorganized	70 mins	4	Batch 10 Cage 4	2019-12-11	13	51	59	10	13919
Cage 5	3	2	1	10	Batch 10 Cage 5	reorganized	70 mins	3	Batch 10 Cage 5	2019-12-11	13	52	36	10	13956
Cage 1	1	2	1	10	Batch 10 Cage 1	reorganized	70 mins	1	Batch 10 Cage 1	2019-12-11	13	52	59	10	13979
Cage 1	4	2	1	10	Batch 10 Cage 1	reorganized	70 mins	4	Batch 10 Cage 1	2019-12-11	13	53	37	10	14017
Cage 1	4	2	1	10	Batch 10 Cage 1	reorganized	70 mins	4	Batch 10 Cage 1	2019-12-11	13	55	1	10	14101
Cage 3	3	4	1	10	Batch 10 Cage 3	reorganized	70 mins	3	Batch 10 Cage 3	2019-12-11	13	57	30	10	14250
Cage 3	4	2	1	11	Batch 11 Cage 3	reorganized	70 mins	4	Batch 11 Cage 3	2019-12-07	13	4	30	10	11070
Cage 4	4	2	1	11	Batch 11 Cage 4	reorganized	70 mins	4	Batch 11 Cage 4	2019-12-07	13	7	16	10	11236
Cage 5	2	4	1	11	Batch 11 Cage 5	control	70 mins	2	Batch 11 Cage 5	2019-12-07	13	7	24	10	11244
Cage 1	1	4	1	11	Batch 11 Cage 1	reorganized	70 mins	1	Batch 11 Cage 1	2019-12-07	13	8	46	10	11326
Cage 4	4	2	1	11	Batch 11 Cage 4	reorganized	70 mins	4	Batch 11 Cage 4	2019-12-07	13	9	48	10	11388
Cage 3	4	2	1	11	Batch 11 Cage 3	reorganized	70 mins	4	Batch 11 Cage 3	2019-12-07	13	10	40	10	11440
Cage 3	4	2	1	11	Batch 11 Cage 3	reorganized	70 mins	4	Batch 11 Cage 3	2019-12-07	13	11	45	10	11505
Cage 4	3	1	1	11	Batch 11 Cage 4	reorganized	70 mins	3	Batch 11 Cage 4	2019-12-07	13	12	28	10	11548
Cage 1	3	4	1	11	Batch 11 Cage 1	reorganized	70 mins	3	Batch 11 Cage 1	2019-12-07	13	20	37	10	12037
Cage 1	3	4	1	11	Batch 11 Cage 1	reorganized	70 mins	3	Batch 11 Cage 1	2019-12-07	13	20	47	10	12047
Cage 1	3	4	1	11	Batch 11 Cage 1	reorganized	70 mins	3	Batch 11 Cage 1	2019-12-07	13	25	42	10	12342
Cage 5	2	4	1	11	Batch 11 Cage 5	control	70 mins	2	Batch 11 Cage 5	2019-12-07	13	26	56	10	12416
Cage 5	2	1	1	11	Batch 11 Cage 5	control	70 mins	2	Batch 11 Cage 5	2019-12-07	13	27	5	10	12425
Cage 1	3	4	1	11	Batch 11 Cage 1	reorganized	70 mins	3	Batch 11 Cage 1	2019-12-07	13	27	17	10	12437
Cage 4	4	3	1	11	Batch 11 Cage 4	reorganized	70 mins	4	Batch 11 Cage 4	2019-12-07	13	27	53	10	12473
Cage 1	3	2	1	11	Batch 11 Cage 1	reorganized	70 mins	3	Batch 11 Cage 1	2019-12-07	13	28	40	10	12520
Cage 1	3	4	1	11	Batch 11 Cage 1	reorganized	70 mins	3	Batch 11 Cage 1	2019-12-07	13	29	28	10	12568
Cage 1	3	4	1	11	Batch 11 Cage 1	reorganized	70 mins	3	Batch 11 Cage 1	2019-12-07	13	30	25	10	12625
Cage 1	3	2	1	11	Batch 11 Cage 1	reorganized	70 mins	3	Batch 11 Cage 1	2019-12-07	13	30	36	10	12636
Cage 1	3	4	1	11	Batch 11 Cage 1	reorganized	70 mins	3	Batch 11 Cage 1	2019-12-07	13	31	5	10	12665
Cage 1	3	4	1	11	Batch 11 Cage 1	reorganized	70 mins	3	Batch 11 Cage 1	2019-12-07	13	33	33	10	12813
Cage 1	3	4	1	11	Batch 11 Cage 1	reorganized	70 mins	3	Batch 11 Cage 1	2019-12-07	13	34	17	10	12857
Cage 4	4	3	1	11	Batch 11 Cage 4	reorganized	70 mins	4	Batch 11 Cage 4	2019-12-07	13	34	56	10	12896
Cage 1	3	1	1	11	Batch 11 Cage 1	reorganized	70 mins	3	Batch 11 Cage 1	2019-12-07	13	36	5	10	12965
Cage 5	2	1	1	11	Batch 11 Cage 5	control	70 mins	2	Batch 11 Cage 5	2019-12-07	13	40	0	10	13200
Cage 5	2	1	1	11	Batch 11 Cage 5	control	70 mins	2	Batch 11 Cage 5	2019-12-07	13	40	7	10	13207
Cage 5	2	1	1	11	Batch 11 Cage 5	control	70 mins	2	Batch 11 Cage 5	2019-12-07	13	41	21	10	13281
Cage 2	4	2	1	11	Batch 11 Cage 2	reorganized	70 mins	4	Batch 11 Cage 2	2019-12-07	13	42	17	10	13337
Cage 1	3	2	1	11	Batch 11 Cage 1	reorganized	70 mins	3	Batch 11 Cage 1	2019-12-07	13	43	30	10	13410
Cage 1	3	4	1	11	Batch 11 Cage 1	reorganized	70 mins	3	Batch 11 Cage 1	2019-12-07	13	44	13	10	13453
Cage 1	3	4	1	11	Batch 11 Cage 1	reorganized	70 mins	3	Batch 11 Cage 1	2019-12-07	13	45	32	10	13532
Cage 3	4	1	1	11	Batch 11 Cage 3	reorganized	70 mins	4	Batch 11 Cage 3	2019-12-07	13	46	3	10	13563
Cage 1	3	4	1	11	Batch 11 Cage 1	reorganized	70 mins	3	Batch 11 Cage 1	2019-12-07	13	47	5	10	13625
Cage 1	3	4	1	11	Batch 11 Cage 1	reorganized	70 mins	3	Batch 11 Cage 1	2019-12-07	13	48	32	10	13712
Cage 2	2	3	1	11	Batch 11 Cage 2	reorganized	70 mins	2	Batch 11 Cage 2	2019-12-07	13	48	56	10	13736
Cage 1	3	4	1	11	Batch 11 Cage 1	reorganized	70 mins	3	Batch 11 Cage 1	2019-12-07	13	54	15	10	14055
Cage 4	2	1	1	11	Batch 11 Cage 4	reorganized	70 mins	2	Batch 11 Cage 4	2019-12-07	13	54	33	10	14073
Cage 2	2	1	1	11	Batch 11 Cage 2	reorganized	70 mins	2	Batch 11 Cage 2	2019-12-07	13	55	30	10	14130
Cage 2	2	1	1	11	Batch 11 Cage 2	reorganized	70 mins	2	Batch 11 Cage 2	2019-12-07	13	55	41	10	14141
Cage 2	2	1	1	11	Batch 11 Cage 2	reorganized	70 mins	2	Batch 11 Cage 2	2019-12-07	13	55	57	10	14157
Cage 4	2	3	1	11	Batch 11 Cage 4	reorganized	70 mins	2	Batch 11 Cage 4	2019-12-07	13	56	40	10	14200
Cage 1	3	1	1	11	Batch 11 Cage 1	reorganized	70 mins	3	Batch 11 Cage 1	2019-12-07	13	57	48	10	14268
Cage 5	2	1	1	11	Batch 11 Cage 5	control	70 mins	2	Batch 11 Cage 5	2019-12-07	15	0	39	10	18039
Cage 5	2	1	1	11	Batch 11 Cage 5	control	70 mins	2	Batch 11 Cage 5	2019-12-07	15	0	52	10	18052
Cage 2	2	1	1	11	Batch 11 Cage 2	reorganized	70 mins	2	Batch 11 Cage 2	2019-12-07	15	1	30	10	18090
Cage 1	3	4	1	11	Batch 11 Cage 1	reorganized	70 mins	3	Batch 11 Cage 1	2019-12-07	15	1	57	10	18117
Cage 3	4	1	1	11	Batch 11 Cage 3	reorganized	70 mins	4	Batch 11 Cage 3	2019-12-07	15	2	13	10	18133
Cage 3	4	3	1	11	Batch 11 Cage 3	reorganized	70 mins	4	Batch 11 Cage 3	2019-12-07	15	4	8	10	18248
Cage 1	3	2	1	11	Batch 11 Cage 1	reorganized	70 mins	3	Batch 11 Cage 1	2019-12-07	15	4	35	10	18275
Cage 1	3	4	1	11	Batch 11 Cage 1	reorganized	70 mins	3	Batch 11 Cage 1	2019-12-07	15	6	17	10	18377
Cage 4	4	2	1	11	Batch 11 Cage 4	reorganized	70 mins	4	Batch 11 Cage 4	2019-12-07	15	10	40	10	18640
Cage 4	4	2	1	11	Batch 11 Cage 4	reorganized	70 mins	4	Batch 11 Cage 4	2019-12-07	15	10	57	10	18657
Cage 4	4	1	1	11	Batch 11 Cage 4	reorganized	70 mins	4	Batch 11 Cage 4	2019-12-07	15	11	18	10	18678
Cage 4	4	2	1	11	Batch 11 Cage 4	reorganized	70 mins	4	Batch 11 Cage 4	2019-12-07	15	12	48	10	18768
Cage 3	4	2	1	11	Batch 11 Cage 3	reorganized	70 mins	4	Batch 11 Cage 3	2019-12-07	15	13	11	10	18791
Cage 3	4	1	1	11	Batch 11 Cage 3	reorganized	70 mins	4	Batch 11 Cage 3	2019-12-07	15	13	19	10	18799
Cage 3	4	2	1	11	Batch 11 Cage 3	reorganized	70 mins	4	Batch 11 Cage 3	2019-12-07	15	13	36	10	18816
Cage 3	4	1	1	11	Batch 11 Cage 3	reorganized	70 mins	4	Batch 11 Cage 3	2019-12-07	15	15	41	10	18941
Cage 2	2	1	1	11	Batch 11 Cage 2	reorganized	70 mins	2	Batch 11 Cage 2	2019-12-07	15	15	53	10	18953
Cage 3	4	1	1	11	Batch 11 Cage 3	reorganized	70 mins	4	Batch 11 Cage 3	2019-12-07	15	17	44	10	19064
Cage 4	4	3	1	11	Batch 11 Cage 4	reorganized	70 mins	4	Batch 11 Cage 4	2019-12-07	15	19	24	10	19164
Cage 2	2	3	1	11	Batch 11 Cage 2	reorganized	70 mins	2	Batch 11 Cage 2	2019-12-07	15	20	2	10	19202
Cage 3	4	1	1	11	Batch 11 Cage 3	reorganized	70 mins	4	Batch 11 Cage 3	2019-12-07	15	20	13	10	19213
Cage 2	4	2	1	11	Batch 11 Cage 2	reorganized	70 mins	4	Batch 11 Cage 2	2019-12-07	15	21	34	10	19294
Cage 3	4	2	1	11	Batch 11 Cage 3	reorganized	70 mins	4	Batch 11 Cage 3	2019-12-07	15	22	23	10	19343
Cage 5	2	1	1	11	Batch 11 Cage 5	control	70 mins	2	Batch 11 Cage 5	2019-12-07	15	28	18	10	19698
Cage 3	4	2	1	11	Batch 11 Cage 3	reorganized	70 mins	4	Batch 11 Cage 3	2019-12-07	15	29	19	10	19759
Cage 1	3	1	1	11	Batch 11 Cage 1	reorganized	70 mins	3	Batch 11 Cage 1	2019-12-07	15	30	43	10	19843
Cage 4	4	2	1	11	Batch 11 Cage 4	reorganized	70 mins	4	Batch 11 Cage 4	2019-12-07	15	31	57	10	19917
Cage 3	4	1	1	11	Batch 11 Cage 3	reorganized	70 mins	4	Batch 11 Cage 3	2019-12-07	15	32	56	10	19976
Cage 4	4	3	1	11	Batch 11 Cage 4	reorganized	70 mins	4	Batch 11 Cage 4	2019-12-07	15	35	51	10	20151
Cage 4	4	3	1	11	Batch 11 Cage 4	reorganized	70 mins	4	Batch 11 Cage 4	2019-12-07	15	36	43	10	20203
Cage 3	4	2	1	11	Batch 11 Cage 3	reorganized	70 mins	4	Batch 11 Cage 3	2019-12-07	15	38	7	10	20287
Cage 1	1	2	1	11	Batch 11 Cage 1	reorganized	70 mins	1	Batch 11 Cage 1	2019-12-07	15	40	16	10	20416
Cage 3	4	1	1	11	Batch 11 Cage 3	reorganized	70 mins	4	Batch 11 Cage 3	2019-12-07	15	40	48	10	20448
Cage 4	4	3	1	11	Batch 11 Cage 4	reorganized	70 mins	4	Batch 11 Cage 4	2019-12-07	15	42	14	10	20534
Cage 4	4	3	1	11	Batch 11 Cage 4	reorganized	70 mins	4	Batch 11 Cage 4	2019-12-07	15	44	10	10	20650
Cage 5	2	4	1	11	Batch 11 Cage 5	control	70 mins	2	Batch 11 Cage 5	2019-12-07	15	44	53	10	20693
Cage 3	4	2	1	11	Batch 11 Cage 3	reorganized	70 mins	4	Batch 11 Cage 3	2019-12-07	15	45	38	10	20738
Cage 4	4	3	1	11	Batch 11 Cage 4	reorganized	70 mins	4	Batch 11 Cage 4	2019-12-07	15	48	21	10	20901
Cage 5	2	4	1	11	Batch 11 Cage 5	control	70 mins	2	Batch 11 Cage 5	2019-12-07	15	48	47	10	20927
Cage 5	2	3	1	11	Batch 11 Cage 5	control	70 mins	2	Batch 11 Cage 5	2019-12-07	15	51	13	10	21073
Cage 5	2	4	1	11	Batch 11 Cage 5	control	70 mins	2	Batch 11 Cage 5	2019-12-07	15	52	5	10	21125
Cage 3	4	2	1	11	Batch 11 Cage 3	reorganized	70 mins	4	Batch 11 Cage 3	2019-12-07	15	54	0	10	21240
Cage 5	2	1	1	11	Batch 11 Cage 5	control	70 mins	2	Batch 11 Cage 5	2019-12-07	15	55	50	10	21350
Cage 4	4	3	1	11	Batch 11 Cage 4	reorganized	70 mins	4	Batch 11 Cage 4	2019-12-07	15	57	35	10	21455
Cage 4	4	2	1	11	Batch 11 Cage 4	reorganized	70 mins	4	Batch 11 Cage 4	2019-12-07	15	58	0	10	21480
Cage 4	4	3	1	11	Batch 11 Cage 4	reorganized	70 mins	4	Batch 11 Cage 4	2019-12-07	15	58	17	10	21497
Cage 5	2	3	1	11	Batch 11 Cage 5	control	70 mins	2	Batch 11 Cage 5	2019-12-07	15	59	19	10	21559
Cage 4	4	2	1	11	Batch 11 Cage 4	reorganized	70 mins	4	Batch 11 Cage 4	2019-12-08	13	52	22	10	13942
Cage 2	2	1	1	11	Batch 11 Cage 2	reorganized	70 mins	2	Batch 11 Cage 2	2019-12-08	13	52	37	10	13957
Cage 2	2	1	1	11	Batch 11 Cage 2	reorganized	70 mins	2	Batch 11 Cage 2	2019-12-08	13	53	45	10	14025
Cage 1	3	4	1	11	Batch 11 Cage 1	reorganized	70 mins	3	Batch 11 Cage 1	2019-12-08	13	56	33	10	14193
Cage 1	3	4	1	11	Batch 11 Cage 1	reorganized	70 mins	3	Batch 11 Cage 1	2019-12-08	13	56	48	10	14208
Cage 4	4	2	1	11	Batch 11 Cage 4	reorganized	70 mins	4	Batch 11 Cage 4	2019-12-08	13	57	47	10	14267
Cage 2	2	1	1	11	Batch 11 Cage 2	reorganized	70 mins	2	Batch 11 Cage 2	2019-12-08	13	59	30	10	14370
Cage 5	1	2	1	11	Batch 11 Cage 5	control	70 mins	1	Batch 11 Cage 5	2019-12-08	14	0	14	10	14414
Cage 1	3	4	1	11	Batch 11 Cage 1	reorganized	70 mins	3	Batch 11 Cage 1	2019-12-08	14	1	7	10	14467
Cage 5	2	4	1	11	Batch 11 Cage 5	control	70 mins	2	Batch 11 Cage 5	2019-12-08	14	2	42	10	14562
Cage 4	2	1	1	11	Batch 11 Cage 4	reorganized	70 mins	2	Batch 11 Cage 4	2019-12-08	14	6	31	10	14791
Cage 2	1	3	1	11	Batch 11 Cage 2	reorganized	70 mins	1	Batch 11 Cage 2	2019-12-08	14	10	2	10	15002
Cage 4	2	1	1	11	Batch 11 Cage 4	reorganized	70 mins	2	Batch 11 Cage 4	2019-12-08	14	10	16	10	15016
Cage 2	2	1	1	11	Batch 11 Cage 2	reorganized	70 mins	2	Batch 11 Cage 2	2019-12-08	14	10	33	10	15033
Cage 4	4	2	1	11	Batch 11 Cage 4	reorganized	70 mins	4	Batch 11 Cage 4	2019-12-08	14	11	10	10	15070
Cage 5	2	1	1	11	Batch 11 Cage 5	control	70 mins	2	Batch 11 Cage 5	2019-12-08	14	13	45	10	15225
Cage 5	2	4	1	11	Batch 11 Cage 5	control	70 mins	2	Batch 11 Cage 5	2019-12-08	14	13	53	10	15233
Cage 5	2	4	1	11	Batch 11 Cage 5	control	70 mins	2	Batch 11 Cage 5	2019-12-08	14	16	17	10	15377
Cage 2	2	4	1	11	Batch 11 Cage 2	reorganized	70 mins	2	Batch 11 Cage 2	2019-12-08	14	16	31	10	15391
Cage 1	3	1	1	11	Batch 11 Cage 1	reorganized	70 mins	3	Batch 11 Cage 1	2019-12-08	14	18	55	10	15535
Cage 3	4	2	1	11	Batch 11 Cage 3	reorganized	70 mins	4	Batch 11 Cage 3	2019-12-08	14	20	14	10	15614
Cage 2	2	1	1	11	Batch 11 Cage 2	reorganized	70 mins	2	Batch 11 Cage 2	2019-12-08	14	21	12	10	15672
Cage 5	2	4	1	11	Batch 11 Cage 5	control	70 mins	2	Batch 11 Cage 5	2019-12-08	14	22	6	10	15726
Cage 1	3	2	1	11	Batch 11 Cage 1	reorganized	70 mins	3	Batch 11 Cage 1	2019-12-08	14	22	26	10	15746
Cage 4	2	1	1	11	Batch 11 Cage 4	reorganized	70 mins	2	Batch 11 Cage 4	2019-12-08	14	22	37	10	15757
Cage 4	2	1	1	11	Batch 11 Cage 4	reorganized	70 mins	2	Batch 11 Cage 4	2019-12-08	14	23	2	10	15782
Cage 4	2	1	1	11	Batch 11 Cage 4	reorganized	70 mins	2	Batch 11 Cage 4	2019-12-08	14	23	13	10	15793
Cage 2	2	3	1	11	Batch 11 Cage 2	reorganized	70 mins	2	Batch 11 Cage 2	2019-12-08	14	24	11	10	15851
Cage 2	2	1	1	11	Batch 11 Cage 2	reorganized	70 mins	2	Batch 11 Cage 2	2019-12-08	14	24	17	10	15857
Cage 4	2	1	1	11	Batch 11 Cage 4	reorganized	70 mins	2	Batch 11 Cage 4	2019-12-08	14	24	45	10	15885
Cage 4	2	1	1	11	Batch 11 Cage 4	reorganized	70 mins	2	Batch 11 Cage 4	2019-12-08	14	25	34	10	15934
Cage 4	2	1	1	11	Batch 11 Cage 4	reorganized	70 mins	2	Batch 11 Cage 4	2019-12-08	14	25	54	10	15954
Cage 4	2	1	1	11	Batch 11 Cage 4	reorganized	70 mins	2	Batch 11 Cage 4	2019-12-08	14	26	15	10	15975
Cage 5	2	4	1	11	Batch 11 Cage 5	control	70 mins	2	Batch 11 Cage 5	2019-12-08	14	26	25	10	15985
Cage 5	1	4	1	11	Batch 11 Cage 5	control	70 mins	1	Batch 11 Cage 5	2019-12-08	14	26	43	10	16003
Cage 5	2	3	1	11	Batch 11 Cage 5	control	70 mins	2	Batch 11 Cage 5	2019-12-08	14	27	6	10	16026
Cage 4	4	3	1	11	Batch 11 Cage 4	reorganized	70 mins	4	Batch 11 Cage 4	2019-12-08	14	27	36	10	16056
Cage 4	4	3	1	11	Batch 11 Cage 4	reorganized	70 mins	4	Batch 11 Cage 4	2019-12-08	14	28	20	10	16100
Cage 2	2	1	1	11	Batch 11 Cage 2	reorganized	70 mins	2	Batch 11 Cage 2	2019-12-08	14	28	35	10	16115
Cage 5	2	4	1	11	Batch 11 Cage 5	control	70 mins	2	Batch 11 Cage 5	2019-12-08	14	29	15	10	16155
Cage 2	2	1	1	11	Batch 11 Cage 2	reorganized	70 mins	2	Batch 11 Cage 2	2019-12-08	14	30	17	10	16217
Cage 2	2	1	1	11	Batch 11 Cage 2	reorganized	70 mins	2	Batch 11 Cage 2	2019-12-08	14	31	56	10	16316
Cage 3	2	3	1	11	Batch 11 Cage 3	reorganized	70 mins	2	Batch 11 Cage 3	2019-12-08	14	43	0	10	16980
Cage 3	2	3	1	11	Batch 11 Cage 3	reorganized	70 mins	2	Batch 11 Cage 3	2019-12-08	14	43	10	10	16990
Cage 3	2	3	1	11	Batch 11 Cage 3	reorganized	70 mins	2	Batch 11 Cage 3	2019-12-08	14	43	24	10	17004
Cage 2	1	4	1	11	Batch 11 Cage 2	reorganized	70 mins	1	Batch 11 Cage 2	2019-12-08	14	43	40	10	17020
Cage 1	3	1	1	11	Batch 11 Cage 1	reorganized	70 mins	3	Batch 11 Cage 1	2019-12-08	14	44	26	10	17066
Cage 2	2	4	1	11	Batch 11 Cage 2	reorganized	70 mins	2	Batch 11 Cage 2	2019-12-08	14	45	19	10	17119
Cage 2	2	3	1	11	Batch 11 Cage 2	reorganized	70 mins	2	Batch 11 Cage 2	2019-12-08	14	45	27	10	17127
Cage 2	2	4	1	11	Batch 11 Cage 2	reorganized	70 mins	2	Batch 11 Cage 2	2019-12-08	14	47	28	10	17248
Cage 2	2	4	1	11	Batch 11 Cage 2	reorganized	70 mins	2	Batch 11 Cage 2	2019-12-08	14	47	37	10	17257
Cage 2	3	1	1	11	Batch 11 Cage 2	reorganized	70 mins	3	Batch 11 Cage 2	2019-12-08	14	48	28	10	17308
Cage 1	3	1	1	11	Batch 11 Cage 1	reorganized	70 mins	3	Batch 11 Cage 1	2019-12-09	10	0	21	10	21
Cage 5	2	4	1	11	Batch 11 Cage 5	control	70 mins	2	Batch 11 Cage 5	2019-12-09	10	2	20	10	140
Cage 5	2	3	1	11	Batch 11 Cage 5	control	70 mins	2	Batch 11 Cage 5	2019-12-09	10	3	11	10	191
Cage 2	2	1	1	11	Batch 11 Cage 2	reorganized	70 mins	2	Batch 11 Cage 2	2019-12-09	10	7	34	10	454
Cage 1	3	2	1	11	Batch 11 Cage 1	reorganized	70 mins	3	Batch 11 Cage 1	2019-12-09	10	9	5	10	545
Cage 1	3	4	1	11	Batch 11 Cage 1	reorganized	70 mins	3	Batch 11 Cage 1	2019-12-09	10	9	22	10	562
Cage 5	2	4	1	11	Batch 11 Cage 5	control	70 mins	2	Batch 11 Cage 5	2019-12-09	10	11	47	10	707
Cage 5	2	4	1	11	Batch 11 Cage 5	control	70 mins	2	Batch 11 Cage 5	2019-12-09	10	12	25	10	745
Cage 1	3	2	1	11	Batch 11 Cage 1	reorganized	70 mins	3	Batch 11 Cage 1	2019-12-09	10	13	42	10	822
Cage 2	2	3	1	11	Batch 11 Cage 2	reorganized	70 mins	2	Batch 11 Cage 2	2019-12-09	10	14	21	10	861
Cage 2	2	1	1	11	Batch 11 Cage 2	reorganized	70 mins	2	Batch 11 Cage 2	2019-12-09	10	14	29	10	869
Cage 5	1	4	1	11	Batch 11 Cage 5	control	70 mins	1	Batch 11 Cage 5	2019-12-09	10	15	37	10	937
Cage 2	2	4	1	11	Batch 11 Cage 2	reorganized	70 mins	2	Batch 11 Cage 2	2019-12-09	10	16	9	10	969
Cage 2	2	1	1	11	Batch 11 Cage 2	reorganized	70 mins	2	Batch 11 Cage 2	2019-12-09	10	16	43	10	1003
Cage 5	2	1	1	11	Batch 11 Cage 5	control	70 mins	2	Batch 11 Cage 5	2019-12-09	10	16	59	10	1019
Cage 5	2	1	1	11	Batch 11 Cage 5	control	70 mins	2	Batch 11 Cage 5	2019-12-09	10	17	14	10	1034
Cage 1	3	2	1	11	Batch 11 Cage 1	reorganized	70 mins	3	Batch 11 Cage 1	2019-12-09	10	17	39	10	1059
Cage 1	3	4	1	11	Batch 11 Cage 1	reorganized	70 mins	3	Batch 11 Cage 1	2019-12-09	10	18	43	10	1123
Cage 2	2	3	1	11	Batch 11 Cage 2	reorganized	70 mins	2	Batch 11 Cage 2	2019-12-09	10	20	20	10	1220
Cage 5	1	4	1	11	Batch 11 Cage 5	control	70 mins	1	Batch 11 Cage 5	2019-12-09	10	20	52	10	1252
Cage 5	2	4	1	11	Batch 11 Cage 5	control	70 mins	2	Batch 11 Cage 5	2019-12-09	10	21	23	10	1283
Cage 4	2	1	1	11	Batch 11 Cage 4	reorganized	70 mins	2	Batch 11 Cage 4	2019-12-09	10	22	25	10	1345
Cage 2	2	4	1	11	Batch 11 Cage 2	reorganized	70 mins	2	Batch 11 Cage 2	2019-12-09	10	23	54	10	1434
Cage 2	2	1	1	11	Batch 11 Cage 2	reorganized	70 mins	2	Batch 11 Cage 2	2019-12-09	10	24	1	10	1441
Cage 1	3	1	1	11	Batch 11 Cage 1	reorganized	70 mins	3	Batch 11 Cage 1	2019-12-09	10	25	8	10	1508
Cage 5	2	1	1	11	Batch 11 Cage 5	control	70 mins	2	Batch 11 Cage 5	2019-12-09	10	25	50	10	1550
Cage 5	2	4	1	11	Batch 11 Cage 5	control	70 mins	2	Batch 11 Cage 5	2019-12-09	10	25	56	10	1556
Cage 5	2	1	1	11	Batch 11 Cage 5	control	70 mins	2	Batch 11 Cage 5	2019-12-09	10	26	7	10	1567
Cage 1	3	1	1	11	Batch 11 Cage 1	reorganized	70 mins	3	Batch 11 Cage 1	2019-12-09	10	29	30	10	1770
Cage 1	2	4	1	11	Batch 11 Cage 1	reorganized	70 mins	2	Batch 11 Cage 1	2019-12-09	10	29	37	10	1777
Cage 5	2	1	1	11	Batch 11 Cage 5	control	70 mins	2	Batch 11 Cage 5	2019-12-09	10	33	9	10	1989
Cage 1	3	4	1	11	Batch 11 Cage 1	reorganized	70 mins	3	Batch 11 Cage 1	2019-12-09	10	34	13	10	2053
Cage 2	2	4	1	11	Batch 11 Cage 2	reorganized	70 mins	2	Batch 11 Cage 2	2019-12-09	10	34	52	10	2092
Cage 5	2	4	1	11	Batch 11 Cage 5	control	70 mins	2	Batch 11 Cage 5	2019-12-09	10	35	20	10	2120
Cage 5	2	1	1	11	Batch 11 Cage 5	control	70 mins	2	Batch 11 Cage 5	2019-12-09	10	35	29	10	2129
Cage 2	2	1	1	11	Batch 11 Cage 2	reorganized	70 mins	2	Batch 11 Cage 2	2019-12-09	10	38	43	10	2323
Cage 1	3	1	1	11	Batch 11 Cage 1	reorganized	70 mins	3	Batch 11 Cage 1	2019-12-09	10	39	25	10	2365
Cage 2	2	4	1	11	Batch 11 Cage 2	reorganized	70 mins	2	Batch 11 Cage 2	2019-12-09	10	40	2	10	2402
Cage 1	3	4	1	11	Batch 11 Cage 1	reorganized	70 mins	3	Batch 11 Cage 1	2019-12-09	10	40	30	10	2430
Cage 1	1	2	1	11	Batch 11 Cage 1	reorganized	70 mins	1	Batch 11 Cage 1	2019-12-09	10	40	59	10	2459
Cage 4	4	3	1	11	Batch 11 Cage 4	reorganized	70 mins	4	Batch 11 Cage 4	2019-12-09	10	44	3	10	2643
Cage 4	4	2	1	11	Batch 11 Cage 4	reorganized	70 mins	4	Batch 11 Cage 4	2019-12-09	10	44	25	10	2665
Cage 4	4	1	1	11	Batch 11 Cage 4	reorganized	70 mins	4	Batch 11 Cage 4	2019-12-09	10	45	18	10	2718
Cage 1	3	4	1	11	Batch 11 Cage 1	reorganized	70 mins	3	Batch 11 Cage 1	2019-12-09	10	46	0	10	2760
Cage 5	2	1	1	11	Batch 11 Cage 5	control	70 mins	2	Batch 11 Cage 5	2019-12-09	10	46	48	10	2808
Cage 1	3	4	1	11	Batch 11 Cage 1	reorganized	70 mins	3	Batch 11 Cage 1	2019-12-09	10	49	30	10	2970
Cage 2	2	1	1	11	Batch 11 Cage 2	reorganized	70 mins	2	Batch 11 Cage 2	2019-12-09	10	52	32	10	3152
Cage 2	2	1	1	11	Batch 11 Cage 2	reorganized	70 mins	2	Batch 11 Cage 2	2019-12-09	10	54	20	10	3260
Cage 1	3	4	1	11	Batch 11 Cage 1	reorganized	70 mins	3	Batch 11 Cage 1	2019-12-09	12	16	9	10	8169
Cage 1	3	2	1	11	Batch 11 Cage 1	reorganized	70 mins	3	Batch 11 Cage 1	2019-12-09	12	16	35	10	8195
Cage 1	3	1	1	11	Batch 11 Cage 1	reorganized	70 mins	3	Batch 11 Cage 1	2019-12-09	12	16	47	10	8207
Cage 5	2	4	1	11	Batch 11 Cage 5	control	70 mins	2	Batch 11 Cage 5	2019-12-09	12	17	25	10	8245
Cage 5	2	4	1	11	Batch 11 Cage 5	control	70 mins	2	Batch 11 Cage 5	2019-12-09	12	18	38	10	8318
Cage 2	2	1	1	11	Batch 11 Cage 2	reorganized	70 mins	2	Batch 11 Cage 2	2019-12-09	12	19	25	10	8365
Cage 1	3	4	1	11	Batch 11 Cage 1	reorganized	70 mins	3	Batch 11 Cage 1	2019-12-09	12	21	30	10	8490
Cage 1	3	2	1	11	Batch 11 Cage 1	reorganized	70 mins	3	Batch 11 Cage 1	2019-12-09	12	22	47	10	8567
Cage 4	2	1	1	11	Batch 11 Cage 4	reorganized	70 mins	2	Batch 11 Cage 4	2019-12-09	12	23	43	10	8623
Cage 4	1	2	1	11	Batch 11 Cage 4	reorganized	70 mins	1	Batch 11 Cage 4	2019-12-09	12	25	43	10	8743
Cage 4	4	2	1	11	Batch 11 Cage 4	reorganized	70 mins	4	Batch 11 Cage 4	2019-12-09	12	25	57	10	8757
Cage 3	4	2	1	11	Batch 11 Cage 3	reorganized	70 mins	4	Batch 11 Cage 3	2019-12-09	12	27	31	10	8851
Cage 1	3	4	1	11	Batch 11 Cage 1	reorganized	70 mins	3	Batch 11 Cage 1	2019-12-09	12	29	57	10	8997
Cage 3	4	2	1	11	Batch 11 Cage 3	reorganized	70 mins	4	Batch 11 Cage 3	2019-12-09	12	30	35	10	9035
Cage 4	2	1	1	11	Batch 11 Cage 4	reorganized	70 mins	2	Batch 11 Cage 4	2019-12-09	12	31	0	10	9060
Cage 4	4	2	1	11	Batch 11 Cage 4	reorganized	70 mins	4	Batch 11 Cage 4	2019-12-09	12	31	34	10	9094
Cage 3	4	2	1	11	Batch 11 Cage 3	reorganized	70 mins	4	Batch 11 Cage 3	2019-12-09	12	32	50	10	9170
Cage 5	2	4	1	11	Batch 11 Cage 5	control	70 mins	2	Batch 11 Cage 5	2019-12-09	12	33	39	10	9219
Cage 1	3	4	1	11	Batch 11 Cage 1	reorganized	70 mins	3	Batch 11 Cage 1	2019-12-09	12	34	53	10	9293
Cage 4	4	2	1	11	Batch 11 Cage 4	reorganized	70 mins	4	Batch 11 Cage 4	2019-12-09	12	37	4	10	9424
Cage 1	3	2	1	11	Batch 11 Cage 1	reorganized	70 mins	3	Batch 11 Cage 1	2019-12-09	12	37	37	10	9457
Cage 4	2	1	1	11	Batch 11 Cage 4	reorganized	70 mins	2	Batch 11 Cage 4	2019-12-09	12	38	12	10	9492
Cage 4	4	2	1	11	Batch 11 Cage 4	reorganized	70 mins	4	Batch 11 Cage 4	2019-12-09	12	38	40	10	9520
Cage 1	3	4	1	11	Batch 11 Cage 1	reorganized	70 mins	3	Batch 11 Cage 1	2019-12-09	12	39	18	10	9558
Cage 2	2	1	1	11	Batch 11 Cage 2	reorganized	70 mins	2	Batch 11 Cage 2	2019-12-09	12	40	28	10	9628
Cage 5	1	3	1	11	Batch 11 Cage 5	control	70 mins	1	Batch 11 Cage 5	2019-12-09	12	41	57	10	9717
Cage 5	2	4	1	11	Batch 11 Cage 5	control	70 mins	2	Batch 11 Cage 5	2019-12-09	12	42	7	10	9727
Cage 5	2	1	1	11	Batch 11 Cage 5	control	70 mins	2	Batch 11 Cage 5	2019-12-09	12	43	52	10	9832
Cage 3	4	1	1	11	Batch 11 Cage 3	reorganized	70 mins	4	Batch 11 Cage 3	2019-12-09	12	44	34	10	9874
Cage 4	4	1	1	11	Batch 11 Cage 4	reorganized	70 mins	4	Batch 11 Cage 4	2019-12-09	12	45	22	10	9922
Cage 4	2	3	1	11	Batch 11 Cage 4	reorganized	70 mins	2	Batch 11 Cage 4	2019-12-09	12	45	42	10	9942
Cage 4	2	3	1	11	Batch 11 Cage 4	reorganized	70 mins	2	Batch 11 Cage 4	2019-12-09	12	46	17	10	9977
Cage 4	4	3	1	11	Batch 11 Cage 4	reorganized	70 mins	4	Batch 11 Cage 4	2019-12-09	12	46	42	10	10002
Cage 3	4	2	1	11	Batch 11 Cage 3	reorganized	70 mins	4	Batch 11 Cage 3	2019-12-09	12	47	55	10	10075
Cage 1	3	2	1	11	Batch 11 Cage 1	reorganized	70 mins	3	Batch 11 Cage 1	2019-12-09	12	49	18	10	10158
Cage 5	2	4	1	11	Batch 11 Cage 5	control	70 mins	2	Batch 11 Cage 5	2019-12-09	12	52	23	10	10343
Cage 3	4	2	1	11	Batch 11 Cage 3	reorganized	70 mins	4	Batch 11 Cage 3	2019-12-09	12	53	46	10	10426
Cage 5	2	1	1	11	Batch 11 Cage 5	control	70 mins	2	Batch 11 Cage 5	2019-12-09	12	56	27	10	10587
Cage 5	2	4	1	11	Batch 11 Cage 5	control	70 mins	2	Batch 11 Cage 5	2019-12-09	12	56	44	10	10604
Cage 5	2	1	1	11	Batch 11 Cage 5	control	70 mins	2	Batch 11 Cage 5	2019-12-09	12	57	59	10	10679
Cage 5	2	3	1	11	Batch 11 Cage 5	control	70 mins	2	Batch 11 Cage 5	2019-12-09	12	58	30	10	10710
Cage 5	2	3	1	11	Batch 11 Cage 5	control	70 mins	2	Batch 11 Cage 5	2019-12-09	12	59	29	10	10769
Cage 2	1	4	1	11	Batch 11 Cage 2	reorganized	70 mins	1	Batch 11 Cage 2	2019-12-09	13	0	50	10	10850
Cage 2	1	4	1	11	Batch 11 Cage 2	reorganized	70 mins	1	Batch 11 Cage 2	2019-12-09	13	1	19	10	10879
Cage 2	1	4	1	11	Batch 11 Cage 2	reorganized	70 mins	1	Batch 11 Cage 2	2019-12-09	13	1	56	10	10916
Cage 5	2	1	1	11	Batch 11 Cage 5	control	70 mins	2	Batch 11 Cage 5	2019-12-09	13	3	0	10	10980
Cage 2	1	4	1	11	Batch 11 Cage 2	reorganized	70 mins	1	Batch 11 Cage 2	2019-12-09	13	5	3	10	11103
Cage 5	2	3	1	11	Batch 11 Cage 5	control	70 mins	2	Batch 11 Cage 5	2019-12-09	13	10	17	10	11417
Cage 3	4	2	1	11	Batch 11 Cage 3	reorganized	70 mins	4	Batch 11 Cage 3	2019-12-10	10	2	57	10	177
Cage 3	4	2	1	11	Batch 11 Cage 3	reorganized	70 mins	4	Batch 11 Cage 3	2019-12-10	10	4	25	10	265
Cage 4	2	1	1	11	Batch 11 Cage 4	reorganized	70 mins	2	Batch 11 Cage 4	2019-12-10	10	7	16	10	436
Cage 4	4	3	1	11	Batch 11 Cage 4	reorganized	70 mins	4	Batch 11 Cage 4	2019-12-10	10	7	27	10	447
Cage 4	4	2	1	11	Batch 11 Cage 4	reorganized	70 mins	4	Batch 11 Cage 4	2019-12-10	10	11	41	10	701
Cage 4	4	2	1	11	Batch 11 Cage 4	reorganized	70 mins	4	Batch 11 Cage 4	2019-12-10	10	11	53	10	713
Cage 5	2	4	1	11	Batch 11 Cage 5	control	70 mins	2	Batch 11 Cage 5	2019-12-10	10	13	9	10	789
Cage 1	3	4	1	11	Batch 11 Cage 1	reorganized	70 mins	3	Batch 11 Cage 1	2019-12-10	10	13	29	10	809
Cage 1	3	2	1	11	Batch 11 Cage 1	reorganized	70 mins	3	Batch 11 Cage 1	2019-12-10	10	13	38	10	818
Cage 3	4	2	1	11	Batch 11 Cage 3	reorganized	70 mins	4	Batch 11 Cage 3	2019-12-10	10	13	59	10	839
Cage 4	4	2	1	11	Batch 11 Cage 4	reorganized	70 mins	4	Batch 11 Cage 4	2019-12-10	10	14	16	10	856
Cage 4	4	2	1	11	Batch 11 Cage 4	reorganized	70 mins	4	Batch 11 Cage 4	2019-12-10	10	14	47	10	887
Cage 5	2	4	1	11	Batch 11 Cage 5	control	70 mins	2	Batch 11 Cage 5	2019-12-10	10	20	25	10	1225
Cage 5	2	1	1	11	Batch 11 Cage 5	control	70 mins	2	Batch 11 Cage 5	2019-12-10	10	20	32	10	1232
Cage 2	2	1	1	11	Batch 11 Cage 2	reorganized	70 mins	2	Batch 11 Cage 2	2019-12-10	10	22	10	10	1330
Cage 5	2	4	1	11	Batch 11 Cage 5	control	70 mins	2	Batch 11 Cage 5	2019-12-10	10	22	17	10	1337
Cage 1	3	1	1	11	Batch 11 Cage 1	reorganized	70 mins	3	Batch 11 Cage 1	2019-12-10	10	24	52	10	1492
Cage 5	2	4	1	11	Batch 11 Cage 5	control	70 mins	2	Batch 11 Cage 5	2019-12-10	10	25	7	10	1507
Cage 1	3	4	1	11	Batch 11 Cage 1	reorganized	70 mins	3	Batch 11 Cage 1	2019-12-10	10	26	10	10	1570
Cage 2	2	1	1	11	Batch 11 Cage 2	reorganized	70 mins	2	Batch 11 Cage 2	2019-12-10	10	31	59	10	1919
Cage 2	2	1	1	11	Batch 11 Cage 2	reorganized	70 mins	2	Batch 11 Cage 2	2019-12-10	10	32	8	10	1928
Cage 2	2	1	1	11	Batch 11 Cage 2	reorganized	70 mins	2	Batch 11 Cage 2	2019-12-10	10	33	43	10	2023
Cage 2	1	3	1	11	Batch 11 Cage 2	reorganized	70 mins	1	Batch 11 Cage 2	2019-12-10	10	34	4	10	2044
Cage 5	2	4	1	11	Batch 11 Cage 5	control	70 mins	2	Batch 11 Cage 5	2019-12-10	10	34	14	10	2054
Cage 2	2	1	1	11	Batch 11 Cage 2	reorganized	70 mins	2	Batch 11 Cage 2	2019-12-10	10	43	17	10	2597
Cage 2	2	1	1	11	Batch 11 Cage 2	reorganized	70 mins	2	Batch 11 Cage 2	2019-12-10	10	44	58	10	2698
Cage 2	2	1	1	11	Batch 11 Cage 2	reorganized	70 mins	2	Batch 11 Cage 2	2019-12-10	10	46	2	10	2762
Cage 5	1	3	1	11	Batch 11 Cage 5	control	70 mins	1	Batch 11 Cage 5	2019-12-10	10	48	2	10	2882
Cage 5	1	3	1	11	Batch 11 Cage 5	control	70 mins	1	Batch 11 Cage 5	2019-12-10	10	48	24	10	2904
Cage 5	1	4	1	11	Batch 11 Cage 5	control	70 mins	1	Batch 11 Cage 5	2019-12-10	10	49	2	10	2942
Cage 5	4	3	1	11	Batch 11 Cage 5	control	70 mins	4	Batch 11 Cage 5	2019-12-10	10	49	58	10	2998
Cage 2	2	1	1	11	Batch 11 Cage 2	reorganized	70 mins	2	Batch 11 Cage 2	2019-12-10	10	50	14	10	3014
Cage 2	1	3	1	11	Batch 11 Cage 2	reorganized	70 mins	1	Batch 11 Cage 2	2019-12-10	10	51	23	10	3083
Cage 5	2	3	1	11	Batch 11 Cage 5	control	70 mins	2	Batch 11 Cage 5	2019-12-10	10	51	49	10	3109
Cage 2	1	4	1	11	Batch 11 Cage 2	reorganized	70 mins	1	Batch 11 Cage 2	2019-12-10	10	52	38	10	3158
Cage 2	2	1	1	11	Batch 11 Cage 2	reorganized	70 mins	2	Batch 11 Cage 2	2019-12-10	10	52	52	10	3172
Cage 2	2	1	1	11	Batch 11 Cage 2	reorganized	70 mins	2	Batch 11 Cage 2	2019-12-10	10	53	51	10	3231
Cage 2	2	1	1	11	Batch 11 Cage 2	reorganized	70 mins	2	Batch 11 Cage 2	2019-12-10	10	54	34	10	3274
Cage 1	3	1	1	11	Batch 11 Cage 1	reorganized	70 mins	3	Batch 11 Cage 1	2019-12-10	10	57	2	10	3422
Cage 2	1	3	1	11	Batch 11 Cage 2	reorganized	70 mins	1	Batch 11 Cage 2	2019-12-10	10	57	17	10	3437
Cage 2	2	1	1	11	Batch 11 Cage 2	reorganized	70 mins	2	Batch 11 Cage 2	2019-12-10	10	57	28	10	3448
Cage 2	1	3	1	11	Batch 11 Cage 2	reorganized	70 mins	1	Batch 11 Cage 2	2019-12-10	10	57	58	10	3478
Cage 5	2	1	1	11	Batch 11 Cage 5	control	70 mins	2	Batch 11 Cage 5	2019-12-10	14	39	39	10	16779
Cage 5	1	3	1	11	Batch 11 Cage 5	control	70 mins	1	Batch 11 Cage 5	2019-12-10	14	40	7	10	16807
Cage 1	3	1	1	11	Batch 11 Cage 1	reorganized	70 mins	3	Batch 11 Cage 1	2019-12-10	14	40	43	10	16843
Cage 4	4	3	1	11	Batch 11 Cage 4	reorganized	70 mins	4	Batch 11 Cage 4	2019-12-10	14	41	0	10	16860
Cage 5	2	4	1	11	Batch 11 Cage 5	control	70 mins	2	Batch 11 Cage 5	2019-12-10	14	43	14	10	16994
Cage 5	2	3	1	11	Batch 11 Cage 5	control	70 mins	2	Batch 11 Cage 5	2019-12-10	14	47	29	10	17249
Cage 4	4	3	1	11	Batch 11 Cage 4	reorganized	70 mins	4	Batch 11 Cage 4	2019-12-10	14	49	40	10	17380
Cage 1	3	1	1	11	Batch 11 Cage 1	reorganized	70 mins	3	Batch 11 Cage 1	2019-12-10	14	49	58	10	17398
Cage 4	4	3	1	11	Batch 11 Cage 4	reorganized	70 mins	4	Batch 11 Cage 4	2019-12-10	14	50	48	10	17448
Cage 5	1	3	1	11	Batch 11 Cage 5	control	70 mins	1	Batch 11 Cage 5	2019-12-10	14	50	55	10	17455
Cage 5	2	1	1	11	Batch 11 Cage 5	control	70 mins	2	Batch 11 Cage 5	2019-12-10	14	51	22	10	17482
Cage 5	2	4	1	11	Batch 11 Cage 5	control	70 mins	2	Batch 11 Cage 5	2019-12-10	14	51	38	10	17498
Cage 5	2	4	1	11	Batch 11 Cage 5	control	70 mins	2	Batch 11 Cage 5	2019-12-10	14	51	48	10	17508
Cage 5	2	4	1	11	Batch 11 Cage 5	control	70 mins	2	Batch 11 Cage 5	2019-12-10	14	53	26	10	17606
Cage 3	4	2	1	11	Batch 11 Cage 3	reorganized	70 mins	4	Batch 11 Cage 3	2019-12-10	14	58	5	10	17885
Cage 1	3	1	1	11	Batch 11 Cage 1	reorganized	70 mins	3	Batch 11 Cage 1	2019-12-10	14	58	25	10	17905
Cage 2	2	3	1	11	Batch 11 Cage 2	reorganized	70 mins	2	Batch 11 Cage 2	2019-12-10	14	59	9	10	17949
Cage 5	2	4	1	11	Batch 11 Cage 5	control	70 mins	2	Batch 11 Cage 5	2019-12-10	14	59	17	10	17957
Cage 3	4	2	1	11	Batch 11 Cage 3	reorganized	70 mins	4	Batch 11 Cage 3	2019-12-10	15	3	46	10	18226
Cage 2	4	3	1	11	Batch 11 Cage 2	reorganized	70 mins	4	Batch 11 Cage 2	2019-12-10	15	7	6	10	18426
Cage 3	4	2	1	11	Batch 11 Cage 3	reorganized	70 mins	4	Batch 11 Cage 3	2019-12-10	15	7	13	10	18433
Cage 5	2	3	1	11	Batch 11 Cage 5	control	70 mins	2	Batch 11 Cage 5	2019-12-10	15	8	26	10	18506
Cage 1	3	1	1	11	Batch 11 Cage 1	reorganized	70 mins	3	Batch 11 Cage 1	2019-12-10	15	9	3	10	18543
Cage 1	3	2	1	11	Batch 11 Cage 1	reorganized	70 mins	3	Batch 11 Cage 1	2019-12-10	15	9	15	10	18555
Cage 1	3	4	1	11	Batch 11 Cage 1	reorganized	70 mins	3	Batch 11 Cage 1	2019-12-10	15	10	12	10	18612
Cage 1	3	2	1	11	Batch 11 Cage 1	reorganized	70 mins	3	Batch 11 Cage 1	2019-12-10	15	13	46	10	18826
Cage 1	3	1	1	11	Batch 11 Cage 1	reorganized	70 mins	3	Batch 11 Cage 1	2019-12-10	15	13	53	10	18833
Cage 2	2	4	1	11	Batch 11 Cage 2	reorganized	70 mins	2	Batch 11 Cage 2	2019-12-10	15	15	12	10	18912
Cage 2	2	3	1	11	Batch 11 Cage 2	reorganized	70 mins	2	Batch 11 Cage 2	2019-12-10	15	16	4	10	18964
Cage 3	4	1	1	11	Batch 11 Cage 3	reorganized	70 mins	4	Batch 11 Cage 3	2019-12-10	15	16	36	10	18996
Cage 3	4	1	1	11	Batch 11 Cage 3	reorganized	70 mins	4	Batch 11 Cage 3	2019-12-10	15	16	43	10	19003
Cage 2	2	3	1	11	Batch 11 Cage 2	reorganized	70 mins	2	Batch 11 Cage 2	2019-12-10	15	17	6	10	19026
Cage 2	2	1	1	11	Batch 11 Cage 2	reorganized	70 mins	2	Batch 11 Cage 2	2019-12-10	15	18	28	10	19108
Cage 2	2	1	1	11	Batch 11 Cage 2	reorganized	70 mins	2	Batch 11 Cage 2	2019-12-10	15	20	33	10	19233
Cage 1	3	2	1	11	Batch 11 Cage 1	reorganized	70 mins	3	Batch 11 Cage 1	2019-12-10	15	21	4	10	19264
Cage 1	3	4	1	11	Batch 11 Cage 1	reorganized	70 mins	3	Batch 11 Cage 1	2019-12-10	15	23	2	10	19382
Cage 2	2	4	1	11	Batch 11 Cage 2	reorganized	70 mins	2	Batch 11 Cage 2	2019-12-10	15	24	4	10	19444
Cage 2	2	3	1	11	Batch 11 Cage 2	reorganized	70 mins	2	Batch 11 Cage 2	2019-12-10	15	25	12	10	19512
Cage 5	1	4	1	11	Batch 11 Cage 5	control	70 mins	1	Batch 11 Cage 5	2019-12-10	15	26	40	10	19600
Cage 1	3	2	1	11	Batch 11 Cage 1	reorganized	70 mins	3	Batch 11 Cage 1	2019-12-11	12	4	41	10	7481
Cage 4	4	3	1	11	Batch 11 Cage 4	reorganized	70 mins	4	Batch 11 Cage 4	2019-12-11	12	6	7	10	7567
Cage 3	4	2	1	11	Batch 11 Cage 3	reorganized	70 mins	4	Batch 11 Cage 3	2019-12-11	12	6	32	10	7592
Cage 4	4	1	1	11	Batch 11 Cage 4	reorganized	70 mins	4	Batch 11 Cage 4	2019-12-11	12	6	50	10	7610
Cage 2	2	4	1	11	Batch 11 Cage 2	reorganized	70 mins	2	Batch 11 Cage 2	2019-12-11	12	10	42	10	7842
Cage 3	4	1	1	11	Batch 11 Cage 3	reorganized	70 mins	4	Batch 11 Cage 3	2019-12-11	12	10	50	10	7850
Cage 2	2	3	1	11	Batch 11 Cage 2	reorganized	70 mins	2	Batch 11 Cage 2	2019-12-11	12	11	25	10	7885
Cage 2	2	3	1	11	Batch 11 Cage 2	reorganized	70 mins	2	Batch 11 Cage 2	2019-12-11	12	12	57	10	7977
Cage 2	2	3	1	11	Batch 11 Cage 2	reorganized	70 mins	2	Batch 11 Cage 2	2019-12-11	12	13	6	10	7986
Cage 3	4	2	1	11	Batch 11 Cage 3	reorganized	70 mins	4	Batch 11 Cage 3	2019-12-11	12	14	22	10	8062
Cage 2	2	3	1	11	Batch 11 Cage 2	reorganized	70 mins	2	Batch 11 Cage 2	2019-12-11	12	18	24	10	8304
Cage 2	2	4	1	11	Batch 11 Cage 2	reorganized	70 mins	2	Batch 11 Cage 2	2019-12-11	12	18	41	10	8321
Cage 5	2	4	1	11	Batch 11 Cage 5	control	70 mins	2	Batch 11 Cage 5	2019-12-11	12	21	14	10	8474
Cage 3	4	1	1	11	Batch 11 Cage 3	reorganized	70 mins	4	Batch 11 Cage 3	2019-12-11	12	22	16	10	8536
Cage 1	3	4	1	11	Batch 11 Cage 1	reorganized	70 mins	3	Batch 11 Cage 1	2019-12-11	12	22	38	10	8558
Cage 5	2	1	1	11	Batch 11 Cage 5	control	70 mins	2	Batch 11 Cage 5	2019-12-11	12	24	10	10	8650
Cage 2	3	4	1	11	Batch 11 Cage 2	reorganized	70 mins	3	Batch 11 Cage 2	2019-12-11	12	24	34	10	8674
Cage 4	1	3	1	11	Batch 11 Cage 4	reorganized	70 mins	1	Batch 11 Cage 4	2019-12-11	12	26	59	10	8819
Cage 4	1	3	1	11	Batch 11 Cage 4	reorganized	70 mins	1	Batch 11 Cage 4	2019-12-11	12	27	12	10	8832
Cage 4	1	3	1	11	Batch 11 Cage 4	reorganized	70 mins	1	Batch 11 Cage 4	2019-12-11	12	27	25	10	8845
Cage 5	2	4	1	11	Batch 11 Cage 5	control	70 mins	2	Batch 11 Cage 5	2019-12-11	12	29	9	10	8949
Cage 5	1	4	1	11	Batch 11 Cage 5	control	70 mins	1	Batch 11 Cage 5	2019-12-11	12	29	19	10	8959
Cage 5	2	1	1	11	Batch 11 Cage 5	control	70 mins	2	Batch 11 Cage 5	2019-12-11	12	30	22	10	9022
Cage 5	2	1	1	11	Batch 11 Cage 5	control	70 mins	2	Batch 11 Cage 5	2019-12-11	12	33	22	10	9202
Cage 5	2	1	1	11	Batch 11 Cage 5	control	70 mins	2	Batch 11 Cage 5	2019-12-11	12	33	40	10	9220
Cage 5	2	4	1	11	Batch 11 Cage 5	control	70 mins	2	Batch 11 Cage 5	2019-12-11	12	43	30	10	9810
Cage 3	4	1	1	11	Batch 11 Cage 3	reorganized	70 mins	4	Batch 11 Cage 3	2019-12-11	12	44	31	10	9871
Cage 3	1	2	1	11	Batch 11 Cage 3	reorganized	70 mins	1	Batch 11 Cage 3	2019-12-11	12	45	26	10	9926
Cage 4	4	2	1	11	Batch 11 Cage 4	reorganized	70 mins	4	Batch 11 Cage 4	2019-12-11	12	48	31	10	10111
Cage 4	4	3	1	11	Batch 11 Cage 4	reorganized	70 mins	4	Batch 11 Cage 4	2019-12-11	12	58	32	10	10712
Cage 4	4	1	1	11	Batch 11 Cage 4	reorganized	70 mins	4	Batch 11 Cage 4	2019-12-11	12	59	35	10	10775
Cage 3	4	1	1	11	Batch 11 Cage 3	reorganized	70 mins	4	Batch 11 Cage 3	2019-12-12	13	9	57	10	11397
Cage 5	2	4	1	11	Batch 11 Cage 5	control	70 mins	2	Batch 11 Cage 5	2019-12-12	13	10	10	10	11410
Cage 1	3	4	1	11	Batch 11 Cage 1	reorganized	70 mins	3	Batch 11 Cage 1	2019-12-12	13	10	58	10	11458
Cage 5	2	4	1	11	Batch 11 Cage 5	control	70 mins	2	Batch 11 Cage 5	2019-12-12	13	12	19	10	11539
Cage 2	2	1	1	11	Batch 11 Cage 2	reorganized	70 mins	2	Batch 11 Cage 2	2019-12-12	13	14	49	10	11689
Cage 4	1	3	1	11	Batch 11 Cage 4	reorganized	70 mins	1	Batch 11 Cage 4	2019-12-12	13	14	59	10	11699
Cage 4	1	3	1	11	Batch 11 Cage 4	reorganized	70 mins	1	Batch 11 Cage 4	2019-12-12	13	15	18	10	11718
Cage 4	1	2	1	11	Batch 11 Cage 4	reorganized	70 mins	1	Batch 11 Cage 4	2019-12-12	13	15	34	10	11734
Cage 5	2	1	1	11	Batch 11 Cage 5	control	70 mins	2	Batch 11 Cage 5	2019-12-12	13	17	9	10	11829
Cage 2	2	1	1	11	Batch 11 Cage 2	reorganized	70 mins	2	Batch 11 Cage 2	2019-12-12	13	17	25	10	11845
Cage 5	2	4	1	11	Batch 11 Cage 5	control	70 mins	2	Batch 11 Cage 5	2019-12-12	13	21	15	10	12075
Cage 4	1	2	1	11	Batch 11 Cage 4	reorganized	70 mins	1	Batch 11 Cage 4	2019-12-12	13	21	25	10	12085
Cage 1	3	4	1	11	Batch 11 Cage 1	reorganized	70 mins	3	Batch 11 Cage 1	2019-12-12	13	21	56	10	12116
Cage 1	3	4	1	11	Batch 11 Cage 1	reorganized	70 mins	3	Batch 11 Cage 1	2019-12-12	13	22	6	10	12126
Cage 4	4	2	1	11	Batch 11 Cage 4	reorganized	70 mins	4	Batch 11 Cage 4	2019-12-12	13	22	48	10	12168
Cage 5	1	3	1	11	Batch 11 Cage 5	control	70 mins	1	Batch 11 Cage 5	2019-12-12	13	23	2	10	12182
Cage 4	4	2	1	11	Batch 11 Cage 4	reorganized	70 mins	4	Batch 11 Cage 4	2019-12-12	13	26	13	10	12373
Cage 4	4	2	1	11	Batch 11 Cage 4	reorganized	70 mins	4	Batch 11 Cage 4	2019-12-12	13	29	58	10	12598
Cage 4	4	2	1	11	Batch 11 Cage 4	reorganized	70 mins	4	Batch 11 Cage 4	2019-12-12	13	30	38	10	12638
Cage 4	4	2	1	11	Batch 11 Cage 4	reorganized	70 mins	4	Batch 11 Cage 4	2019-12-12	13	31	33	10	12693
Cage 4	4	3	1	11	Batch 11 Cage 4	reorganized	70 mins	4	Batch 11 Cage 4	2019-12-12	13	32	21	10	12741
Cage 1	3	4	1	11	Batch 11 Cage 1	reorganized	70 mins	3	Batch 11 Cage 1	2019-12-12	13	33	41	10	12821
Cage 4	4	2	1	11	Batch 11 Cage 4	reorganized	70 mins	4	Batch 11 Cage 4	2019-12-12	13	38	33	10	13113
Cage 1	3	2	1	11	Batch 11 Cage 1	reorganized	70 mins	3	Batch 11 Cage 1	2019-12-12	13	44	33	10	13473
Cage 2	4	3	1	11	Batch 11 Cage 2	reorganized	70 mins	4	Batch 11 Cage 2	2019-12-12	13	46	30	10	13590
Cage 1	3	4	1	11	Batch 11 Cage 1	reorganized	70 mins	3	Batch 11 Cage 1	2019-12-12	13	58	17	10	14297
Cage 1	3	2	1	11	Batch 11 Cage 1	reorganized	70 mins	3	Batch 11 Cage 1	2019-12-12	13	58	31	10	14311
Cage 3	2	1	0.5	11	Batch 11 Cage 3	reorganized	70 mins	2	Batch 11 Cage 3	2019-12-12	14	2	28	10	14548
Cage 3	4	2	1	11	Batch 11 Cage 3	reorganized	70 mins	4	Batch 11 Cage 3	2019-12-12	14	12	26	10	15146
Cage 4	1	3	1	11	Batch 11 Cage 4	reorganized	70 mins	1	Batch 11 Cage 4	2019-12-12	14	14	52	10	15292
Cage 5	2	4	1	11	Batch 11 Cage 5	control	70 mins	2	Batch 11 Cage 5	2019-12-12	14	20	18	10	15618
Cage 5	2	1	1	11	Batch 11 Cage 5	control	70 mins	2	Batch 11 Cage 5	2019-12-12	14	20	44	10	15644
Cage 5	2	4	1	11	Batch 11 Cage 5	control	70 mins	2	Batch 11 Cage 5	2019-12-12	14	21	51	10	15711
Cage 5	2	4	1	11	Batch 11 Cage 5	control	70 mins	2	Batch 11 Cage 5	2019-12-12	14	21	58	10	15718
Cage 1	3	1	1	11	Batch 11 Cage 1	reorganized	70 mins	3	Batch 11 Cage 1	2019-12-12	14	22	14	10	15734
Cage 3	4	2	1	11	Batch 11 Cage 3	reorganized	70 mins	4	Batch 11 Cage 3	2019-12-12	14	22	26	10	15746
Cage 3	4	1	1	11	Batch 11 Cage 3	reorganized	70 mins	4	Batch 11 Cage 3	2019-12-12	14	23	1	10	15781
Cage 1	3	1	1	11	Batch 11 Cage 1	reorganized	70 mins	3	Batch 11 Cage 1	2019-12-12	14	26	23	10	15983
Cage 1	3	4	1	11	Batch 11 Cage 1	reorganized	70 mins	3	Batch 11 Cage 1	2019-12-12	14	26	35	10	15995
Cage 1	3	1	1	11	Batch 11 Cage 1	reorganized	70 mins	3	Batch 11 Cage 1	2019-12-12	14	27	17	10	16037
Cage 5	1	4	1	11	Batch 11 Cage 5	control	70 mins	1	Batch 11 Cage 5	2019-12-12	14	27	57	10	16077
Cage 5	2	4	1	11	Batch 11 Cage 5	control	70 mins	2	Batch 11 Cage 5	2019-12-12	14	28	6	10	16086
Cage 5	2	4	1	11	Batch 11 Cage 5	control	70 mins	2	Batch 11 Cage 5	2019-12-12	14	28	44	10	16124
Cage 5	2	1	1	11	Batch 11 Cage 5	control	70 mins	2	Batch 11 Cage 5	2019-12-12	14	28	52	10	16132
Cage 3	4	2	1	11	Batch 11 Cage 3	reorganized	70 mins	4	Batch 11 Cage 3	2019-12-12	14	29	17	10	16157
Cage 1	3	4	1	11	Batch 11 Cage 1	reorganized	70 mins	3	Batch 11 Cage 1	2019-12-12	14	36	6	10	16566
Cage 5	2	4	1	11	Batch 11 Cage 5	control	70 mins	2	Batch 11 Cage 5	2019-12-12	14	36	42	10	16602
Cage 2	1	3	1	11	Batch 11 Cage 2	reorganized	70 mins	1	Batch 11 Cage 2	2019-12-12	14	37	44	10	16664
Cage 5	2	1	1	11	Batch 11 Cage 5	control	70 mins	2	Batch 11 Cage 5	2019-12-12	14	40	26	10	16826
Cage 5	2	4	1	11	Batch 11 Cage 5	control	70 mins	2	Batch 11 Cage 5	2019-12-12	14	40	46	10	16846
Cage 5	1	3	1	11	Batch 11 Cage 5	control	70 mins	1	Batch 11 Cage 5	2019-12-12	14	42	54	10	16974
Cage 5	2	1	1	11	Batch 11 Cage 5	control	70 mins	2	Batch 11 Cage 5	2019-12-12	14	43	12	10	16992
Cage 5	2	1	1	11	Batch 11 Cage 5	control	70 mins	2	Batch 11 Cage 5	2019-12-12	14	44	34	10	17074
Cage 1	3	1	1	11	Batch 11 Cage 1	reorganized	70 mins	3	Batch 11 Cage 1	2019-12-12	14	45	25	10	17125
Cage 3	2	1	1	11	Batch 11 Cage 3	reorganized	70 mins	2	Batch 11 Cage 3	2019-12-12	14	45	43	10	17143
Cage 2	2	1	1	11	Batch 11 Cage 2	reorganized	70 mins	2	Batch 11 Cage 2	2019-12-12	14	46	31	10	17191
Cage 3	2	3	1	11	Batch 11 Cage 3	reorganized	70 mins	2	Batch 11 Cage 3	2019-12-12	14	47	21	10	17241
Cage 4	4	2	1	11	Batch 11 Cage 4	reorganized	70 mins	4	Batch 11 Cage 4	2019-12-12	14	48	11	10	17291
Cage 5	2	1	1	11	Batch 11 Cage 5	control	70 mins	2	Batch 11 Cage 5	2019-12-12	14	49	11	10	17351
Cage 1	3	1	1	11	Batch 11 Cage 1	reorganized	70 mins	3	Batch 11 Cage 1	2019-12-12	14	49	31	10	17371
Cage 5	2	1	1	11	Batch 11 Cage 5	control	70 mins	2	Batch 11 Cage 5	2019-12-12	14	54	26	10	17666
Cage 2	2	1	1	11	Batch 11 Cage 2	reorganized	70 mins	2	Batch 11 Cage 2	2019-12-12	14	55	1	10	17701
Cage 5	1	3	1	11	Batch 11 Cage 5	control	70 mins	1	Batch 11 Cage 5	2019-12-12	14	56	10	10	17770
Cage 5	1	3	1	11	Batch 11 Cage 5	control	70 mins	1	Batch 11 Cage 5	2019-12-12	14	56	46	10	17806
Cage 5	2	3	1	11	Batch 11 Cage 5	control	70 mins	2	Batch 11 Cage 5	2019-12-12	14	56	59	10	17819
Cage 5	2	3	1	11	Batch 11 Cage 5	control	70 mins	2	Batch 11 Cage 5	2019-12-12	14	57	14	10	17834
Cage 5	2	3	1	11	Batch 11 Cage 5	control	70 mins	2	Batch 11 Cage 5	2019-12-12	14	57	26	10	17846
Cage 5	2	3	1	11	Batch 11 Cage 5	control	70 mins	2	Batch 11 Cage 5	2019-12-12	14	57	42	10	17862
Cage 3	4	1	1	11	Batch 11 Cage 3	reorganized	70 mins	4	Batch 11 Cage 3	2019-12-12	14	58	14	10	17894
Cage 2	1	4	1	12	Batch 12 Cage 2	reorganized	70 mins	1	Batch 12 Cage 2	2020-01-10	10	53	28	10	3208
Cage 5	4	1	1	12	Batch 12 Cage 5	reorganized	70 mins	4	Batch 12 Cage 5	2020-01-10	10	55	6	10	3306
Cage 4	3	4	1	12	Batch 12 Cage 4	reorganized	70 mins	3	Batch 12 Cage 4	2020-01-10	10	56	27	10	3387
Cage 4	3	4	1	12	Batch 12 Cage 4	reorganized	70 mins	3	Batch 12 Cage 4	2020-01-10	10	56	59	10	3419
Cage 4	3	4	1	12	Batch 12 Cage 4	reorganized	70 mins	3	Batch 12 Cage 4	2020-01-10	10	57	22	10	3442
Cage 5	4	2	1	12	Batch 12 Cage 5	reorganized	70 mins	4	Batch 12 Cage 5	2020-01-10	10	58	10	10	3490
Cage 5	4	1	1	12	Batch 12 Cage 5	reorganized	70 mins	4	Batch 12 Cage 5	2020-01-10	10	58	21	10	3501
Cage 5	4	3	1	12	Batch 12 Cage 5	reorganized	70 mins	4	Batch 12 Cage 5	2020-01-10	10	59	54	10	3594
Cage 5	4	3	1	12	Batch 12 Cage 5	reorganized	70 mins	4	Batch 12 Cage 5	2020-01-10	11	3	15	10	3795
Cage 4	3	4	1	12	Batch 12 Cage 4	reorganized	70 mins	3	Batch 12 Cage 4	2020-01-10	11	9	57	10	4197
Cage 4	3	2	1	12	Batch 12 Cage 4	reorganized	70 mins	3	Batch 12 Cage 4	2020-01-10	11	11	1	10	4261
Cage 2	1	2	1	12	Batch 12 Cage 2	reorganized	70 mins	1	Batch 12 Cage 2	2020-01-10	11	12	55	10	4375
Cage 4	3	2	1	12	Batch 12 Cage 4	reorganized	70 mins	3	Batch 12 Cage 4	2020-01-10	11	13	6	10	4386
Cage 2	1	2	1	12	Batch 12 Cage 2	reorganized	70 mins	1	Batch 12 Cage 2	2020-01-10	11	13	17	10	4397
Cage 2	1	2	1	12	Batch 12 Cage 2	reorganized	70 mins	1	Batch 12 Cage 2	2020-01-10	11	15	46	10	4546
Cage 5	4	2	1	12	Batch 12 Cage 5	reorganized	70 mins	4	Batch 12 Cage 5	2020-01-10	11	18	20	10	4700
Cage 4	3	1	1	12	Batch 12 Cage 4	reorganized	70 mins	3	Batch 12 Cage 4	2020-01-10	11	22	20	10	4940
Cage 2	1	3	1	12	Batch 12 Cage 2	reorganized	70 mins	1	Batch 12 Cage 2	2020-01-10	11	24	36	10	5076
Cage 3	4	1	1	12	Batch 12 Cage 3	control	70 mins	4	Batch 12 Cage 3	2020-01-10	11	25	11	10	5111
Cage 5	4	2	1	12	Batch 12 Cage 5	reorganized	70 mins	4	Batch 12 Cage 5	2020-01-10	11	25	40	10	5140
Cage 2	1	3	1	12	Batch 12 Cage 2	reorganized	70 mins	1	Batch 12 Cage 2	2020-01-10	11	27	40	10	5260
Cage 2	1	3	1	12	Batch 12 Cage 2	reorganized	70 mins	1	Batch 12 Cage 2	2020-01-10	11	33	4	10	5584
Cage 2	1	2	1	12	Batch 12 Cage 2	reorganized	70 mins	1	Batch 12 Cage 2	2020-01-10	11	33	17	10	5597
Cage 2	1	2	1	12	Batch 12 Cage 2	reorganized	70 mins	1	Batch 12 Cage 2	2020-01-10	11	33	30	10	5610
Cage 3	4	1	1	12	Batch 12 Cage 3	control	70 mins	4	Batch 12 Cage 3	2020-01-10	11	41	22	10	6082
Cage 2	1	2	1	12	Batch 12 Cage 2	reorganized	70 mins	1	Batch 12 Cage 2	2020-01-10	11	42	19	10	6139
Cage 3	4	3	1	12	Batch 12 Cage 3	control	70 mins	4	Batch 12 Cage 3	2020-01-10	11	47	18	10	6438
Cage 3	4	3	1	12	Batch 12 Cage 3	control	70 mins	4	Batch 12 Cage 3	2020-01-10	11	47	46	10	6466
Cage 4	3	1	1	12	Batch 12 Cage 4	reorganized	70 mins	3	Batch 12 Cage 4	2020-01-10	11	51	48	10	6708
Cage 2	1	2	1	12	Batch 12 Cage 2	reorganized	70 mins	1	Batch 12 Cage 2	2020-01-10	11	53	13	10	6793
Cage 2	1	2	1	12	Batch 12 Cage 2	reorganized	70 mins	1	Batch 12 Cage 2	2020-01-10	11	53	33	10	6813
Cage 1	4	1	1	12	Batch 12 Cage 1	reorganized	70 mins	4	Batch 12 Cage 1	2020-01-10	11	54	6	10	6846
Cage 3	4	3	1	12	Batch 12 Cage 3	control	70 mins	4	Batch 12 Cage 3	2020-01-10	11	59	5	10	7145
Cage 2	1	2	1	12	Batch 12 Cage 2	reorganized	70 mins	1	Batch 12 Cage 2	2020-01-10	11	59	21	10	7161
Cage 3	4	3	1	12	Batch 12 Cage 3	control	70 mins	4	Batch 12 Cage 3	2020-01-10	11	59	48	10	7188
Cage 3	4	2	1	12	Batch 12 Cage 3	control	70 mins	4	Batch 12 Cage 3	2020-01-10	12	1	23	10	7283
Cage 2	2	3	1	12	Batch 12 Cage 2	reorganized	70 mins	2	Batch 12 Cage 2	2020-01-10	12	6	54	10	7614
Cage 2	1	3	1	12	Batch 12 Cage 2	reorganized	70 mins	1	Batch 12 Cage 2	2020-01-10	12	9	25	10	7765
Cage 2	1	3	1	12	Batch 12 Cage 2	reorganized	70 mins	1	Batch 12 Cage 2	2020-01-10	12	10	7	10	7807
Cage 2	1	4	1	12	Batch 12 Cage 2	reorganized	70 mins	1	Batch 12 Cage 2	2020-01-10	12	10	37	10	7837
Cage 2	1	4	1	12	Batch 12 Cage 2	reorganized	70 mins	1	Batch 12 Cage 2	2020-01-10	12	11	14	10	7874
Cage 2	1	4	1	12	Batch 12 Cage 2	reorganized	70 mins	1	Batch 12 Cage 2	2020-01-10	12	11	59	10	7919
Cage 2	1	4	1	12	Batch 12 Cage 2	reorganized	70 mins	1	Batch 12 Cage 2	2020-01-10	12	12	22	10	7942
Cage 3	4	3	1	12	Batch 12 Cage 3	control	70 mins	4	Batch 12 Cage 3	2020-01-10	12	17	39	10	8259
Cage 2	2	1	1	12	Batch 12 Cage 2	reorganized	70 mins	2	Batch 12 Cage 2	2020-01-10	12	22	31	10	8551
Cage 2	2	1	1	12	Batch 12 Cage 2	reorganized	70 mins	2	Batch 12 Cage 2	2020-01-10	12	28	29	10	8909
Cage 2	2	1	1	12	Batch 12 Cage 2	reorganized	70 mins	2	Batch 12 Cage 2	2020-01-10	12	35	25	10	9325
Cage 5	4	1	1	12	Batch 12 Cage 5	reorganized	70 mins	4	Batch 12 Cage 5	2020-01-10	12	35	43	10	9343
Cage 4	4	2	1	12	Batch 12 Cage 4	reorganized	70 mins	4	Batch 12 Cage 4	2020-01-11	13	57	38	10	14258
Cage 4	4	2	1	12	Batch 12 Cage 4	reorganized	70 mins	4	Batch 12 Cage 4	2020-01-11	13	58	0	10	14280
Cage 4	4	2	1	12	Batch 12 Cage 4	reorganized	70 mins	4	Batch 12 Cage 4	2020-01-11	13	58	21	10	14301
Cage 1	4	1	1	12	Batch 12 Cage 1	reorganized	70 mins	4	Batch 12 Cage 1	2020-01-11	13	59	17	10	14357
Cage 3	4	2	1	12	Batch 12 Cage 3	control	70 mins	4	Batch 12 Cage 3	2020-01-11	14	0	19	10	14419
Cage 2	4	3	1	12	Batch 12 Cage 2	reorganized	70 mins	4	Batch 12 Cage 2	2020-01-11	14	8	7	10	14887
Cage 5	4	2	1	12	Batch 12 Cage 5	reorganized	70 mins	4	Batch 12 Cage 5	2020-01-11	14	10	32	10	15032
Cage 4	3	2	1	12	Batch 12 Cage 4	reorganized	70 mins	3	Batch 12 Cage 4	2020-01-11	14	11	42	10	15102
Cage 4	3	2	1	12	Batch 12 Cage 4	reorganized	70 mins	3	Batch 12 Cage 4	2020-01-11	14	23	42	10	15822
Cage 4	3	1	1	12	Batch 12 Cage 4	reorganized	70 mins	3	Batch 12 Cage 4	2020-01-11	14	26	5	10	15965
Cage 4	3	4	1	12	Batch 12 Cage 4	reorganized	70 mins	3	Batch 12 Cage 4	2020-01-11	14	34	40	10	16480
Cage 4	4	2	1	12	Batch 12 Cage 4	reorganized	70 mins	4	Batch 12 Cage 4	2020-01-11	14	36	44	10	16604
Cage 4	4	2	1	12	Batch 12 Cage 4	reorganized	70 mins	4	Batch 12 Cage 4	2020-01-11	14	38	26	10	16706
Cage 1	4	1	1	12	Batch 12 Cage 1	reorganized	70 mins	4	Batch 12 Cage 1	2020-01-11	14	42	53	10	16973
Cage 1	3	2	1	12	Batch 12 Cage 1	reorganized	70 mins	3	Batch 12 Cage 1	2020-01-11	14	48	12	10	17292
Cage 1	3	2	1	12	Batch 12 Cage 1	reorganized	70 mins	3	Batch 12 Cage 1	2020-01-11	14	48	44	10	17324
Cage 4	3	4	1	12	Batch 12 Cage 4	reorganized	70 mins	3	Batch 12 Cage 4	2020-01-11	14	49	33	10	17373
Cage 4	3	4	1	12	Batch 12 Cage 4	reorganized	70 mins	3	Batch 12 Cage 4	2020-01-12	11	7	27	10	4047
Cage 4	4	2	1	12	Batch 12 Cage 4	reorganized	70 mins	4	Batch 12 Cage 4	2020-01-12	11	13	28	10	4408
Cage 4	3	4	1	12	Batch 12 Cage 4	reorganized	70 mins	3	Batch 12 Cage 4	2020-01-12	11	13	36	10	4416
Cage 3	4	1	1	12	Batch 12 Cage 3	control	70 mins	4	Batch 12 Cage 3	2020-01-12	11	16	38	10	4598
Cage 5	4	2	1	12	Batch 12 Cage 5	reorganized	70 mins	4	Batch 12 Cage 5	2020-01-12	11	22	44	10	4964
Cage 2	1	3	1	12	Batch 12 Cage 2	reorganized	70 mins	1	Batch 12 Cage 2	2020-01-12	11	23	38	10	5018
Cage 2	1	3	1	12	Batch 12 Cage 2	reorganized	70 mins	1	Batch 12 Cage 2	2020-01-12	11	24	7	10	5047
Cage 4	4	2	1	12	Batch 12 Cage 4	reorganized	70 mins	4	Batch 12 Cage 4	2020-01-12	11	29	0	10	5340
Cage 3	4	1	1	12	Batch 12 Cage 3	control	70 mins	4	Batch 12 Cage 3	2020-01-12	11	29	15	10	5355
Cage 3	4	2	1	12	Batch 12 Cage 3	control	70 mins	4	Batch 12 Cage 3	2020-01-12	11	29	25	10	5365
Cage 3	4	2	1	12	Batch 12 Cage 3	control	70 mins	4	Batch 12 Cage 3	2020-01-12	11	31	7	10	5467
Cage 3	4	3	1	12	Batch 12 Cage 3	control	70 mins	4	Batch 12 Cage 3	2020-01-12	11	31	14	10	5474
Cage 2	1	3	1	12	Batch 12 Cage 2	reorganized	70 mins	1	Batch 12 Cage 2	2020-01-12	11	31	27	10	5487
Cage 4	3	4	1	12	Batch 12 Cage 4	reorganized	70 mins	3	Batch 12 Cage 4	2020-01-12	11	31	43	10	5503
Cage 4	3	1	1	12	Batch 12 Cage 4	reorganized	70 mins	3	Batch 12 Cage 4	2020-01-12	11	33	13	10	5593
Cage 5	4	2	1	12	Batch 12 Cage 5	reorganized	70 mins	4	Batch 12 Cage 5	2020-01-12	11	33	35	10	5615
Cage 3	4	1	1	12	Batch 12 Cage 3	control	70 mins	4	Batch 12 Cage 3	2020-01-12	11	42	38	10	6158
Cage 3	4	3	1	12	Batch 12 Cage 3	control	70 mins	4	Batch 12 Cage 3	2020-01-12	11	42	59	10	6179
Cage 4	4	2	1	12	Batch 12 Cage 4	reorganized	70 mins	4	Batch 12 Cage 4	2020-01-12	11	44	53	10	6293
Cage 3	4	1	1	12	Batch 12 Cage 3	control	70 mins	4	Batch 12 Cage 3	2020-01-12	11	47	34	10	6454
Cage 5	4	2	1	12	Batch 12 Cage 5	reorganized	70 mins	4	Batch 12 Cage 5	2020-01-12	11	49	16	10	6556
Cage 3	4	1	1	12	Batch 12 Cage 3	control	70 mins	4	Batch 12 Cage 3	2020-01-12	11	50	8	10	6608
Cage 4	4	2	1	12	Batch 12 Cage 4	reorganized	70 mins	4	Batch 12 Cage 4	2020-01-12	11	53	23	10	6803
Cage 5	4	2	1	12	Batch 12 Cage 5	reorganized	70 mins	4	Batch 12 Cage 5	2020-01-12	11	54	35	10	6875
Cage 4	3	4	1	12	Batch 12 Cage 4	reorganized	70 mins	3	Batch 12 Cage 4	2020-01-12	11	56	9	10	6969
Cage 4	3	2	1	12	Batch 12 Cage 4	reorganized	70 mins	3	Batch 12 Cage 4	2020-01-12	11	57	8	10	7028
Cage 4	3	4	1	12	Batch 12 Cage 4	reorganized	70 mins	3	Batch 12 Cage 4	2020-01-12	13	1	21	10	10881
Cage 3	4	3	1	12	Batch 12 Cage 3	control	70 mins	4	Batch 12 Cage 3	2020-01-12	13	1	35	10	10895
Cage 3	4	3	1	12	Batch 12 Cage 3	control	70 mins	4	Batch 12 Cage 3	2020-01-12	13	2	45	10	10965
Cage 4	3	2	1	12	Batch 12 Cage 4	reorganized	70 mins	3	Batch 12 Cage 4	2020-01-12	13	6	34	10	11194
Cage 3	4	1	1	12	Batch 12 Cage 3	control	70 mins	4	Batch 12 Cage 3	2020-01-12	13	13	51	10	11631
Cage 4	3	4	1	12	Batch 12 Cage 4	reorganized	70 mins	3	Batch 12 Cage 4	2020-01-12	13	14	46	10	11686
Cage 4	4	2	1	12	Batch 12 Cage 4	reorganized	70 mins	4	Batch 12 Cage 4	2020-01-12	13	20	13	10	12013
Cage 4	4	2	1	12	Batch 12 Cage 4	reorganized	70 mins	4	Batch 12 Cage 4	2020-01-12	13	26	54	10	12414
Cage 4	3	4	1	12	Batch 12 Cage 4	reorganized	70 mins	3	Batch 12 Cage 4	2020-01-12	13	29	21	10	12561
Cage 2	1	3	1	12	Batch 12 Cage 2	reorganized	70 mins	1	Batch 12 Cage 2	2020-01-12	13	30	45	10	12645
Cage 2	1	2	1	12	Batch 12 Cage 2	reorganized	70 mins	1	Batch 12 Cage 2	2020-01-12	13	42	44	10	13364
Cage 3	4	3	1	12	Batch 12 Cage 3	control	70 mins	4	Batch 12 Cage 3	2020-01-12	13	44	3	10	13443
Cage 3	4	2	1	12	Batch 12 Cage 3	control	70 mins	4	Batch 12 Cage 3	2020-01-12	13	44	26	10	13466
Cage 3	4	1	1	12	Batch 12 Cage 3	control	70 mins	4	Batch 12 Cage 3	2020-01-12	13	50	55	10	13855
Cage 4	3	2	1	12	Batch 12 Cage 4	reorganized	70 mins	3	Batch 12 Cage 4	2020-01-12	13	54	33	10	14073
Cage 3	4	3	1	12	Batch 12 Cage 3	control	70 mins	4	Batch 12 Cage 3	2020-01-12	13	56	19	10	14179
Cage 3	4	3	1	12	Batch 12 Cage 3	control	70 mins	4	Batch 12 Cage 3	2020-01-12	13	56	30	10	14190
Cage 2	4	2	1	12	Batch 12 Cage 2	reorganized	70 mins	4	Batch 12 Cage 2	2020-01-12	13	58	47	10	14327
Cage 2	1	3	1	12	Batch 12 Cage 2	reorganized	70 mins	1	Batch 12 Cage 2	2020-01-13	10	7	41	10	461
Cage 3	4	1	1	12	Batch 12 Cage 3	control	70 mins	4	Batch 12 Cage 3	2020-01-13	10	8	51	10	531
Cage 2	1	3	1	12	Batch 12 Cage 2	reorganized	70 mins	1	Batch 12 Cage 2	2020-01-13	10	13	45	10	825
Cage 3	4	3	1	12	Batch 12 Cage 3	control	70 mins	4	Batch 12 Cage 3	2020-01-13	10	16	6	10	966
Cage 4	4	2	1	12	Batch 12 Cage 4	reorganized	70 mins	4	Batch 12 Cage 4	2020-01-13	10	30	15	10	1815
Cage 3	4	3	1	12	Batch 12 Cage 3	control	70 mins	4	Batch 12 Cage 3	2020-01-13	10	35	20	10	2120
Cage 2	2	3	1	12	Batch 12 Cage 2	reorganized	70 mins	2	Batch 12 Cage 2	2020-01-13	10	37	49	10	2269
Cage 5	4	2	1	12	Batch 12 Cage 5	reorganized	70 mins	4	Batch 12 Cage 5	2020-01-13	10	39	49	10	2389
Cage 3	4	3	1	12	Batch 12 Cage 3	control	70 mins	4	Batch 12 Cage 3	2020-01-13	10	42	15	10	2535
Cage 5	4	2	1	12	Batch 12 Cage 5	reorganized	70 mins	4	Batch 12 Cage 5	2020-01-13	10	42	32	10	2552
Cage 3	4	3	1	12	Batch 12 Cage 3	control	70 mins	4	Batch 12 Cage 3	2020-01-13	10	47	34	10	2854
Cage 3	4	1	1	12	Batch 12 Cage 3	control	70 mins	4	Batch 12 Cage 3	2020-01-13	10	50	53	10	3053
Cage 3	4	2	1	12	Batch 12 Cage 3	control	70 mins	4	Batch 12 Cage 3	2020-01-13	10	51	3	10	3063
Cage 3	4	1	1	12	Batch 12 Cage 3	control	70 mins	4	Batch 12 Cage 3	2020-01-13	10	51	16	10	3076
Cage 5	4	2	1	12	Batch 12 Cage 5	reorganized	70 mins	4	Batch 12 Cage 5	2020-01-13	10	51	40	10	3100
Cage 4	3	4	1	12	Batch 12 Cage 4	reorganized	70 mins	3	Batch 12 Cage 4	2020-01-13	17	0	44	10	25244
Cage 4	3	4	1	12	Batch 12 Cage 4	reorganized	70 mins	3	Batch 12 Cage 4	2020-01-13	17	1	3	10	25263
Cage 5	4	1	1	12	Batch 12 Cage 5	reorganized	70 mins	4	Batch 12 Cage 5	2020-01-13	17	1	16	10	25276
Cage 4	3	1	1	12	Batch 12 Cage 4	reorganized	70 mins	3	Batch 12 Cage 4	2020-01-13	17	8	13	10	25693
Cage 1	3	2	1	12	Batch 12 Cage 1	reorganized	70 mins	3	Batch 12 Cage 1	2020-01-13	17	11	6	10	25866
Cage 4	3	4	1	12	Batch 12 Cage 4	reorganized	70 mins	3	Batch 12 Cage 4	2020-01-13	17	11	46	10	25906
Cage 1	3	2	1	12	Batch 12 Cage 1	reorganized	70 mins	3	Batch 12 Cage 1	2020-01-13	17	15	9	10	26109
Cage 1	3	1	1	12	Batch 12 Cage 1	reorganized	70 mins	3	Batch 12 Cage 1	2020-01-13	17	15	53	10	26153
Cage 4	3	1	1	12	Batch 12 Cage 4	reorganized	70 mins	3	Batch 12 Cage 4	2020-01-13	17	18	59	10	26339
Cage 4	3	1	1	12	Batch 12 Cage 4	reorganized	70 mins	3	Batch 12 Cage 4	2020-01-13	17	19	8	10	26348
Cage 4	3	4	1	12	Batch 12 Cage 4	reorganized	70 mins	3	Batch 12 Cage 4	2020-01-13	17	19	26	10	26366
Cage 5	4	1	1	12	Batch 12 Cage 5	reorganized	70 mins	4	Batch 12 Cage 5	2020-01-13	17	31	46	10	27106
Cage 1	3	2	1	12	Batch 12 Cage 1	reorganized	70 mins	3	Batch 12 Cage 1	2020-01-13	17	32	49	10	27169
Cage 5	4	1	1	12	Batch 12 Cage 5	reorganized	70 mins	4	Batch 12 Cage 5	2020-01-13	17	46	40	10	28000
Cage 5	4	2	1	12	Batch 12 Cage 5	reorganized	70 mins	4	Batch 12 Cage 5	2020-01-13	17	49	31	10	28171
Cage 4	3	2	1	12	Batch 12 Cage 4	reorganized	70 mins	3	Batch 12 Cage 4	2020-01-13	17	57	38	10	28658
Cage 3	4	2	1	12	Batch 12 Cage 3	control	70 mins	4	Batch 12 Cage 3	2020-01-14	12	51	8	10	10268
Cage 1	3	4	1	12	Batch 12 Cage 1	reorganized	70 mins	3	Batch 12 Cage 1	2020-01-14	12	55	12	10	10512
Cage 4	3	4	1	12	Batch 12 Cage 4	reorganized	70 mins	3	Batch 12 Cage 4	2020-01-14	12	56	57	10	10617
Cage 3	4	1	1	12	Batch 12 Cage 3	control	70 mins	4	Batch 12 Cage 3	2020-01-14	13	1	41	10	10901
Cage 1	3	1	1	12	Batch 12 Cage 1	reorganized	70 mins	3	Batch 12 Cage 1	2020-01-14	13	3	2	10	10982
Cage 1	3	1	1	12	Batch 12 Cage 1	reorganized	70 mins	3	Batch 12 Cage 1	2020-01-14	13	5	24	10	11124
Cage 1	3	1	1	12	Batch 12 Cage 1	reorganized	70 mins	3	Batch 12 Cage 1	2020-01-14	13	5	52	10	11152
Cage 3	4	3	1	12	Batch 12 Cage 3	control	70 mins	4	Batch 12 Cage 3	2020-01-14	13	9	3	10	11343
Cage 3	4	2	1	12	Batch 12 Cage 3	control	70 mins	4	Batch 12 Cage 3	2020-01-14	13	9	32	10	11372
Cage 4	3	4	1	12	Batch 12 Cage 4	reorganized	70 mins	3	Batch 12 Cage 4	2020-01-14	13	9	43	10	11383
Cage 3	4	2	1	12	Batch 12 Cage 3	control	70 mins	4	Batch 12 Cage 3	2020-01-14	13	10	42	10	11442
Cage 4	3	4	1	12	Batch 12 Cage 4	reorganized	70 mins	3	Batch 12 Cage 4	2020-01-14	13	11	51	10	11511
Cage 1	3	1	1	12	Batch 12 Cage 1	reorganized	70 mins	3	Batch 12 Cage 1	2020-01-14	13	12	2	10	11522
Cage 1	3	1	1	12	Batch 12 Cage 1	reorganized	70 mins	3	Batch 12 Cage 1	2020-01-14	13	15	20	10	11720
Cage 1	3	1	1	12	Batch 12 Cage 1	reorganized	70 mins	3	Batch 12 Cage 1	2020-01-14	13	19	16	10	11956
Cage 3	4	1	1	12	Batch 12 Cage 3	control	70 mins	4	Batch 12 Cage 3	2020-01-14	13	20	56	10	12056
Cage 3	4	3	1	12	Batch 12 Cage 3	control	70 mins	4	Batch 12 Cage 3	2020-01-14	13	21	5	10	12065
Cage 3	3	1	1	12	Batch 12 Cage 3	control	70 mins	3	Batch 12 Cage 3	2020-01-14	13	22	31	10	12151
Cage 2	4	2	1	12	Batch 12 Cage 2	reorganized	70 mins	4	Batch 12 Cage 2	2020-01-14	13	22	55	10	12175
Cage 3	4	1	1	12	Batch 12 Cage 3	control	70 mins	4	Batch 12 Cage 3	2020-01-14	13	23	40	10	12220
Cage 1	3	1	1	12	Batch 12 Cage 1	reorganized	70 mins	3	Batch 12 Cage 1	2020-01-14	13	24	21	10	12261
Cage 1	1	2	1	12	Batch 12 Cage 1	reorganized	70 mins	1	Batch 12 Cage 1	2020-01-14	13	26	11	10	12371
Cage 3	3	1	1	12	Batch 12 Cage 3	control	70 mins	3	Batch 12 Cage 3	2020-01-14	13	29	35	10	12575
Cage 5	4	1	1	12	Batch 12 Cage 5	reorganized	70 mins	4	Batch 12 Cage 5	2020-01-14	13	37	22	10	13042
Cage 1	3	1	1	12	Batch 12 Cage 1	reorganized	70 mins	3	Batch 12 Cage 1	2020-01-14	13	38	10	10	13090
Cage 1	3	1	1	12	Batch 12 Cage 1	reorganized	70 mins	3	Batch 12 Cage 1	2020-01-14	13	42	12	10	13332
Cage 4	3	4	1	12	Batch 12 Cage 4	reorganized	70 mins	3	Batch 12 Cage 4	2020-01-15	10	58	29	10	3509
Cage 3	3	1	1	12	Batch 12 Cage 3	control	70 mins	3	Batch 12 Cage 3	2020-01-15	10	58	54	10	3534
Cage 3	4	3	1	12	Batch 12 Cage 3	control	70 mins	4	Batch 12 Cage 3	2020-01-15	10	59	1	10	3541
Cage 5	4	2	1	12	Batch 12 Cage 5	reorganized	70 mins	4	Batch 12 Cage 5	2020-01-15	10	59	47	10	3587
Cage 5	1	2	1	12	Batch 12 Cage 5	reorganized	70 mins	1	Batch 12 Cage 5	2020-01-15	11	0	13	10	3613
Cage 4	3	2	1	12	Batch 12 Cage 4	reorganized	70 mins	3	Batch 12 Cage 4	2020-01-15	11	3	49	10	3829
Cage 3	4	1	1	12	Batch 12 Cage 3	control	70 mins	4	Batch 12 Cage 3	2020-01-15	11	4	32	10	3872
Cage 3	3	1	1	12	Batch 12 Cage 3	control	70 mins	3	Batch 12 Cage 3	2020-01-15	11	5	13	10	3913
Cage 3	4	2	1	12	Batch 12 Cage 3	control	70 mins	4	Batch 12 Cage 3	2020-01-15	11	8	11	10	4091
Cage 3	4	1	1	12	Batch 12 Cage 3	control	70 mins	4	Batch 12 Cage 3	2020-01-15	11	16	8	10	4568
Cage 1	1	2	1	12	Batch 12 Cage 1	reorganized	70 mins	1	Batch 12 Cage 1	2020-01-15	11	17	28	10	4648
Cage 3	4	3	1	12	Batch 12 Cage 3	control	70 mins	4	Batch 12 Cage 3	2020-01-15	11	18	43	10	4723
Cage 4	3	1	1	12	Batch 12 Cage 4	reorganized	70 mins	3	Batch 12 Cage 4	2020-01-15	11	20	30	10	4830
Cage 3	4	3	1	12	Batch 12 Cage 3	control	70 mins	4	Batch 12 Cage 3	2020-01-15	11	21	4	10	4864
Cage 1	3	1	1	12	Batch 12 Cage 1	reorganized	70 mins	3	Batch 12 Cage 1	2020-01-15	11	21	29	10	4889
Cage 3	4	2	1	12	Batch 12 Cage 3	control	70 mins	4	Batch 12 Cage 3	2020-01-15	11	27	16	10	5236
Cage 3	4	1	1	12	Batch 12 Cage 3	control	70 mins	4	Batch 12 Cage 3	2020-01-15	11	27	24	10	5244
Cage 3	4	1	1	12	Batch 12 Cage 3	control	70 mins	4	Batch 12 Cage 3	2020-01-15	11	27	34	10	5254
Cage 1	3	1	1	12	Batch 12 Cage 1	reorganized	70 mins	3	Batch 12 Cage 1	2020-01-15	11	35	8	10	5708
Cage 1	3	1	1	12	Batch 12 Cage 1	reorganized	70 mins	3	Batch 12 Cage 1	2020-01-15	11	36	32	10	5792
Cage 3	3	1	1	12	Batch 12 Cage 3	control	70 mins	3	Batch 12 Cage 3	2020-01-15	11	43	9	10	6189
Cage 1	3	1	1	12	Batch 12 Cage 1	reorganized	70 mins	3	Batch 12 Cage 1	2020-01-15	11	46	4	10	6364
Cage 4	3	4	1	12	Batch 12 Cage 4	reorganized	70 mins	3	Batch 12 Cage 4	2020-01-15	11	48	14	10	6494
Cage 4	3	4	1	12	Batch 12 Cage 4	reorganized	70 mins	3	Batch 12 Cage 4	2020-01-15	11	49	33	10	6573
Cage 1	3	4	1	12	Batch 12 Cage 1	reorganized	70 mins	3	Batch 12 Cage 1	2020-01-15	17	0	47	10	25247
Cage 3	3	2	1	12	Batch 12 Cage 3	control	70 mins	3	Batch 12 Cage 3	2020-01-15	17	0	58	10	25258
Cage 5	4	1	1	12	Batch 12 Cage 5	reorganized	70 mins	4	Batch 12 Cage 5	2020-01-15	17	5	36	10	25536
Cage 3	4	3	1	12	Batch 12 Cage 3	control	70 mins	4	Batch 12 Cage 3	2020-01-15	17	6	14	10	25574
Cage 5	4	1	1	12	Batch 12 Cage 5	reorganized	70 mins	4	Batch 12 Cage 5	2020-01-15	17	6	59	10	25619
Cage 4	4	1	1	12	Batch 12 Cage 4	reorganized	70 mins	4	Batch 12 Cage 4	2020-01-15	17	7	38	10	25658
Cage 5	4	2	1	12	Batch 12 Cage 5	reorganized	70 mins	4	Batch 12 Cage 5	2020-01-15	17	7	53	10	25673
Cage 5	1	3	1	12	Batch 12 Cage 5	reorganized	70 mins	1	Batch 12 Cage 5	2020-01-15	17	8	7	10	25687
Cage 5	1	2	1	12	Batch 12 Cage 5	reorganized	70 mins	1	Batch 12 Cage 5	2020-01-15	17	8	28	10	25708
Cage 4	3	4	1	12	Batch 12 Cage 4	reorganized	70 mins	3	Batch 12 Cage 4	2020-01-15	17	10	24	10	25824
Cage 3	3	2	1	12	Batch 12 Cage 3	control	70 mins	3	Batch 12 Cage 3	2020-01-15	17	23	0	10	26580
Cage 3	4	3	1	12	Batch 12 Cage 3	control	70 mins	4	Batch 12 Cage 3	2020-01-15	17	23	11	10	26591
Cage 2	1	3	1	12	Batch 12 Cage 2	reorganized	70 mins	1	Batch 12 Cage 2	2020-01-15	17	23	31	10	26611
Cage 3	3	1	1	12	Batch 12 Cage 3	control	70 mins	3	Batch 12 Cage 3	2020-01-15	17	24	27	10	26667
Cage 2	1	4	1	12	Batch 12 Cage 2	reorganized	70 mins	1	Batch 12 Cage 2	2020-01-15	17	24	38	10	26678
Cage 3	4	1	1	12	Batch 12 Cage 3	control	70 mins	4	Batch 12 Cage 3	2020-01-15	17	25	2	10	26702
Cage 5	4	3	1	12	Batch 12 Cage 5	reorganized	70 mins	4	Batch 12 Cage 5	2020-01-15	17	26	2	10	26762
Cage 5	3	2	1	12	Batch 12 Cage 5	reorganized	70 mins	3	Batch 12 Cage 5	2020-01-15	17	28	37	10	26917
Cage 4	3	4	1	12	Batch 12 Cage 4	reorganized	70 mins	3	Batch 12 Cage 4	2020-01-15	17	29	54	10	26994
Cage 4	3	4	1	12	Batch 12 Cage 4	reorganized	70 mins	3	Batch 12 Cage 4	2020-01-15	17	30	50	10	27050
Cage 5	4	2	1	12	Batch 12 Cage 5	reorganized	70 mins	4	Batch 12 Cage 5	2020-01-15	17	37	52	10	27472
Cage 1	4	2	1	12	Batch 12 Cage 1	reorganized	70 mins	4	Batch 12 Cage 1	2020-01-15	17	41	21	10	27681
Cage 4	3	4	1	12	Batch 12 Cage 4	reorganized	70 mins	3	Batch 12 Cage 4	2020-01-15	17	42	24	10	27744
Cage 5	4	1	1	12	Batch 12 Cage 5	reorganized	70 mins	4	Batch 12 Cage 5	2020-01-15	17	45	50	10	27950
Cage 5	4	1	1	12	Batch 12 Cage 5	reorganized	70 mins	4	Batch 12 Cage 5	2020-01-15	17	46	18	10	27978
Cage 3	4	2	1	12	Batch 12 Cage 3	control	70 mins	4	Batch 12 Cage 3	2020-01-15	17	52	22	10	28342
Cage 3	4	3	1	12	Batch 12 Cage 3	control	70 mins	4	Batch 12 Cage 3	2020-01-15	17	52	46	10	28366
Cage 3	4	2	1	12	Batch 12 Cage 3	control	70 mins	4	Batch 12 Cage 3	2020-01-15	17	53	18	10	28398
Cage 1	4	1	1	13	Batch 13 Cage 1	reorganized	70 mins	4	Batch 13 Cage 1	2020-01-11	12	58	21	10	10701
Cage 1	4	1	1	13	Batch 13 Cage 1	reorganized	70 mins	4	Batch 13 Cage 1	2020-01-11	12	58	31	10	10711
Cage 1	4	1	1	13	Batch 13 Cage 1	reorganized	70 mins	4	Batch 13 Cage 1	2020-01-11	12	58	55	10	10735
Cage 4	3	1	1	13	Batch 13 Cage 4	reorganized	70 mins	3	Batch 13 Cage 4	2020-01-11	13	2	28	10	10948
Cage 1	1	4	1	13	Batch 13 Cage 1	reorganized	70 mins	1	Batch 13 Cage 1	2020-01-11	13	6	8	10	11168
Cage 4	3	1	1	13	Batch 13 Cage 4	reorganized	70 mins	3	Batch 13 Cage 4	2020-01-11	13	6	27	10	11187
Cage 1	4	1	1	13	Batch 13 Cage 1	reorganized	70 mins	4	Batch 13 Cage 1	2020-01-11	13	6	40	10	11200
Cage 5	4	1	1	13	Batch 13 Cage 5	control	70 mins	4	Batch 13 Cage 5	2020-01-11	13	7	34	10	11254
Cage 4	3	2	1	13	Batch 13 Cage 4	reorganized	70 mins	3	Batch 13 Cage 4	2020-01-11	13	8	27	10	11307
Cage 4	3	4	1	13	Batch 13 Cage 4	reorganized	70 mins	3	Batch 13 Cage 4	2020-01-11	13	11	22	10	11482
Cage 3	4	2	1	13	Batch 13 Cage 3	reorganized	70 mins	4	Batch 13 Cage 3	2020-01-11	13	11	45	10	11505
Cage 5	3	4	1	13	Batch 13 Cage 5	control	70 mins	3	Batch 13 Cage 5	2020-01-11	13	12	50	10	11570
Cage 4	3	1	1	13	Batch 13 Cage 4	reorganized	70 mins	3	Batch 13 Cage 4	2020-01-11	13	14	23	10	11663
Cage 1	4	1	1	13	Batch 13 Cage 1	reorganized	70 mins	4	Batch 13 Cage 1	2020-01-11	13	14	37	10	11677
Cage 4	3	1	1	13	Batch 13 Cage 4	reorganized	70 mins	3	Batch 13 Cage 4	2020-01-11	13	15	3	10	11703
Cage 4	3	1	1	13	Batch 13 Cage 4	reorganized	70 mins	3	Batch 13 Cage 4	2020-01-11	13	15	26	10	11726
Cage 1	4	1	1	13	Batch 13 Cage 1	reorganized	70 mins	4	Batch 13 Cage 1	2020-01-11	13	16	43	10	11803
Cage 1	4	1	1	13	Batch 13 Cage 1	reorganized	70 mins	4	Batch 13 Cage 1	2020-01-11	13	17	34	10	11854
Cage 1	4	1	1	13	Batch 13 Cage 1	reorganized	70 mins	4	Batch 13 Cage 1	2020-01-11	13	25	42	10	12342
Cage 1	4	1	1	13	Batch 13 Cage 1	reorganized	70 mins	4	Batch 13 Cage 1	2020-01-11	13	25	55	10	12355
Cage 1	1	4	1	13	Batch 13 Cage 1	reorganized	70 mins	1	Batch 13 Cage 1	2020-01-11	13	28	32	10	12512
Cage 1	1	4	1	13	Batch 13 Cage 1	reorganized	70 mins	1	Batch 13 Cage 1	2020-01-11	13	32	15	10	12735
Cage 1	4	1	1	13	Batch 13 Cage 1	reorganized	70 mins	4	Batch 13 Cage 1	2020-01-11	13	36	54	10	13014
Cage 5	3	2	1	13	Batch 13 Cage 5	control	70 mins	3	Batch 13 Cage 5	2020-01-11	13	39	16	10	13156
Cage 1	1	4	1	13	Batch 13 Cage 1	reorganized	70 mins	1	Batch 13 Cage 1	2020-01-11	13	43	35	10	13415
Cage 2	3	2	1	13	Batch 13 Cage 2	reorganized	70 mins	3	Batch 13 Cage 2	2020-01-11	13	44	13	10	13453
Cage 1	3	1	1	13	Batch 13 Cage 1	reorganized	70 mins	3	Batch 13 Cage 1	2020-01-11	13	49	47	10	13787
Cage 1	4	1	1	13	Batch 13 Cage 1	reorganized	70 mins	4	Batch 13 Cage 1	2020-01-11	13	52	9	10	13929
Cage 1	4	1	1	13	Batch 13 Cage 1	reorganized	70 mins	4	Batch 13 Cage 1	2020-01-11	13	54	9	10	14049
Cage 1	1	4	1	13	Batch 13 Cage 1	reorganized	70 mins	1	Batch 13 Cage 1	2020-01-11	15	11	22	10	18682
Cage 1	4	1	1	13	Batch 13 Cage 1	reorganized	70 mins	4	Batch 13 Cage 1	2020-01-11	15	11	51	10	18711
Cage 4	3	1	1	13	Batch 13 Cage 4	reorganized	70 mins	3	Batch 13 Cage 4	2020-01-11	15	13	20	10	18800
Cage 4	4	1	1	13	Batch 13 Cage 4	reorganized	70 mins	4	Batch 13 Cage 4	2020-01-11	15	14	39	10	18879
Cage 4	4	1	1	13	Batch 13 Cage 4	reorganized	70 mins	4	Batch 13 Cage 4	2020-01-11	15	14	52	10	18892
Cage 4	3	4	1	13	Batch 13 Cage 4	reorganized	70 mins	3	Batch 13 Cage 4	2020-01-11	15	15	1	10	18901
Cage 1	1	4	1	13	Batch 13 Cage 1	reorganized	70 mins	1	Batch 13 Cage 1	2020-01-11	15	16	25	10	18985
Cage 1	1	4	1	13	Batch 13 Cage 1	reorganized	70 mins	1	Batch 13 Cage 1	2020-01-11	15	16	43	10	19003
Cage 1	1	4	1	13	Batch 13 Cage 1	reorganized	70 mins	1	Batch 13 Cage 1	2020-01-11	15	20	36	10	19236
Cage 4	3	1	1	13	Batch 13 Cage 4	reorganized	70 mins	3	Batch 13 Cage 4	2020-01-11	15	21	34	10	19294
Cage 1	3	2	1	13	Batch 13 Cage 1	reorganized	70 mins	3	Batch 13 Cage 1	2020-01-11	15	21	55	10	19315
Cage 1	3	1	1	13	Batch 13 Cage 1	reorganized	70 mins	3	Batch 13 Cage 1	2020-01-11	15	22	8	10	19328
Cage 4	3	1	1	13	Batch 13 Cage 4	reorganized	70 mins	3	Batch 13 Cage 4	2020-01-11	15	22	36	10	19356
Cage 5	3	4	1	13	Batch 13 Cage 5	control	70 mins	3	Batch 13 Cage 5	2020-01-11	15	23	13	10	19393
Cage 1	3	1	1	13	Batch 13 Cage 1	reorganized	70 mins	3	Batch 13 Cage 1	2020-01-11	15	25	6	10	19506
Cage 1	3	2	1	13	Batch 13 Cage 1	reorganized	70 mins	3	Batch 13 Cage 1	2020-01-11	15	26	17	10	19577
Cage 1	4	1	1	13	Batch 13 Cage 1	reorganized	70 mins	4	Batch 13 Cage 1	2020-01-11	15	29	47	10	19787
Cage 1	4	3	1	13	Batch 13 Cage 1	reorganized	70 mins	4	Batch 13 Cage 1	2020-01-11	15	30	26	10	19826
Cage 1	4	1	1	13	Batch 13 Cage 1	reorganized	70 mins	4	Batch 13 Cage 1	2020-01-11	15	30	39	10	19839
Cage 1	1	2	1	13	Batch 13 Cage 1	reorganized	70 mins	1	Batch 13 Cage 1	2020-01-11	15	30	51	10	19851
Cage 1	1	4	1	13	Batch 13 Cage 1	reorganized	70 mins	1	Batch 13 Cage 1	2020-01-11	15	33	26	10	20006
Cage 4	2	1	1	13	Batch 13 Cage 4	reorganized	70 mins	2	Batch 13 Cage 4	2020-01-11	15	33	45	10	20025
Cage 4	3	1	1	13	Batch 13 Cage 4	reorganized	70 mins	3	Batch 13 Cage 4	2020-01-11	15	34	11	10	20051
Cage 1	1	4	1	13	Batch 13 Cage 1	reorganized	70 mins	1	Batch 13 Cage 1	2020-01-11	15	35	1	10	20101
Cage 4	3	1	1	13	Batch 13 Cage 4	reorganized	70 mins	3	Batch 13 Cage 4	2020-01-11	15	39	29	10	20369
Cage 1	1	4	1	13	Batch 13 Cage 1	reorganized	70 mins	1	Batch 13 Cage 1	2020-01-11	15	40	4	10	20404
Cage 1	1	4	1	13	Batch 13 Cage 1	reorganized	70 mins	1	Batch 13 Cage 1	2020-01-11	15	42	37	10	20557
Cage 1	4	1	1	13	Batch 13 Cage 1	reorganized	70 mins	4	Batch 13 Cage 1	2020-01-11	15	42	44	10	20564
Cage 1	4	2	1	13	Batch 13 Cage 1	reorganized	70 mins	4	Batch 13 Cage 1	2020-01-11	15	43	11	10	20591
Cage 5	3	4	1	13	Batch 13 Cage 5	control	70 mins	3	Batch 13 Cage 5	2020-01-11	15	46	18	10	20778
Cage 2	2	3	1	13	Batch 13 Cage 2	reorganized	70 mins	2	Batch 13 Cage 2	2020-01-11	15	47	25	10	20845
Cage 3	2	1	1	13	Batch 13 Cage 3	reorganized	70 mins	2	Batch 13 Cage 3	2020-01-11	15	51	56	10	21116
Cage 1	4	3	1	13	Batch 13 Cage 1	reorganized	70 mins	4	Batch 13 Cage 1	2020-01-11	15	53	31	10	21211
Cage 1	4	3	1	13	Batch 13 Cage 1	reorganized	70 mins	4	Batch 13 Cage 1	2020-01-11	15	53	46	10	21226
Cage 2	4	3	1	13	Batch 13 Cage 2	reorganized	70 mins	4	Batch 13 Cage 2	2020-01-12	12	7	20	10	7640
Cage 5	3	4	1	13	Batch 13 Cage 5	control	70 mins	3	Batch 13 Cage 5	2020-01-12	12	14	26	10	8066
Cage 2	1	3	1	13	Batch 13 Cage 2	reorganized	70 mins	1	Batch 13 Cage 2	2020-01-12	12	17	45	10	8265
Cage 5	3	1	1	13	Batch 13 Cage 5	control	70 mins	3	Batch 13 Cage 5	2020-01-12	12	18	43	10	8323
Cage 2	4	3	1	13	Batch 13 Cage 2	reorganized	70 mins	4	Batch 13 Cage 2	2020-01-12	12	23	1	10	8581
Cage 5	2	1	1	13	Batch 13 Cage 5	control	70 mins	2	Batch 13 Cage 5	2020-01-12	12	25	24	10	8724
Cage 4	3	1	1	13	Batch 13 Cage 4	reorganized	70 mins	3	Batch 13 Cage 4	2020-01-12	12	26	3	10	8763
Cage 5	3	2	1	13	Batch 13 Cage 5	control	70 mins	3	Batch 13 Cage 5	2020-01-12	12	26	44	10	8804
Cage 3	4	1	1	13	Batch 13 Cage 3	reorganized	70 mins	4	Batch 13 Cage 3	2020-01-12	12	29	20	10	8960
Cage 4	2	1	1	13	Batch 13 Cage 4	reorganized	70 mins	2	Batch 13 Cage 4	2020-01-12	12	36	56	10	9416
Cage 5	3	1	1	13	Batch 13 Cage 5	control	70 mins	3	Batch 13 Cage 5	2020-01-12	12	48	10	10	10090
Cage 4	4	1	1	13	Batch 13 Cage 4	reorganized	70 mins	4	Batch 13 Cage 4	2020-01-12	12	56	34	10	10594
Cage 5	4	2	1	13	Batch 13 Cage 5	control	70 mins	4	Batch 13 Cage 5	2020-01-12	12	57	4	10	10624
Cage 4	3	2	1	13	Batch 13 Cage 4	reorganized	70 mins	3	Batch 13 Cage 4	2020-01-13	13	12	54	10	11574
Cage 5	4	1	0.5	13	Batch 13 Cage 5	control	70 mins	4	Batch 13 Cage 5	2020-01-13	13	19	38	10	11978
Cage 4	3	1	1	13	Batch 13 Cage 4	reorganized	70 mins	3	Batch 13 Cage 4	2020-01-13	13	20	24	10	12024
Cage 1	4	3	1	13	Batch 13 Cage 1	reorganized	70 mins	4	Batch 13 Cage 1	2020-01-13	13	24	17	10	12257
Cage 1	4	3	1	13	Batch 13 Cage 1	reorganized	70 mins	4	Batch 13 Cage 1	2020-01-13	13	37	23	10	13043
Cage 5	3	4	1	13	Batch 13 Cage 5	control	70 mins	3	Batch 13 Cage 5	2020-01-13	13	47	19	10	13639
Cage 5	3	4	1	13	Batch 13 Cage 5	control	70 mins	3	Batch 13 Cage 5	2020-01-13	13	49	6	10	13746
Cage 3	4	1	1	13	Batch 13 Cage 3	reorganized	70 mins	4	Batch 13 Cage 3	2020-01-13	13	50	47	10	13847
Cage 4	3	2	1	13	Batch 13 Cage 4	reorganized	70 mins	3	Batch 13 Cage 4	2020-01-13	13	52	52	10	13972
Cage 2	2	3	1	13	Batch 13 Cage 2	reorganized	70 mins	2	Batch 13 Cage 2	2020-01-13	14	0	19	10	14419
Cage 5	2	1	1	13	Batch 13 Cage 5	control	70 mins	2	Batch 13 Cage 5	2020-01-13	14	1	31	10	14491
Cage 5	3	2	1	13	Batch 13 Cage 5	control	70 mins	3	Batch 13 Cage 5	2020-01-13	14	5	28	10	14728
Cage 5	3	2	1	13	Batch 13 Cage 5	control	70 mins	3	Batch 13 Cage 5	2020-01-13	16	1	37	10	21697
Cage 5	2	1	1	13	Batch 13 Cage 5	control	70 mins	2	Batch 13 Cage 5	2020-01-13	16	2	46	10	21766
Cage 2	4	3	1	13	Batch 13 Cage 2	reorganized	70 mins	4	Batch 13 Cage 2	2020-01-13	16	6	45	10	22005
Cage 2	4	3	1	13	Batch 13 Cage 2	reorganized	70 mins	4	Batch 13 Cage 2	2020-01-13	16	7	3	10	22023
Cage 5	4	1	1	13	Batch 13 Cage 5	control	70 mins	4	Batch 13 Cage 5	2020-01-13	16	15	3	10	22503
Cage 1	2	1	1	13	Batch 13 Cage 1	reorganized	70 mins	2	Batch 13 Cage 1	2020-01-13	16	16	47	10	22607
Cage 5	4	1	1	13	Batch 13 Cage 5	control	70 mins	4	Batch 13 Cage 5	2020-01-13	16	20	13	10	22813
Cage 5	4	1	1	13	Batch 13 Cage 5	control	70 mins	4	Batch 13 Cage 5	2020-01-13	16	24	38	10	23078
Cage 4	3	2	1	13	Batch 13 Cage 4	reorganized	70 mins	3	Batch 13 Cage 4	2020-01-13	16	25	35	10	23135
Cage 1	4	3	1	13	Batch 13 Cage 1	reorganized	70 mins	4	Batch 13 Cage 1	2020-01-13	16	26	44	10	23204
Cage 1	4	3	1	13	Batch 13 Cage 1	reorganized	70 mins	4	Batch 13 Cage 1	2020-01-13	16	27	1	10	23221
Cage 4	3	1	1	13	Batch 13 Cage 4	reorganized	70 mins	3	Batch 13 Cage 4	2020-01-13	16	28	25	10	23305
Cage 5	3	2	1	13	Batch 13 Cage 5	control	70 mins	3	Batch 13 Cage 5	2020-01-13	16	33	52	10	23632
Cage 1	3	1	1	13	Batch 13 Cage 1	reorganized	70 mins	3	Batch 13 Cage 1	2020-01-13	16	35	30	10	23730
Cage 1	3	1	1	13	Batch 13 Cage 1	reorganized	70 mins	3	Batch 13 Cage 1	2020-01-13	16	36	16	10	23776
Cage 1	4	3	1	13	Batch 13 Cage 1	reorganized	70 mins	4	Batch 13 Cage 1	2020-01-13	16	36	22	10	23782
Cage 1	4	3	1	13	Batch 13 Cage 1	reorganized	70 mins	4	Batch 13 Cage 1	2020-01-13	16	36	36	10	23796
Cage 1	4	2	1	13	Batch 13 Cage 1	reorganized	70 mins	4	Batch 13 Cage 1	2020-01-13	16	37	2	10	23822
Cage 2	3	2	1	13	Batch 13 Cage 2	reorganized	70 mins	3	Batch 13 Cage 2	2020-01-13	16	40	57	10	24057
Cage 4	3	1	1	13	Batch 13 Cage 4	reorganized	70 mins	3	Batch 13 Cage 4	2020-01-13	16	42	21	10	24141
Cage 4	3	2	1	13	Batch 13 Cage 4	reorganized	70 mins	3	Batch 13 Cage 4	2020-01-13	16	45	33	10	24333
Cage 4	3	1	1	13	Batch 13 Cage 4	reorganized	70 mins	3	Batch 13 Cage 4	2020-01-13	16	46	43	10	24403
Cage 4	3	1	1	13	Batch 13 Cage 4	reorganized	70 mins	3	Batch 13 Cage 4	2020-01-13	16	48	33	10	24513
Cage 4	4	1	1	13	Batch 13 Cage 4	reorganized	70 mins	4	Batch 13 Cage 4	2020-01-13	16	50	51	10	24651
Cage 5	3	2	1	13	Batch 13 Cage 5	control	70 mins	3	Batch 13 Cage 5	2020-01-13	16	51	55	10	24715
Cage 4	2	1	1	13	Batch 13 Cage 4	reorganized	70 mins	2	Batch 13 Cage 4	2020-01-13	16	52	38	10	24758
Cage 4	3	2	1	13	Batch 13 Cage 4	reorganized	70 mins	3	Batch 13 Cage 4	2020-01-13	16	52	44	10	24764
Cage 5	2	1	1	13	Batch 13 Cage 5	control	70 mins	2	Batch 13 Cage 5	2020-01-13	16	55	31	10	24931
Cage 5	2	1	1	13	Batch 13 Cage 5	control	70 mins	2	Batch 13 Cage 5	2020-01-13	16	59	14	10	25154
Cage 3	2	1	1	13	Batch 13 Cage 3	reorganized	70 mins	2	Batch 13 Cage 3	2020-01-14	10	6	45	10	405
Cage 4	3	4	1	13	Batch 13 Cage 4	reorganized	70 mins	3	Batch 13 Cage 4	2020-01-14	10	14	4	10	844
Cage 1	4	1	1	13	Batch 13 Cage 1	reorganized	70 mins	4	Batch 13 Cage 1	2020-01-14	10	20	10	10	1210
Cage 3	3	2	1	13	Batch 13 Cage 3	reorganized	70 mins	3	Batch 13 Cage 3	2020-01-14	10	26	11	10	1571
Cage 5	3	1	1	13	Batch 13 Cage 5	control	70 mins	3	Batch 13 Cage 5	2020-01-14	10	29	14	10	1754
Cage 4	4	1	1	13	Batch 13 Cage 4	reorganized	70 mins	4	Batch 13 Cage 4	2020-01-14	10	30	50	10	1850
Cage 5	2	1	1	13	Batch 13 Cage 5	control	70 mins	2	Batch 13 Cage 5	2020-01-14	10	31	56	10	1916
Cage 4	3	4	1	13	Batch 13 Cage 4	reorganized	70 mins	3	Batch 13 Cage 4	2020-01-14	10	33	36	10	2016
Cage 4	3	4	1	13	Batch 13 Cage 4	reorganized	70 mins	3	Batch 13 Cage 4	2020-01-14	10	34	48	10	2088
Cage 1	3	2	1	13	Batch 13 Cage 1	reorganized	70 mins	3	Batch 13 Cage 1	2020-01-14	10	49	19	10	2959
Cage 4	3	1	1	13	Batch 13 Cage 4	reorganized	70 mins	3	Batch 13 Cage 4	2020-01-14	10	58	26	10	3506
Cage 1	4	1	1	13	Batch 13 Cage 1	reorganized	70 mins	4	Batch 13 Cage 1	2020-01-15	11	55	37	10	6937
Cage 4	3	1	1	13	Batch 13 Cage 4	reorganized	70 mins	3	Batch 13 Cage 4	2020-01-15	11	56	9	10	6969
Cage 4	3	1	1	13	Batch 13 Cage 4	reorganized	70 mins	3	Batch 13 Cage 4	2020-01-15	11	56	30	10	6990
Cage 4	3	4	1	13	Batch 13 Cage 4	reorganized	70 mins	3	Batch 13 Cage 4	2020-01-15	12	0	31	10	7231
Cage 5	4	1	1	13	Batch 13 Cage 5	control	70 mins	4	Batch 13 Cage 5	2020-01-15	12	1	33	10	7293
Cage 2	3	2	1	13	Batch 13 Cage 2	reorganized	70 mins	3	Batch 13 Cage 2	2020-01-15	12	7	16	10	7636
Cage 2	4	2	1	13	Batch 13 Cage 2	reorganized	70 mins	4	Batch 13 Cage 2	2020-01-15	12	9	21	10	7761
Cage 4	3	1	1	13	Batch 13 Cage 4	reorganized	70 mins	3	Batch 13 Cage 4	2020-01-15	12	11	1	10	7861
Cage 2	1	2	1	13	Batch 13 Cage 2	reorganized	70 mins	1	Batch 13 Cage 2	2020-01-15	12	12	57	10	7977
Cage 2	4	2	1	13	Batch 13 Cage 2	reorganized	70 mins	4	Batch 13 Cage 2	2020-01-15	12	14	5	10	8045
Cage 2	4	2	1	13	Batch 13 Cage 2	reorganized	70 mins	4	Batch 13 Cage 2	2020-01-15	12	24	57	10	8697
Cage 2	1	2	1	13	Batch 13 Cage 2	reorganized	70 mins	1	Batch 13 Cage 2	2020-01-15	12	25	14	10	8714
Cage 1	3	1	1	13	Batch 13 Cage 1	reorganized	70 mins	3	Batch 13 Cage 1	2020-01-15	12	30	46	10	9046
Cage 1	3	2	1	13	Batch 13 Cage 1	reorganized	70 mins	3	Batch 13 Cage 1	2020-01-15	12	31	55	10	9115
Cage 4	3	4	1	13	Batch 13 Cage 4	reorganized	70 mins	3	Batch 13 Cage 4	2020-01-15	12	40	36	10	9636
Cage 2	3	2	1	13	Batch 13 Cage 2	reorganized	70 mins	3	Batch 13 Cage 2	2020-01-15	12	41	53	10	9713
Cage 5	3	4	1	13	Batch 13 Cage 5	control	70 mins	3	Batch 13 Cage 5	2020-01-15	12	44	20	10	9860
Cage 5	3	4	1	13	Batch 13 Cage 5	control	70 mins	3	Batch 13 Cage 5	2020-01-15	12	44	33	10	9873
Cage 3	4	3	1	13	Batch 13 Cage 3	reorganized	70 mins	4	Batch 13 Cage 3	2020-01-15	12	48	50	10	10130
Cage 4	3	4	1	13	Batch 13 Cage 4	reorganized	70 mins	3	Batch 13 Cage 4	2020-01-15	12	50	15	10	10215
Cage 1	4	2	1	13	Batch 13 Cage 1	reorganized	70 mins	4	Batch 13 Cage 1	2020-01-15	12	50	27	10	10227
Cage 5	4	3	1	13	Batch 13 Cage 5	control	70 mins	4	Batch 13 Cage 5	2020-01-15	16	0	12	10	21612
Cage 4	3	1	1	13	Batch 13 Cage 4	reorganized	70 mins	3	Batch 13 Cage 4	2020-01-15	16	0	29	10	21629
Cage 5	3	4	1	13	Batch 13 Cage 5	control	70 mins	3	Batch 13 Cage 5	2020-01-15	16	2	25	10	21745
Cage 5	3	4	1	13	Batch 13 Cage 5	control	70 mins	3	Batch 13 Cage 5	2020-01-15	16	3	44	10	21824
Cage 2	4	2	1	13	Batch 13 Cage 2	reorganized	70 mins	4	Batch 13 Cage 2	2020-01-15	16	7	23	10	22043
Cage 5	3	1	1	13	Batch 13 Cage 5	control	70 mins	3	Batch 13 Cage 5	2020-01-15	16	8	8	10	22088
Cage 4	3	4	1	13	Batch 13 Cage 4	reorganized	70 mins	3	Batch 13 Cage 4	2020-01-15	16	9	6	10	22146
Cage 5	3	4	1	13	Batch 13 Cage 5	control	70 mins	3	Batch 13 Cage 5	2020-01-15	16	9	27	10	22167
Cage 5	4	1	1	13	Batch 13 Cage 5	control	70 mins	4	Batch 13 Cage 5	2020-01-15	16	10	25	10	22225
Cage 4	3	4	1	13	Batch 13 Cage 4	reorganized	70 mins	3	Batch 13 Cage 4	2020-01-15	16	11	11	10	22271
Cage 4	3	1	1	13	Batch 13 Cage 4	reorganized	70 mins	3	Batch 13 Cage 4	2020-01-15	16	11	58	10	22318
Cage 5	3	4	1	13	Batch 13 Cage 5	control	70 mins	3	Batch 13 Cage 5	2020-01-15	16	12	11	10	22331
Cage 4	3	1	1	13	Batch 13 Cage 4	reorganized	70 mins	3	Batch 13 Cage 4	2020-01-15	16	13	7	10	22387
Cage 1	3	1	1	13	Batch 13 Cage 1	reorganized	70 mins	3	Batch 13 Cage 1	2020-01-15	16	17	3	10	22623
Cage 1	3	2	1	13	Batch 13 Cage 1	reorganized	70 mins	3	Batch 13 Cage 1	2020-01-15	16	17	19	10	22639
Cage 3	4	1	1	13	Batch 13 Cage 3	reorganized	70 mins	4	Batch 13 Cage 3	2020-01-15	16	18	14	10	22694
Cage 3	3	2	1	13	Batch 13 Cage 3	reorganized	70 mins	3	Batch 13 Cage 3	2020-01-15	16	19	46	10	22786
Cage 1	3	1	1	13	Batch 13 Cage 1	reorganized	70 mins	3	Batch 13 Cage 1	2020-01-15	16	19	58	10	22798
Cage 1	3	2	1	13	Batch 13 Cage 1	reorganized	70 mins	3	Batch 13 Cage 1	2020-01-15	16	20	21	10	22821
Cage 3	4	2	1	13	Batch 13 Cage 3	reorganized	70 mins	4	Batch 13 Cage 3	2020-01-15	16	23	42	10	23022
Cage 1	3	1	1	13	Batch 13 Cage 1	reorganized	70 mins	3	Batch 13 Cage 1	2020-01-15	16	24	40	10	23080
Cage 1	3	1	1	13	Batch 13 Cage 1	reorganized	70 mins	3	Batch 13 Cage 1	2020-01-15	16	24	56	10	23096
Cage 1	3	2	1	13	Batch 13 Cage 1	reorganized	70 mins	3	Batch 13 Cage 1	2020-01-15	16	29	49	10	23389
Cage 1	4	3	1	13	Batch 13 Cage 1	reorganized	70 mins	4	Batch 13 Cage 1	2020-01-15	16	30	22	10	23422
Cage 1	4	3	1	13	Batch 13 Cage 1	reorganized	70 mins	4	Batch 13 Cage 1	2020-01-15	16	30	39	10	23439
Cage 3	4	1	0.5	13	Batch 13 Cage 3	reorganized	70 mins	4	Batch 13 Cage 3	2020-01-15	16	31	3	10	23463
Cage 2	1	3	1	13	Batch 13 Cage 2	reorganized	70 mins	1	Batch 13 Cage 2	2020-01-15	16	33	27	10	23607
Cage 1	2	1	1	13	Batch 13 Cage 1	reorganized	70 mins	2	Batch 13 Cage 1	2020-01-15	16	36	48	10	23808
Cage 1	3	2	1	13	Batch 13 Cage 1	reorganized	70 mins	3	Batch 13 Cage 1	2020-01-15	16	41	4	10	24064
Cage 2	4	1	1	13	Batch 13 Cage 2	reorganized	70 mins	4	Batch 13 Cage 2	2020-01-15	16	41	43	10	24103
Cage 3	3	2	1	13	Batch 13 Cage 3	reorganized	70 mins	3	Batch 13 Cage 3	2020-01-15	16	48	9	10	24489
Cage 5	3	4	1	13	Batch 13 Cage 5	control	70 mins	3	Batch 13 Cage 5	2020-01-15	16	48	33	10	24513
Cage 2	1	2	1	13	Batch 13 Cage 2	reorganized	70 mins	1	Batch 13 Cage 2	2020-01-15	16	50	28	10	24628
Cage 5	3	4	1	13	Batch 13 Cage 5	control	70 mins	3	Batch 13 Cage 5	2020-01-15	16	50	52	10	24652
Cage 2	3	2	1	13	Batch 13 Cage 2	reorganized	70 mins	3	Batch 13 Cage 2	2020-01-15	16	51	51	10	24711
Cage 5	3	4	1	13	Batch 13 Cage 5	control	70 mins	3	Batch 13 Cage 5	2020-01-15	16	53	24	10	24804
Cage 5	3	4	1	13	Batch 13 Cage 5	control	70 mins	3	Batch 13 Cage 5	2020-01-15	16	54	45	10	24885
Cage 5	3	4	1	13	Batch 13 Cage 5	control	70 mins	3	Batch 13 Cage 5	2020-01-15	16	58	39	10	25119
Cage 1	4	2	1	13	Batch 13 Cage 1	reorganized	70 mins	4	Batch 13 Cage 1	2020-01-16	16	25	25	10	23125
Cage 4	3	1	1	13	Batch 13 Cage 4	reorganized	70 mins	3	Batch 13 Cage 4	2020-01-16	16	27	39	10	23259
Cage 1	4	1	1	13	Batch 13 Cage 1	reorganized	70 mins	4	Batch 13 Cage 1	2020-01-16	16	29	18	10	23358
Cage 3	4	1	1	13	Batch 13 Cage 3	reorganized	70 mins	4	Batch 13 Cage 3	2020-01-16	16	30	12	10	23412
Cage 3	2	1	1	13	Batch 13 Cage 3	reorganized	70 mins	2	Batch 13 Cage 3	2020-01-16	16	30	57	10	23457
Cage 3	3	1	1	13	Batch 13 Cage 3	reorganized	70 mins	3	Batch 13 Cage 3	2020-01-16	16	33	4	10	23584
Cage 4	4	2	1	13	Batch 13 Cage 4	reorganized	70 mins	4	Batch 13 Cage 4	2020-01-16	16	34	38	10	23678
Cage 2	4	3	1	13	Batch 13 Cage 2	reorganized	70 mins	4	Batch 13 Cage 2	2020-01-16	16	35	29	10	23729
Cage 4	4	2	1	13	Batch 13 Cage 4	reorganized	70 mins	4	Batch 13 Cage 4	2020-01-16	16	35	51	10	23751
Cage 4	3	4	1	13	Batch 13 Cage 4	reorganized	70 mins	3	Batch 13 Cage 4	2020-01-16	16	36	1	10	23761
Cage 4	3	4	1	13	Batch 13 Cage 4	reorganized	70 mins	3	Batch 13 Cage 4	2020-01-16	16	38	40	10	23920
Cage 4	3	1	1	13	Batch 13 Cage 4	reorganized	70 mins	3	Batch 13 Cage 4	2020-01-16	16	40	33	10	24033
Cage 4	3	1	1	13	Batch 13 Cage 4	reorganized	70 mins	3	Batch 13 Cage 4	2020-01-16	16	41	41	10	24101
Cage 1	4	2	1	13	Batch 13 Cage 1	reorganized	70 mins	4	Batch 13 Cage 1	2020-01-16	16	48	12	10	24492
Cage 2	1	3	1	13	Batch 13 Cage 2	reorganized	70 mins	1	Batch 13 Cage 2	2020-01-16	16	56	36	10	24996
Cage 2	4	1	1	13	Batch 13 Cage 2	reorganized	70 mins	4	Batch 13 Cage 2	2020-01-16	16	56	43	10	25003
Cage 5	3	4	1	13	Batch 13 Cage 5	control	70 mins	3	Batch 13 Cage 5	2020-01-16	16	57	16	10	25036
Cage 4	3	2	1	13	Batch 13 Cage 4	reorganized	70 mins	3	Batch 13 Cage 4	2020-01-16	16	59	59	10	25199
Cage 5	4	2	1	13	Batch 13 Cage 5	control	70 mins	4	Batch 13 Cage 5	2020-01-16	17	0	6	10	25206
Cage 5	4	2	1	13	Batch 13 Cage 5	control	70 mins	4	Batch 13 Cage 5	2020-01-16	17	4	20	10	25460
Cage 2	1	2	1	13	Batch 13 Cage 2	reorganized	70 mins	1	Batch 13 Cage 2	2020-01-16	17	6	25	10	25585
Cage 2	1	2	1	13	Batch 13 Cage 2	reorganized	70 mins	1	Batch 13 Cage 2	2020-01-16	17	7	57	10	25677
Cage 3	4	1	1	13	Batch 13 Cage 3	reorganized	70 mins	4	Batch 13 Cage 3	2020-01-16	17	8	6	10	25686
Cage 3	4	1	1	13	Batch 13 Cage 3	reorganized	70 mins	4	Batch 13 Cage 3	2020-01-16	17	8	24	10	25704
Cage 3	4	1	1	13	Batch 13 Cage 3	reorganized	70 mins	4	Batch 13 Cage 3	2020-01-16	17	8	37	10	25717
Cage 6	1	3	1	14	Batch 14 Cage 6	reorganized	70 mins	1	Batch 14 Cage 6	2020-01-25	11	9	34	10	4174
Cage 6	1	3	1	14	Batch 14 Cage 6	reorganized	70 mins	1	Batch 14 Cage 6	2020-01-25	11	9	47	10	4187
Cage 6	4	3	1	14	Batch 14 Cage 6	reorganized	70 mins	4	Batch 14 Cage 6	2020-01-25	11	10	34	10	4234
Cage 4	2	4	1	14	Batch 14 Cage 4	reorganized	70 mins	2	Batch 14 Cage 4	2020-01-25	11	10	58	10	4258
Cage 3	4	3	1	14	Batch 14 Cage 3	control	70 mins	4	Batch 14 Cage 3	2020-01-25	11	11	51	10	4311
Cage 4	2	4	1	14	Batch 14 Cage 4	reorganized	70 mins	2	Batch 14 Cage 4	2020-01-25	11	12	8	10	4328
Cage 3	4	1	1	14	Batch 14 Cage 3	control	70 mins	4	Batch 14 Cage 3	2020-01-25	11	12	54	10	4374
Cage 5	4	2	1	14	Batch 14 Cage 5	control	70 mins	4	Batch 14 Cage 5	2020-01-25	11	13	17	10	4397
Cage 4	2	3	1	14	Batch 14 Cage 4	reorganized	70 mins	2	Batch 14 Cage 4	2020-01-25	11	14	4	10	4444
Cage 6	4	1	1	14	Batch 14 Cage 6	reorganized	70 mins	4	Batch 14 Cage 6	2020-01-25	11	14	25	10	4465
Cage 3	4	2	1	14	Batch 14 Cage 3	control	70 mins	4	Batch 14 Cage 3	2020-01-25	11	14	42	10	4482
Cage 3	4	2	1	14	Batch 14 Cage 3	control	70 mins	4	Batch 14 Cage 3	2020-01-25	11	17	44	10	4664
Cage 4	2	4	1	14	Batch 14 Cage 4	reorganized	70 mins	2	Batch 14 Cage 4	2020-01-25	11	18	13	10	4693
Cage 3	4	1	1	14	Batch 14 Cage 3	control	70 mins	4	Batch 14 Cage 3	2020-01-25	11	21	17	10	4877
Cage 3	4	2	1	14	Batch 14 Cage 3	control	70 mins	4	Batch 14 Cage 3	2020-01-25	11	21	28	10	4888
Cage 4	2	4	1	14	Batch 14 Cage 4	reorganized	70 mins	2	Batch 14 Cage 4	2020-01-25	11	22	1	10	4921
Cage 4	2	3	1	14	Batch 14 Cage 4	reorganized	70 mins	2	Batch 14 Cage 4	2020-01-25	11	22	12	10	4932
Cage 4	2	1	1	14	Batch 14 Cage 4	reorganized	70 mins	2	Batch 14 Cage 4	2020-01-25	11	22	21	10	4941
Cage 1	2	4	1	14	Batch 14 Cage 1	reorganized	70 mins	2	Batch 14 Cage 1	2020-01-25	11	24	22	10	5062
Cage 3	4	3	1	14	Batch 14 Cage 3	control	70 mins	4	Batch 14 Cage 3	2020-01-25	11	25	36	10	5136
Cage 1	2	4	1	14	Batch 14 Cage 1	reorganized	70 mins	2	Batch 14 Cage 1	2020-01-25	11	31	45	10	5505
Cage 4	2	4	1	14	Batch 14 Cage 4	reorganized	70 mins	2	Batch 14 Cage 4	2020-01-25	11	32	27	10	5547
Cage 6	4	3	1	14	Batch 14 Cage 6	reorganized	70 mins	4	Batch 14 Cage 6	2020-01-25	11	32	52	10	5572
Cage 4	2	4	1	14	Batch 14 Cage 4	reorganized	70 mins	2	Batch 14 Cage 4	2020-01-25	11	36	5	10	5765
Cage 4	2	3	1	14	Batch 14 Cage 4	reorganized	70 mins	2	Batch 14 Cage 4	2020-01-25	11	37	31	10	5851
Cage 4	2	4	1	14	Batch 14 Cage 4	reorganized	70 mins	2	Batch 14 Cage 4	2020-01-25	11	37	40	10	5860
Cage 4	2	1	1	14	Batch 14 Cage 4	reorganized	70 mins	2	Batch 14 Cage 4	2020-01-25	11	37	48	10	5868
Cage 1	2	1	1	14	Batch 14 Cage 1	reorganized	70 mins	2	Batch 14 Cage 1	2020-01-25	11	42	22	10	6142
Cage 1	2	4	1	14	Batch 14 Cage 1	reorganized	70 mins	2	Batch 14 Cage 1	2020-01-25	11	42	30	10	6150
Cage 1	2	1	1	14	Batch 14 Cage 1	reorganized	70 mins	2	Batch 14 Cage 1	2020-01-25	11	46	24	10	6384
Cage 2	1	2	1	14	Batch 14 Cage 2	reorganized	70 mins	1	Batch 14 Cage 2	2020-01-25	11	52	38	10	6758
Cage 2	1	4	1	14	Batch 14 Cage 2	reorganized	70 mins	1	Batch 14 Cage 2	2020-01-25	11	52	49	10	6769
Cage 2	1	2	1	14	Batch 14 Cage 2	reorganized	70 mins	1	Batch 14 Cage 2	2020-01-25	11	53	20	10	6800
Cage 2	1	2	1	14	Batch 14 Cage 2	reorganized	70 mins	1	Batch 14 Cage 2	2020-01-25	11	57	48	10	7068
Cage 1	2	3	1	14	Batch 14 Cage 1	reorganized	70 mins	2	Batch 14 Cage 1	2020-01-25	11	58	14	10	7094
Cage 3	4	1	1	14	Batch 14 Cage 3	control	70 mins	4	Batch 14 Cage 3	2020-01-25	12	2	46	10	7366
Cage 3	4	1	1	14	Batch 14 Cage 3	control	70 mins	4	Batch 14 Cage 3	2020-01-25	12	3	52	10	7432
Cage 3	4	2	1	14	Batch 14 Cage 3	control	70 mins	4	Batch 14 Cage 3	2020-01-25	12	4	2	10	7442
Cage 2	4	2	1	14	Batch 14 Cage 2	reorganized	70 mins	4	Batch 14 Cage 2	2020-01-25	12	6	36	10	7596
Cage 3	4	1	1	14	Batch 14 Cage 3	control	70 mins	4	Batch 14 Cage 3	2020-01-25	12	7	22	10	7642
Cage 2	1	2	1	14	Batch 14 Cage 2	reorganized	70 mins	1	Batch 14 Cage 2	2020-01-26	12	27	0	10	8820
Cage 6	4	2	1	14	Batch 14 Cage 6	reorganized	70 mins	4	Batch 14 Cage 6	2020-01-26	12	28	23	10	8903
Cage 4	2	3	1	14	Batch 14 Cage 4	reorganized	70 mins	2	Batch 14 Cage 4	2020-01-26	12	28	44	10	8924
Cage 6	4	2	1	14	Batch 14 Cage 6	reorganized	70 mins	4	Batch 14 Cage 6	2020-01-26	12	29	25	10	8965
Cage 3	2	1	1	14	Batch 14 Cage 3	control	70 mins	2	Batch 14 Cage 3	2020-01-26	12	31	50	10	9110
Cage 3	2	3	1	14	Batch 14 Cage 3	control	70 mins	2	Batch 14 Cage 3	2020-01-26	12	32	26	10	9146
Cage 1	2	4	1	14	Batch 14 Cage 1	reorganized	70 mins	2	Batch 14 Cage 1	2020-01-26	12	34	50	10	9290
Cage 1	2	1	1	14	Batch 14 Cage 1	reorganized	70 mins	2	Batch 14 Cage 1	2020-01-26	12	34	59	10	9299
Cage 1	2	4	1	14	Batch 14 Cage 1	reorganized	70 mins	2	Batch 14 Cage 1	2020-01-26	12	35	16	10	9316
Cage 4	2	4	1	14	Batch 14 Cage 4	reorganized	70 mins	2	Batch 14 Cage 4	2020-01-26	12	36	22	10	9382
Cage 4	2	3	1	14	Batch 14 Cage 4	reorganized	70 mins	2	Batch 14 Cage 4	2020-01-26	12	36	55	10	9415
Cage 4	2	3	1	14	Batch 14 Cage 4	reorganized	70 mins	2	Batch 14 Cage 4	2020-01-26	12	37	44	10	9464
Cage 5	4	1	1	14	Batch 14 Cage 5	control	70 mins	4	Batch 14 Cage 5	2020-01-26	12	40	31	10	9631
Cage 3	4	2	1	14	Batch 14 Cage 3	control	70 mins	4	Batch 14 Cage 3	2020-01-26	12	41	18	10	9678
Cage 3	2	1	1	14	Batch 14 Cage 3	control	70 mins	2	Batch 14 Cage 3	2020-01-26	12	42	59	10	9779
Cage 3	4	2	1	14	Batch 14 Cage 3	control	70 mins	4	Batch 14 Cage 3	2020-01-26	12	43	9	10	9789
Cage 4	2	1	1	14	Batch 14 Cage 4	reorganized	70 mins	2	Batch 14 Cage 4	2020-01-26	12	46	5	10	9965
Cage 3	4	2	1	14	Batch 14 Cage 3	control	70 mins	4	Batch 14 Cage 3	2020-01-26	12	46	12	10	9972
Cage 3	4	2	1	14	Batch 14 Cage 3	control	70 mins	4	Batch 14 Cage 3	2020-01-26	12	47	30	10	10050
Cage 2	1	4	1	14	Batch 14 Cage 2	reorganized	70 mins	1	Batch 14 Cage 2	2020-01-26	12	49	55	10	10195
Cage 3	4	2	1	14	Batch 14 Cage 3	control	70 mins	4	Batch 14 Cage 3	2020-01-26	12	53	7	10	10387
Cage 2	3	2	1	14	Batch 14 Cage 2	reorganized	70 mins	3	Batch 14 Cage 2	2020-01-26	12	58	22	10	10702
Cage 2	1	2	1	14	Batch 14 Cage 2	reorganized	70 mins	1	Batch 14 Cage 2	2020-01-26	13	0	57	10	10857
Cage 3	4	1	1	14	Batch 14 Cage 3	control	70 mins	4	Batch 14 Cage 3	2020-01-26	13	2	58	10	10978
Cage 3	4	2	1	14	Batch 14 Cage 3	control	70 mins	4	Batch 14 Cage 3	2020-01-26	13	6	27	10	11187
Cage 2	3	1	1	14	Batch 14 Cage 2	reorganized	70 mins	3	Batch 14 Cage 2	2020-01-26	13	6	58	10	11218
Cage 4	2	4	1	14	Batch 14 Cage 4	reorganized	70 mins	2	Batch 14 Cage 4	2020-01-26	13	7	45	10	11265
Cage 3	4	1	1	14	Batch 14 Cage 3	control	70 mins	4	Batch 14 Cage 3	2020-01-26	13	10	7	10	11407
Cage 3	4	2	1	14	Batch 14 Cage 3	control	70 mins	4	Batch 14 Cage 3	2020-01-26	13	10	27	10	11427
Cage 3	4	3	1	14	Batch 14 Cage 3	control	70 mins	4	Batch 14 Cage 3	2020-01-26	13	12	49	10	11569
Cage 6	4	3	1	14	Batch 14 Cage 6	reorganized	70 mins	4	Batch 14 Cage 6	2020-01-26	13	15	14	10	11714
Cage 2	3	1	1	14	Batch 14 Cage 2	reorganized	70 mins	3	Batch 14 Cage 2	2020-01-26	13	15	47	10	11747
Cage 5	4	2	1	14	Batch 14 Cage 5	control	70 mins	4	Batch 14 Cage 5	2020-01-26	13	17	45	10	11865
Cage 3	4	2	1	14	Batch 14 Cage 3	control	70 mins	4	Batch 14 Cage 3	2020-01-26	13	17	57	10	11877
Cage 3	4	1	1	14	Batch 14 Cage 3	control	70 mins	4	Batch 14 Cage 3	2020-01-26	13	19	15	10	11955
Cage 2	4	2	1	14	Batch 14 Cage 2	reorganized	70 mins	4	Batch 14 Cage 2	2020-01-26	13	19	58	10	11998
Cage 2	3	4	1	14	Batch 14 Cage 2	reorganized	70 mins	3	Batch 14 Cage 2	2020-01-26	13	20	5	10	12005
Cage 4	2	1	1	14	Batch 14 Cage 4	reorganized	70 mins	2	Batch 14 Cage 4	2020-01-26	13	20	21	10	12021
Cage 3	4	1	1	14	Batch 14 Cage 3	control	70 mins	4	Batch 14 Cage 3	2020-01-26	13	21	49	10	12109
Cage 6	4	1	1	14	Batch 14 Cage 6	reorganized	70 mins	4	Batch 14 Cage 6	2020-01-26	13	24	31	10	12271
Cage 2	4	2	1	14	Batch 14 Cage 2	reorganized	70 mins	4	Batch 14 Cage 2	2020-01-26	13	26	34	10	12394
Cage 2	4	2	1	14	Batch 14 Cage 2	reorganized	70 mins	4	Batch 14 Cage 2	2020-01-26	13	26	58	10	12418
Cage 4	2	4	1	14	Batch 14 Cage 4	reorganized	70 mins	2	Batch 14 Cage 4	2020-01-26	13	27	54	10	12474
Cage 2	3	2	1	14	Batch 14 Cage 2	reorganized	70 mins	3	Batch 14 Cage 2	2020-01-26	13	28	18	10	12498
Cage 5	4	3	1	14	Batch 14 Cage 5	control	70 mins	4	Batch 14 Cage 5	2020-01-26	13	29	20	10	12560
Cage 1	2	3	1	14	Batch 14 Cage 1	reorganized	70 mins	2	Batch 14 Cage 1	2020-01-26	13	30	2	10	12602
Cage 6	4	1	1	14	Batch 14 Cage 6	reorganized	70 mins	4	Batch 14 Cage 6	2020-01-26	13	30	59	10	12659
Cage 3	4	2	1	14	Batch 14 Cage 3	control	70 mins	4	Batch 14 Cage 3	2020-01-26	13	32	15	10	12735
Cage 3	4	1	1	14	Batch 14 Cage 3	control	70 mins	4	Batch 14 Cage 3	2020-01-26	13	32	22	10	12742
Cage 4	2	4	1	14	Batch 14 Cage 4	reorganized	70 mins	2	Batch 14 Cage 4	2020-01-26	13	34	55	10	12895
Cage 3	4	3	1	14	Batch 14 Cage 3	control	70 mins	4	Batch 14 Cage 3	2020-01-26	13	35	43	10	12943
Cage 6	4	1	1	14	Batch 14 Cage 6	reorganized	70 mins	4	Batch 14 Cage 6	2020-01-26	13	36	2	10	12962
Cage 4	4	1	1	14	Batch 14 Cage 4	reorganized	70 mins	4	Batch 14 Cage 4	2020-01-26	13	37	30	10	13050
Cage 4	2	1	1	14	Batch 14 Cage 4	reorganized	70 mins	2	Batch 14 Cage 4	2020-01-26	13	38	35	10	13115
Cage 4	2	3	1	14	Batch 14 Cage 4	reorganized	70 mins	2	Batch 14 Cage 4	2020-01-26	13	38	48	10	13128
Cage 6	4	1	1	14	Batch 14 Cage 6	reorganized	70 mins	4	Batch 14 Cage 6	2020-01-26	13	50	59	10	13859
Cage 3	4	1	1	14	Batch 14 Cage 3	control	70 mins	4	Batch 14 Cage 3	2020-01-26	13	51	27	10	13887
Cage 2	4	2	1	14	Batch 14 Cage 2	reorganized	70 mins	4	Batch 14 Cage 2	2020-01-26	13	53	38	10	14018
Cage 3	2	3	1	14	Batch 14 Cage 3	control	70 mins	2	Batch 14 Cage 3	2020-01-26	13	53	50	10	14030
Cage 3	2	1	1	14	Batch 14 Cage 3	control	70 mins	2	Batch 14 Cage 3	2020-01-26	13	54	8	10	14048
Cage 2	4	2	1	14	Batch 14 Cage 2	reorganized	70 mins	4	Batch 14 Cage 2	2020-01-26	13	54	26	10	14066
Cage 2	3	4	1	14	Batch 14 Cage 2	reorganized	70 mins	3	Batch 14 Cage 2	2020-01-26	13	54	33	10	14073
Cage 3	4	3	1	14	Batch 14 Cage 3	control	70 mins	4	Batch 14 Cage 3	2020-01-26	13	54	47	10	14087
Cage 4	3	1	1	14	Batch 14 Cage 4	reorganized	70 mins	3	Batch 14 Cage 4	2020-01-26	13	55	7	10	14107
Cage 5	4	1	1	14	Batch 14 Cage 5	control	70 mins	4	Batch 14 Cage 5	2020-01-26	13	55	44	10	14144
Cage 2	4	2	1	14	Batch 14 Cage 2	reorganized	70 mins	4	Batch 14 Cage 2	2020-01-26	13	55	57	10	14157
Cage 5	4	3	1	14	Batch 14 Cage 5	control	70 mins	4	Batch 14 Cage 5	2020-01-26	13	56	13	10	14173
Cage 5	4	3	1	14	Batch 14 Cage 5	control	70 mins	4	Batch 14 Cage 5	2020-01-26	13	56	29	10	14189
Cage 2	3	2	1	14	Batch 14 Cage 2	reorganized	70 mins	3	Batch 14 Cage 2	2020-01-26	14	0	23	10	14423
Cage 2	3	2	1	14	Batch 14 Cage 2	reorganized	70 mins	3	Batch 14 Cage 2	2020-01-26	14	0	33	10	14433
Cage 5	4	3	1	14	Batch 14 Cage 5	control	70 mins	4	Batch 14 Cage 5	2020-01-26	14	0	45	10	14445
Cage 3	4	3	1	14	Batch 14 Cage 3	control	70 mins	4	Batch 14 Cage 3	2020-01-26	14	1	23	10	14483
Cage 4	3	1	1	14	Batch 14 Cage 4	reorganized	70 mins	3	Batch 14 Cage 4	2020-01-26	14	2	37	10	14557
Cage 4	3	4	1	14	Batch 14 Cage 4	reorganized	70 mins	3	Batch 14 Cage 4	2020-01-26	14	3	30	10	14610
Cage 4	2	3	1	14	Batch 14 Cage 4	reorganized	70 mins	2	Batch 14 Cage 4	2020-01-26	14	3	38	10	14618
Cage 1	2	1	1	14	Batch 14 Cage 1	reorganized	70 mins	2	Batch 14 Cage 1	2020-01-26	14	3	49	10	14629
Cage 1	2	1	1	14	Batch 14 Cage 1	reorganized	70 mins	2	Batch 14 Cage 1	2020-01-26	14	4	36	10	14676
Cage 3	2	1	1	14	Batch 14 Cage 3	control	70 mins	2	Batch 14 Cage 3	2020-01-26	14	6	55	10	14815
Cage 3	2	1	1	14	Batch 14 Cage 3	control	70 mins	2	Batch 14 Cage 3	2020-01-26	14	7	21	10	14841
Cage 3	4	2	1	14	Batch 14 Cage 3	control	70 mins	4	Batch 14 Cage 3	2020-01-26	14	7	28	10	14848
Cage 2	4	2	1	14	Batch 14 Cage 2	reorganized	70 mins	4	Batch 14 Cage 2	2020-01-26	14	7	48	10	14868
Cage 6	4	1	1	14	Batch 14 Cage 6	reorganized	70 mins	4	Batch 14 Cage 6	2020-01-26	14	9	24	10	14964
Cage 1	2	4	1	14	Batch 14 Cage 1	reorganized	70 mins	2	Batch 14 Cage 1	2020-01-26	14	9	49	10	14989
Cage 1	2	3	1	14	Batch 14 Cage 1	reorganized	70 mins	2	Batch 14 Cage 1	2020-01-26	14	10	38	10	15038
Cage 5	4	1	1	14	Batch 14 Cage 5	control	70 mins	4	Batch 14 Cage 5	2020-01-26	14	12	34	10	15154
Cage 4	2	1	1	14	Batch 14 Cage 4	reorganized	70 mins	2	Batch 14 Cage 4	2020-01-26	14	13	34	10	15214
Cage 5	4	3	1	14	Batch 14 Cage 5	control	70 mins	4	Batch 14 Cage 5	2020-01-26	14	15	23	10	15323
Cage 3	4	2	1	14	Batch 14 Cage 3	control	70 mins	4	Batch 14 Cage 3	2020-01-26	14	18	4	10	15484
Cage 4	3	1	1	14	Batch 14 Cage 4	reorganized	70 mins	3	Batch 14 Cage 4	2020-01-26	14	18	17	10	15497
Cage 4	2	4	1	14	Batch 14 Cage 4	reorganized	70 mins	2	Batch 14 Cage 4	2020-01-26	14	18	57	10	15537
Cage 3	4	2	1	14	Batch 14 Cage 3	control	70 mins	4	Batch 14 Cage 3	2020-01-26	14	21	40	10	15700
Cage 2	4	2	1	14	Batch 14 Cage 2	reorganized	70 mins	4	Batch 14 Cage 2	2020-01-26	14	22	23	10	15743
Cage 3	4	2	1	14	Batch 14 Cage 3	control	70 mins	4	Batch 14 Cage 3	2020-01-26	14	23	1	10	15781
Cage 2	3	1	1	14	Batch 14 Cage 2	reorganized	70 mins	3	Batch 14 Cage 2	2020-01-27	11	34	3	10	5643
Cage 6	4	2	1	14	Batch 14 Cage 6	reorganized	70 mins	4	Batch 14 Cage 6	2020-01-27	11	35	36	10	5736
Cage 2	3	1	1	14	Batch 14 Cage 2	reorganized	70 mins	3	Batch 14 Cage 2	2020-01-27	11	36	43	10	5803
Cage 2	3	1	1	14	Batch 14 Cage 2	reorganized	70 mins	3	Batch 14 Cage 2	2020-01-27	11	36	52	10	5812
Cage 4	2	4	1	14	Batch 14 Cage 4	reorganized	70 mins	2	Batch 14 Cage 4	2020-01-27	11	39	22	10	5962
Cage 4	2	3	1	14	Batch 14 Cage 4	reorganized	70 mins	2	Batch 14 Cage 4	2020-01-27	11	40	10	10	6010
Cage 4	2	4	1	14	Batch 14 Cage 4	reorganized	70 mins	2	Batch 14 Cage 4	2020-01-27	11	40	19	10	6019
Cage 2	4	2	1	14	Batch 14 Cage 2	reorganized	70 mins	4	Batch 14 Cage 2	2020-01-27	11	40	44	10	6044
Cage 1	2	4	1	14	Batch 14 Cage 1	reorganized	70 mins	2	Batch 14 Cage 1	2020-01-27	11	42	49	10	6169
Cage 4	2	3	1	14	Batch 14 Cage 4	reorganized	70 mins	2	Batch 14 Cage 4	2020-01-27	11	43	1	10	6181
Cage 5	4	1	1	14	Batch 14 Cage 5	control	70 mins	4	Batch 14 Cage 5	2020-01-27	11	43	18	10	6198
Cage 1	2	3	1	14	Batch 14 Cage 1	reorganized	70 mins	2	Batch 14 Cage 1	2020-01-27	11	44	6	10	6246
Cage 2	4	2	1	14	Batch 14 Cage 2	reorganized	70 mins	4	Batch 14 Cage 2	2020-01-27	11	46	20	10	6380
Cage 3	4	1	1	14	Batch 14 Cage 3	control	70 mins	4	Batch 14 Cage 3	2020-01-27	11	47	33	10	6453
Cage 2	4	2	1	14	Batch 14 Cage 2	reorganized	70 mins	4	Batch 14 Cage 2	2020-01-27	11	48	4	10	6484
Cage 1	2	1	1	14	Batch 14 Cage 1	reorganized	70 mins	2	Batch 14 Cage 1	2020-01-27	11	49	53	10	6593
Cage 4	2	3	1	14	Batch 14 Cage 4	reorganized	70 mins	2	Batch 14 Cage 4	2020-01-27	11	50	36	10	6636
Cage 4	2	1	1	14	Batch 14 Cage 4	reorganized	70 mins	2	Batch 14 Cage 4	2020-01-27	11	50	44	10	6644
Cage 6	4	2	1	14	Batch 14 Cage 6	reorganized	70 mins	4	Batch 14 Cage 6	2020-01-27	11	53	13	10	6793
Cage 4	2	3	1	14	Batch 14 Cage 4	reorganized	70 mins	2	Batch 14 Cage 4	2020-01-27	11	53	41	10	6821
Cage 2	4	2	1	14	Batch 14 Cage 2	reorganized	70 mins	4	Batch 14 Cage 2	2020-01-27	11	54	31	10	6871
Cage 2	3	4	1	14	Batch 14 Cage 2	reorganized	70 mins	3	Batch 14 Cage 2	2020-01-27	11	54	57	10	6897
Cage 2	3	1	1	14	Batch 14 Cage 2	reorganized	70 mins	3	Batch 14 Cage 2	2020-01-27	11	55	7	10	6907
Cage 4	4	1	1	14	Batch 14 Cage 4	reorganized	70 mins	4	Batch 14 Cage 4	2020-01-27	11	55	33	10	6933
Cage 4	4	1	1	14	Batch 14 Cage 4	reorganized	70 mins	4	Batch 14 Cage 4	2020-01-27	11	55	43	10	6943
Cage 4	4	1	1	14	Batch 14 Cage 4	reorganized	70 mins	4	Batch 14 Cage 4	2020-01-27	11	56	0	10	6960
Cage 4	2	3	1	14	Batch 14 Cage 4	reorganized	70 mins	2	Batch 14 Cage 4	2020-01-27	11	56	14	10	6974
Cage 1	2	4	1	14	Batch 14 Cage 1	reorganized	70 mins	2	Batch 14 Cage 1	2020-01-27	11	56	25	10	6985
Cage 4	2	4	1	14	Batch 14 Cage 4	reorganized	70 mins	2	Batch 14 Cage 4	2020-01-27	11	56	35	10	6995
Cage 1	2	3	1	14	Batch 14 Cage 1	reorganized	70 mins	2	Batch 14 Cage 1	2020-01-27	11	57	8	10	7028
Cage 3	4	3	1	14	Batch 14 Cage 3	control	70 mins	4	Batch 14 Cage 3	2020-01-27	11	58	44	10	7124
Cage 1	2	3	1	14	Batch 14 Cage 1	reorganized	70 mins	2	Batch 14 Cage 1	2020-01-27	11	59	47	10	7187
Cage 4	2	4	1	14	Batch 14 Cage 4	reorganized	70 mins	2	Batch 14 Cage 4	2020-01-27	12	4	59	10	7499
Cage 3	4	2	1	14	Batch 14 Cage 3	control	70 mins	4	Batch 14 Cage 3	2020-01-27	12	7	18	10	7638
Cage 4	2	1	1	14	Batch 14 Cage 4	reorganized	70 mins	2	Batch 14 Cage 4	2020-01-27	13	39	14	10	13154
Cage 4	2	3	1	14	Batch 14 Cage 4	reorganized	70 mins	2	Batch 14 Cage 4	2020-01-27	13	42	9	10	13329
Cage 4	2	1	1	14	Batch 14 Cage 4	reorganized	70 mins	2	Batch 14 Cage 4	2020-01-27	13	42	16	10	13336
Cage 4	2	4	1	14	Batch 14 Cage 4	reorganized	70 mins	2	Batch 14 Cage 4	2020-01-27	13	43	42	10	13422
Cage 6	4	1	1	14	Batch 14 Cage 6	reorganized	70 mins	4	Batch 14 Cage 6	2020-01-27	13	48	10	10	13690
Cage 6	4	1	1	14	Batch 14 Cage 6	reorganized	70 mins	4	Batch 14 Cage 6	2020-01-27	13	49	21	10	13761
Cage 4	2	1	1	14	Batch 14 Cage 4	reorganized	70 mins	2	Batch 14 Cage 4	2020-01-27	13	49	29	10	13769
Cage 4	2	4	1	14	Batch 14 Cage 4	reorganized	70 mins	2	Batch 14 Cage 4	2020-01-27	13	52	17	10	13937
Cage 4	2	3	1	14	Batch 14 Cage 4	reorganized	70 mins	2	Batch 14 Cage 4	2020-01-27	13	53	47	10	14027
Cage 4	2	1	1	14	Batch 14 Cage 4	reorganized	70 mins	2	Batch 14 Cage 4	2020-01-27	13	53	54	10	14034
Cage 3	4	3	1	14	Batch 14 Cage 3	control	70 mins	4	Batch 14 Cage 3	2020-01-27	13	54	46	10	14086
Cage 4	3	1	1	14	Batch 14 Cage 4	reorganized	70 mins	3	Batch 14 Cage 4	2020-01-27	13	55	51	10	14151
Cage 4	2	1	1	14	Batch 14 Cage 4	reorganized	70 mins	2	Batch 14 Cage 4	2020-01-28	10	27	38	10	1658
Cage 4	2	4	1	14	Batch 14 Cage 4	reorganized	70 mins	2	Batch 14 Cage 4	2020-01-28	10	27	56	10	1676
Cage 3	4	3	1	14	Batch 14 Cage 3	control	70 mins	4	Batch 14 Cage 3	2020-01-28	10	28	36	10	1716
Cage 5	4	3	1	14	Batch 14 Cage 5	control	70 mins	4	Batch 14 Cage 5	2020-01-28	10	29	30	10	1770
Cage 3	4	1	1	14	Batch 14 Cage 3	control	70 mins	4	Batch 14 Cage 3	2020-01-28	10	30	14	10	1814
Cage 4	2	4	1	14	Batch 14 Cage 4	reorganized	70 mins	2	Batch 14 Cage 4	2020-01-28	10	30	32	10	1832
Cage 6	4	3	1	14	Batch 14 Cage 6	reorganized	70 mins	4	Batch 14 Cage 6	2020-01-28	10	35	36	10	2136
Cage 3	4	2	1	14	Batch 14 Cage 3	control	70 mins	4	Batch 14 Cage 3	2020-01-28	10	36	23	10	2183
Cage 4	2	1	1	14	Batch 14 Cage 4	reorganized	70 mins	2	Batch 14 Cage 4	2020-01-28	10	38	45	10	2325
Cage 1	2	3	1	14	Batch 14 Cage 1	reorganized	70 mins	2	Batch 14 Cage 1	2020-01-28	10	39	52	10	2392
Cage 5	4	3	1	14	Batch 14 Cage 5	control	70 mins	4	Batch 14 Cage 5	2020-01-28	10	40	7	10	2407
Cage 2	3	4	1	14	Batch 14 Cage 2	reorganized	70 mins	3	Batch 14 Cage 2	2020-01-28	10	40	23	10	2423
Cage 1	2	4	1	14	Batch 14 Cage 1	reorganized	70 mins	2	Batch 14 Cage 1	2020-01-28	10	41	35	10	2495
Cage 3	4	2	1	14	Batch 14 Cage 3	control	70 mins	4	Batch 14 Cage 3	2020-01-28	10	43	6	10	2586
Cage 4	2	4	1	14	Batch 14 Cage 4	reorganized	70 mins	2	Batch 14 Cage 4	2020-01-28	10	44	27	10	2667
Cage 6	4	2	1	14	Batch 14 Cage 6	reorganized	70 mins	4	Batch 14 Cage 6	2020-01-28	10	46	19	10	2779
Cage 1	2	3	1	14	Batch 14 Cage 1	reorganized	70 mins	2	Batch 14 Cage 1	2020-01-28	10	49	10	10	2950
Cage 6	4	2	1	14	Batch 14 Cage 6	reorganized	70 mins	4	Batch 14 Cage 6	2020-01-28	10	49	57	10	2997
Cage 4	2	3	1	14	Batch 14 Cage 4	reorganized	70 mins	2	Batch 14 Cage 4	2020-01-28	10	52	3	10	3123
Cage 6	4	1	1	14	Batch 14 Cage 6	reorganized	70 mins	4	Batch 14 Cage 6	2020-01-28	10	52	17	10	3137
Cage 2	3	2	1	14	Batch 14 Cage 2	reorganized	70 mins	3	Batch 14 Cage 2	2020-01-28	10	53	18	10	3198
Cage 3	4	1	1	14	Batch 14 Cage 3	control	70 mins	4	Batch 14 Cage 3	2020-01-28	10	54	18	10	3258
Cage 4	2	4	1	14	Batch 14 Cage 4	reorganized	70 mins	2	Batch 14 Cage 4	2020-01-28	10	55	2	10	3302
Cage 1	3	1	1	14	Batch 14 Cage 1	reorganized	70 mins	3	Batch 14 Cage 1	2020-01-28	10	58	49	10	3529
Cage 1	3	1	1	14	Batch 14 Cage 1	reorganized	70 mins	3	Batch 14 Cage 1	2020-01-28	10	59	0	10	3540
Cage 4	2	4	1	14	Batch 14 Cage 4	reorganized	70 mins	2	Batch 14 Cage 4	2020-01-28	11	0	20	10	3620
Cage 4	2	1	1	14	Batch 14 Cage 4	reorganized	70 mins	2	Batch 14 Cage 4	2020-01-28	11	0	27	10	3627
Cage 3	4	1	1	14	Batch 14 Cage 3	control	70 mins	4	Batch 14 Cage 3	2020-01-28	11	2	24	10	3744
Cage 3	2	3	1	14	Batch 14 Cage 3	control	70 mins	2	Batch 14 Cage 3	2020-01-28	11	2	51	10	3771
Cage 3	2	3	1	14	Batch 14 Cage 3	control	70 mins	2	Batch 14 Cage 3	2020-01-28	11	3	33	10	3813
Cage 3	4	2	1	14	Batch 14 Cage 3	control	70 mins	4	Batch 14 Cage 3	2020-01-28	11	3	43	10	3823
Cage 4	2	4	1	14	Batch 14 Cage 4	reorganized	70 mins	2	Batch 14 Cage 4	2020-01-28	11	4	2	10	3842
Cage 4	2	1	1	14	Batch 14 Cage 4	reorganized	70 mins	2	Batch 14 Cage 4	2020-01-28	11	4	10	10	3850
Cage 1	2	3	1	14	Batch 14 Cage 1	reorganized	70 mins	2	Batch 14 Cage 1	2020-01-28	11	4	33	10	3873
Cage 1	2	3	1	14	Batch 14 Cage 1	reorganized	70 mins	2	Batch 14 Cage 1	2020-01-28	11	4	51	10	3891
Cage 3	4	1	1	14	Batch 14 Cage 3	control	70 mins	4	Batch 14 Cage 3	2020-01-28	11	5	0	10	3900
Cage 4	4	1	1	14	Batch 14 Cage 4	reorganized	70 mins	4	Batch 14 Cage 4	2020-01-28	11	5	13	10	3913
Cage 2	4	2	1	14	Batch 14 Cage 2	reorganized	70 mins	4	Batch 14 Cage 2	2020-01-28	11	8	46	10	4126
Cage 4	2	4	1	14	Batch 14 Cage 4	reorganized	70 mins	2	Batch 14 Cage 4	2020-01-28	11	9	57	10	4197
Cage 3	4	1	1	14	Batch 14 Cage 3	control	70 mins	4	Batch 14 Cage 3	2020-01-28	11	16	4	10	4564
Cage 3	4	2	1	14	Batch 14 Cage 3	control	70 mins	4	Batch 14 Cage 3	2020-01-28	11	17	53	10	4673
Cage 3	4	3	1	14	Batch 14 Cage 3	control	70 mins	4	Batch 14 Cage 3	2020-01-28	11	19	32	10	4772
Cage 3	4	2	1	14	Batch 14 Cage 3	control	70 mins	4	Batch 14 Cage 3	2020-01-28	11	19	52	10	4792
Cage 3	4	2	1	14	Batch 14 Cage 3	control	70 mins	4	Batch 14 Cage 3	2020-01-28	11	20	4	10	4804
Cage 4	2	3	1	14	Batch 14 Cage 4	reorganized	70 mins	2	Batch 14 Cage 4	2020-01-28	11	21	42	10	4902
Cage 2	3	1	1	14	Batch 14 Cage 2	reorganized	70 mins	3	Batch 14 Cage 2	2020-01-28	11	22	54	10	4974
Cage 4	2	1	1	14	Batch 14 Cage 4	reorganized	70 mins	2	Batch 14 Cage 4	2020-01-28	11	23	41	10	5021
Cage 4	2	1	1	14	Batch 14 Cage 4	reorganized	70 mins	2	Batch 14 Cage 4	2020-01-28	11	24	37	10	5077
Cage 4	2	3	1	14	Batch 14 Cage 4	reorganized	70 mins	2	Batch 14 Cage 4	2020-01-29	10	2	8	10	128
Cage 1	2	4	1	14	Batch 14 Cage 1	reorganized	70 mins	2	Batch 14 Cage 1	2020-01-29	10	2	53	10	173
Cage 3	4	2	1	14	Batch 14 Cage 3	control	70 mins	4	Batch 14 Cage 3	2020-01-29	10	3	2	10	182
Cage 4	2	4	1	14	Batch 14 Cage 4	reorganized	70 mins	2	Batch 14 Cage 4	2020-01-29	10	3	44	10	224
Cage 1	4	1	1	14	Batch 14 Cage 1	reorganized	70 mins	4	Batch 14 Cage 1	2020-01-29	10	6	32	10	392
Cage 1	2	4	1	14	Batch 14 Cage 1	reorganized	70 mins	2	Batch 14 Cage 1	2020-01-29	10	6	42	10	402
Cage 1	2	1	1	14	Batch 14 Cage 1	reorganized	70 mins	2	Batch 14 Cage 1	2020-01-29	10	6	50	10	410
Cage 3	2	1	1	14	Batch 14 Cage 3	control	70 mins	2	Batch 14 Cage 3	2020-01-29	10	7	16	10	436
Cage 6	2	1	1	14	Batch 14 Cage 6	reorganized	70 mins	2	Batch 14 Cage 6	2020-01-29	10	8	39	10	519
Cage 5	4	1	1	14	Batch 14 Cage 5	control	70 mins	4	Batch 14 Cage 5	2020-01-29	10	9	45	10	585
Cage 6	4	1	1	14	Batch 14 Cage 6	reorganized	70 mins	4	Batch 14 Cage 6	2020-01-29	10	10	22	10	622
Cage 5	4	1	1	14	Batch 14 Cage 5	control	70 mins	4	Batch 14 Cage 5	2020-01-29	10	10	39	10	639
Cage 2	4	2	1	14	Batch 14 Cage 2	reorganized	70 mins	4	Batch 14 Cage 2	2020-01-29	10	11	9	10	669
Cage 4	2	3	1	14	Batch 14 Cage 4	reorganized	70 mins	2	Batch 14 Cage 4	2020-01-29	10	11	36	10	696
Cage 3	4	2	1	14	Batch 14 Cage 3	control	70 mins	4	Batch 14 Cage 3	2020-01-29	10	12	6	10	726
Cage 1	2	4	1	14	Batch 14 Cage 1	reorganized	70 mins	2	Batch 14 Cage 1	2020-01-29	10	14	23	10	863
Cage 4	2	3	1	14	Batch 14 Cage 4	reorganized	70 mins	2	Batch 14 Cage 4	2020-01-29	10	14	40	10	880
Cage 3	2	1	1	14	Batch 14 Cage 3	control	70 mins	2	Batch 14 Cage 3	2020-01-29	10	15	10	10	910
Cage 4	2	3	1	14	Batch 14 Cage 4	reorganized	70 mins	2	Batch 14 Cage 4	2020-01-29	10	15	31	10	931
Cage 3	4	3	1	14	Batch 14 Cage 3	control	70 mins	4	Batch 14 Cage 3	2020-01-29	10	17	0	10	1020
Cage 2	4	2	1	14	Batch 14 Cage 2	reorganized	70 mins	4	Batch 14 Cage 2	2020-01-29	10	17	20	10	1040
Cage 4	2	3	1	14	Batch 14 Cage 4	reorganized	70 mins	2	Batch 14 Cage 4	2020-01-29	10	18	28	10	1108
Cage 3	2	1	1	14	Batch 14 Cage 3	control	70 mins	2	Batch 14 Cage 3	2020-01-29	10	19	52	10	1192
Cage 3	2	3	1	14	Batch 14 Cage 3	control	70 mins	2	Batch 14 Cage 3	2020-01-29	10	20	0	10	1200
Cage 4	2	3	1	14	Batch 14 Cage 4	reorganized	70 mins	2	Batch 14 Cage 4	2020-01-29	10	20	54	10	1254
Cage 5	4	1	1	14	Batch 14 Cage 5	control	70 mins	4	Batch 14 Cage 5	2020-01-29	10	21	55	10	1315
Cage 5	4	1	1	14	Batch 14 Cage 5	control	70 mins	4	Batch 14 Cage 5	2020-01-29	10	22	55	10	1375
Cage 3	4	1	1	14	Batch 14 Cage 3	control	70 mins	4	Batch 14 Cage 3	2020-01-29	10	23	46	10	1426
Cage 2	3	4	1	14	Batch 14 Cage 2	reorganized	70 mins	3	Batch 14 Cage 2	2020-01-29	10	24	57	10	1497
Cage 2	3	1	1	14	Batch 14 Cage 2	reorganized	70 mins	3	Batch 14 Cage 2	2020-01-29	10	25	4	10	1504
Cage 2	4	2	1	14	Batch 14 Cage 2	reorganized	70 mins	4	Batch 14 Cage 2	2020-01-29	10	25	14	10	1514
Cage 5	4	1	1	14	Batch 14 Cage 5	control	70 mins	4	Batch 14 Cage 5	2020-01-29	10	26	0	10	1560
Cage 1	3	4	1	14	Batch 14 Cage 1	reorganized	70 mins	3	Batch 14 Cage 1	2020-01-29	10	28	0	10	1680
Cage 3	2	1	1	14	Batch 14 Cage 3	control	70 mins	2	Batch 14 Cage 3	2020-01-29	10	29	5	10	1745
Cage 3	4	2	1	14	Batch 14 Cage 3	control	70 mins	4	Batch 14 Cage 3	2020-01-29	10	29	11	10	1751
Cage 6	4	2	1	14	Batch 14 Cage 6	reorganized	70 mins	4	Batch 14 Cage 6	2020-01-29	10	30	40	10	1840
Cage 6	4	3	1	14	Batch 14 Cage 6	reorganized	70 mins	4	Batch 14 Cage 6	2020-01-29	10	30	50	10	1850
Cage 4	2	3	1	14	Batch 14 Cage 4	reorganized	70 mins	2	Batch 14 Cage 4	2020-01-29	10	31	9	10	1869
Cage 2	4	2	1	14	Batch 14 Cage 2	reorganized	70 mins	4	Batch 14 Cage 2	2020-01-29	10	32	48	10	1968
Cage 2	4	2	1	14	Batch 14 Cage 2	reorganized	70 mins	4	Batch 14 Cage 2	2020-01-29	10	32	57	10	1977
Cage 3	2	3	1	14	Batch 14 Cage 3	control	70 mins	2	Batch 14 Cage 3	2020-01-29	10	33	18	10	1998
Cage 3	2	1	1	14	Batch 14 Cage 3	control	70 mins	2	Batch 14 Cage 3	2020-01-29	10	33	25	10	2005
Cage 3	4	2	1	14	Batch 14 Cage 3	control	70 mins	4	Batch 14 Cage 3	2020-01-29	10	33	32	10	2012
Cage 4	2	4	1	14	Batch 14 Cage 4	reorganized	70 mins	2	Batch 14 Cage 4	2020-01-29	10	37	14	10	2234
Cage 4	2	1	1	14	Batch 14 Cage 4	reorganized	70 mins	2	Batch 14 Cage 4	2020-01-29	10	37	20	10	2240
Cage 3	4	3	1	14	Batch 14 Cage 3	control	70 mins	4	Batch 14 Cage 3	2020-01-29	10	40	22	10	2422
Cage 6	4	2	1	14	Batch 14 Cage 6	reorganized	70 mins	4	Batch 14 Cage 6	2020-01-29	10	41	16	10	2476
Cage 3	4	3	1	14	Batch 14 Cage 3	control	70 mins	4	Batch 14 Cage 3	2020-01-29	10	44	4	10	2644
Cage 4	3	1	1	14	Batch 14 Cage 4	reorganized	70 mins	3	Batch 14 Cage 4	2020-01-29	10	45	53	10	2753
Cage 4	2	3	1	14	Batch 14 Cage 4	reorganized	70 mins	2	Batch 14 Cage 4	2020-01-29	10	46	2	10	2762
Cage 2	3	1	1	14	Batch 14 Cage 2	reorganized	70 mins	3	Batch 14 Cage 2	2020-01-29	10	46	23	10	2783
Cage 5	4	3	1	14	Batch 14 Cage 5	control	70 mins	4	Batch 14 Cage 5	2020-01-29	10	48	11	10	2891
Cage 5	4	1	1	14	Batch 14 Cage 5	control	70 mins	4	Batch 14 Cage 5	2020-01-29	10	48	45	10	2925
Cage 3	4	2	1	14	Batch 14 Cage 3	control	70 mins	4	Batch 14 Cage 3	2020-01-29	10	49	40	10	2980
Cage 4	2	1	1	14	Batch 14 Cage 4	reorganized	70 mins	2	Batch 14 Cage 4	2020-01-29	10	50	50	10	3050
Cage 4	2	3	1	14	Batch 14 Cage 4	reorganized	70 mins	2	Batch 14 Cage 4	2020-01-29	10	50	58	10	3058
Cage 3	4	3	1	14	Batch 14 Cage 3	control	70 mins	4	Batch 14 Cage 3	2020-01-29	10	52	27	10	3147
Cage 6	1	3	1	14	Batch 14 Cage 6	reorganized	70 mins	1	Batch 14 Cage 6	2020-01-29	10	54	26	10	3266
Cage 6	4	1	1	14	Batch 14 Cage 6	reorganized	70 mins	4	Batch 14 Cage 6	2020-01-29	10	54	33	10	3273
Cage 4	2	1	1	14	Batch 14 Cage 4	reorganized	70 mins	2	Batch 14 Cage 4	2020-01-29	10	55	22	10	3322
Cage 6	4	1	1	14	Batch 14 Cage 6	reorganized	70 mins	4	Batch 14 Cage 6	2020-01-29	10	57	16	10	3436
Cage 2	3	4	1	14	Batch 14 Cage 2	reorganized	70 mins	3	Batch 14 Cage 2	2020-01-29	10	57	25	10	3445
Cage 2	3	1	1	14	Batch 14 Cage 2	reorganized	70 mins	3	Batch 14 Cage 2	2020-01-29	10	57	32	10	3452
Cage 6	4	2	1	14	Batch 14 Cage 6	reorganized	70 mins	4	Batch 14 Cage 6	2020-01-30	10	3	36	10	216
Cage 4	2	1	1	14	Batch 14 Cage 4	reorganized	70 mins	2	Batch 14 Cage 4	2020-01-30	10	3	47	10	227
Cage 4	2	3	1	14	Batch 14 Cage 4	reorganized	70 mins	2	Batch 14 Cage 4	2020-01-30	10	4	57	10	297
Cage 4	2	1	1	14	Batch 14 Cage 4	reorganized	70 mins	2	Batch 14 Cage 4	2020-01-30	10	13	11	10	791
Cage 4	4	3	1	14	Batch 14 Cage 4	reorganized	70 mins	4	Batch 14 Cage 4	2020-01-30	10	18	33	10	1113
Cage 4	2	4	1	14	Batch 14 Cage 4	reorganized	70 mins	2	Batch 14 Cage 4	2020-01-30	10	18	41	10	1121
Cage 4	2	1	1	14	Batch 14 Cage 4	reorganized	70 mins	2	Batch 14 Cage 4	2020-01-30	10	18	53	10	1133
Cage 4	2	3	1	14	Batch 14 Cage 4	reorganized	70 mins	2	Batch 14 Cage 4	2020-01-30	10	19	10	10	1150
Cage 3	4	3	1	14	Batch 14 Cage 3	control	70 mins	4	Batch 14 Cage 3	2020-01-30	10	20	39	10	1239
Cage 3	4	1	1	14	Batch 14 Cage 3	control	70 mins	4	Batch 14 Cage 3	2020-01-30	10	20	46	10	1246
Cage 4	2	4	1	14	Batch 14 Cage 4	reorganized	70 mins	2	Batch 14 Cage 4	2020-01-30	10	21	9	10	1269
Cage 4	3	1	1	14	Batch 14 Cage 4	reorganized	70 mins	3	Batch 14 Cage 4	2020-01-30	10	22	25	10	1345
Cage 3	4	1	1	14	Batch 14 Cage 3	control	70 mins	4	Batch 14 Cage 3	2020-01-30	10	25	21	10	1521
Cage 3	4	2	1	14	Batch 14 Cage 3	control	70 mins	4	Batch 14 Cage 3	2020-01-30	10	25	30	10	1530
Cage 4	2	1	1	14	Batch 14 Cage 4	reorganized	70 mins	2	Batch 14 Cage 4	2020-01-30	10	33	53	10	2033
Cage 5	2	1	1	14	Batch 14 Cage 5	control	70 mins	2	Batch 14 Cage 5	2020-01-30	10	35	57	10	2157
Cage 5	2	1	1	14	Batch 14 Cage 5	control	70 mins	2	Batch 14 Cage 5	2020-01-30	10	36	17	10	2177
Cage 5	2	1	1	14	Batch 14 Cage 5	control	70 mins	2	Batch 14 Cage 5	2020-01-30	10	36	36	10	2196
Cage 6	4	1	1	14	Batch 14 Cage 6	reorganized	70 mins	4	Batch 14 Cage 6	2020-01-30	10	38	45	10	2325
Cage 6	4	2	1	14	Batch 14 Cage 6	reorganized	70 mins	4	Batch 14 Cage 6	2020-01-30	10	38	54	10	2334
Cage 6	4	1	1	14	Batch 14 Cage 6	reorganized	70 mins	4	Batch 14 Cage 6	2020-01-30	10	39	1	10	2341
Cage 4	2	3	1	14	Batch 14 Cage 4	reorganized	70 mins	2	Batch 14 Cage 4	2020-01-30	10	39	32	10	2372
Cage 4	2	4	1	14	Batch 14 Cage 4	reorganized	70 mins	2	Batch 14 Cage 4	2020-01-30	10	39	41	10	2381
Cage 6	2	1	1	14	Batch 14 Cage 6	reorganized	70 mins	2	Batch 14 Cage 6	2020-01-30	10	42	58	10	2578
Cage 6	4	2	1	14	Batch 14 Cage 6	reorganized	70 mins	4	Batch 14 Cage 6	2020-01-30	10	43	6	10	2586
Cage 2	4	2	1	14	Batch 14 Cage 2	reorganized	70 mins	4	Batch 14 Cage 2	2020-01-30	10	44	51	10	2691
Cage 2	3	4	1	14	Batch 14 Cage 2	reorganized	70 mins	3	Batch 14 Cage 2	2020-01-30	10	44	58	10	2698
Cage 1	3	1	1	14	Batch 14 Cage 1	reorganized	70 mins	3	Batch 14 Cage 1	2020-01-30	10	46	26	10	2786
Cage 1	3	1	1	14	Batch 14 Cage 1	reorganized	70 mins	3	Batch 14 Cage 1	2020-01-30	10	46	35	10	2795
Cage 1	2	3	1	14	Batch 14 Cage 1	reorganized	70 mins	2	Batch 14 Cage 1	2020-01-30	10	46	42	10	2802
Cage 2	4	2	1	14	Batch 14 Cage 2	reorganized	70 mins	4	Batch 14 Cage 2	2020-01-30	10	50	10	10	3010
Cage 6	4	2	1	14	Batch 14 Cage 6	reorganized	70 mins	4	Batch 14 Cage 6	2020-01-30	10	51	35	10	3095
Cage 3	4	3	1	14	Batch 14 Cage 3	control	70 mins	4	Batch 14 Cage 3	2020-01-30	10	53	15	10	3195
[truncated: 3,317 more rows]

## Sheet: Table E Post_WinLoss
pre_idbatchcage	post_idbatchcage	post_batchcage	batch	Cage	winner	loser	score	group	period	time	lightsoff	date	ztime
2 Batch 1 Cage 3	Batch 1 Cage 1	Batch 1 Cage 1	1	Cage 1	Cage 3-2	Cage 1-1	1	reorganized	Post	25 hours	11	2019-10-03	-1137
2 Batch 1 Cage 1	Batch 1 Cage 2	Batch 1 Cage 2	1	Cage 2	Cage 1-2	Cage 3-1	1	reorganized	Post	25 hours	11	2019-10-03	-1063
2 Batch 1 Cage 1	Batch 1 Cage 2	Batch 1 Cage 2	1	Cage 2	Cage 1-2	Cage 3-1	1	reorganized	Post	25 hours	11	2019-10-03	-1021
2 Batch 1 Cage 1	Batch 1 Cage 2	Batch 1 Cage 2	1	Cage 2	Cage 1-2	Cage 3-1	1	reorganized	Post	25 hours	11	2019-10-03	-960
2 Batch 1 Cage 1	Batch 1 Cage 2	Batch 1 Cage 2	1	Cage 2	Cage 1-2	Cage 5-4	1	reorganized	Post	25 hours	11	2019-10-03	-889
2 Batch 1 Cage 1	Batch 1 Cage 2	Batch 1 Cage 2	1	Cage 2	Cage 1-2	Cage 3-1	1	reorganized	Post	25 hours	11	2019-10-03	-838
2 Batch 1 Cage 1	Batch 1 Cage 2	Batch 1 Cage 2	1	Cage 2	Cage 1-2	Cage 5-4	1	reorganized	Post	25 hours	11	2019-10-03	-809
4 Batch 1 Cage 1	Batch 1 Cage 4	Batch 1 Cage 4	1	Cage 4	Cage 1-4	Cage 5-2	1	reorganized	Post	25 hours	11	2019-10-03	-747
2 Batch 1 Cage 1	Batch 1 Cage 2	Batch 1 Cage 2	1	Cage 2	Cage 1-2	Cage 5-4	1	reorganized	Post	25 hours	11	2019-10-03	-700
2 Batch 1 Cage 1	Batch 1 Cage 2	Batch 1 Cage 2	1	Cage 2	Cage 1-2	Cage 5-4	1	reorganized	Post	25 hours	11	2019-10-03	-534
4 Batch 1 Cage 1	Batch 1 Cage 4	Batch 1 Cage 4	1	Cage 4	Cage 1-4	Cage 3-3	1	reorganized	Post	25 hours	11	2019-10-03	-507
1 Batch 1 Cage 1	Batch 1 Cage 1	Batch 1 Cage 1	1	Cage 1	Cage 1-1	Cage 5-3	1	reorganized	Post	25 hours	11	2019-10-03	-418
1 Batch 1 Cage 1	Batch 1 Cage 1	Batch 1 Cage 1	1	Cage 1	Cage 1-1	Cage 2-1	1	reorganized	Post	25 hours	11	2019-10-03	-307
1 Batch 1 Cage 1	Batch 1 Cage 1	Batch 1 Cage 1	1	Cage 1	Cage 1-1	Cage 5-3	1	reorganized	Post	25 hours	11	2019-10-03	-291
3 Batch 1 Cage 2	Batch 1 Cage 3	Batch 1 Cage 3	1	Cage 3	Cage 2-3	Cage 1-3	1	reorganized	Post	25 hours	11	2019-10-03	-208
3 Batch 1 Cage 5	Batch 1 Cage 1	Batch 1 Cage 1	1	Cage 1	Cage 5-3	Cage 2-1	1	reorganized	Post	25 hours	11	2019-10-03	-170
4 Batch 1 Cage 1	Batch 1 Cage 4	Batch 1 Cage 4	1	Cage 4	Cage 1-4	Cage 3-3	1	reorganized	Post	25 hours	11	2019-10-03	-112
1 Batch 1 Cage 1	Batch 1 Cage 1	Batch 1 Cage 1	1	Cage 1	Cage 1-1	Cage 2-1	1	reorganized	Post	25 hours	11	2019-10-03	-54
1 Batch 1 Cage 1	Batch 1 Cage 1	Batch 1 Cage 1	1	Cage 1	Cage 1-1	Cage 2-1	1	reorganized	Post	25 hours	11	2019-10-03	-42
1 Batch 1 Cage 1	Batch 1 Cage 1	Batch 1 Cage 1	1	Cage 1	Cage 1-1	Cage 2-1	1	reorganized	Post	25 hours	11	2019-10-03	2
1 Batch 1 Cage 1	Batch 1 Cage 1	Batch 1 Cage 1	1	Cage 1	Cage 1-1	Cage 5-3	1	reorganized	Post	25 hours	11	2019-10-03	13
2 Batch 1 Cage 1	Batch 1 Cage 2	Batch 1 Cage 2	1	Cage 2	Cage 1-2	Cage 3-1	1	reorganized	Post	25 hours	11	2019-10-03	77
1 Batch 1 Cage 1	Batch 1 Cage 1	Batch 1 Cage 1	1	Cage 1	Cage 1-1	Cage 2-1	1	reorganized	Post	25 hours	11	2019-10-03	894
1 Batch 1 Cage 1	Batch 1 Cage 1	Batch 1 Cage 1	1	Cage 1	Cage 1-1	Cage 3-2	1	reorganized	Post	25 hours	11	2019-10-03	917
1 Batch 1 Cage 3	Batch 1 Cage 2	Batch 1 Cage 2	1	Cage 2	Cage 3-1	Cage 2-4	1	reorganized	Post	25 hours	11	2019-10-03	993
2 Batch 1 Cage 1	Batch 1 Cage 2	Batch 1 Cage 2	1	Cage 2	Cage 1-2	Cage 2-4	1	reorganized	Post	25 hours	11	2019-10-03	1026
1 Batch 1 Cage 1	Batch 1 Cage 1	Batch 1 Cage 1	1	Cage 1	Cage 1-1	Cage 5-3	1	reorganized	Post	25 hours	11	2019-10-03	1042
3 Batch 1 Cage 1	Batch 1 Cage 3	Batch 1 Cage 3	1	Cage 3	Cage 1-3	Cage 5-1	1	reorganized	Post	25 hours	11	2019-10-03	1091
2 Batch 1 Cage 3	Batch 1 Cage 1	Batch 1 Cage 1	1	Cage 1	Cage 3-2	Cage 5-3	1	reorganized	Post	25 hours	11	2019-10-03	1145
1 Batch 1 Cage 1	Batch 1 Cage 1	Batch 1 Cage 1	1	Cage 1	Cage 1-1	Cage 3-2	1	reorganized	Post	25 hours	11	2019-10-03	1159
1 Batch 1 Cage 4	Batch 1 Cage 5	Batch 1 Cage 5	1	Cage 5	Cage 4-1	Cage 4-3	1	control	Post	25 hours	11	2019-10-03	1216
1 Batch 1 Cage 1	Batch 1 Cage 1	Batch 1 Cage 1	1	Cage 1	Cage 1-1	Cage 5-3	1	reorganized	Post	25 hours	11	2019-10-03	1246
2 Batch 1 Cage 2	Batch 1 Cage 4	Batch 1 Cage 4	1	Cage 4	Cage 2-2	Cage 5-2	1	reorganized	Post	25 hours	11	2019-10-03	1293
1 Batch 1 Cage 4	Batch 1 Cage 5	Batch 1 Cage 5	1	Cage 5	Cage 4-1	Cage 4-3	1	control	Post	25 hours	11	2019-10-03	1335
2 Batch 1 Cage 1	Batch 1 Cage 2	Batch 1 Cage 2	1	Cage 2	Cage 1-2	Cage 2-4	1	reorganized	Post	25 hours	11	2019-10-03	1365
2 Batch 1 Cage 1	Batch 1 Cage 2	Batch 1 Cage 2	1	Cage 2	Cage 1-2	Cage 3-1	1	reorganized	Post	25 hours	11	2019-10-03	1392
2 Batch 1 Cage 2	Batch 1 Cage 4	Batch 1 Cage 4	1	Cage 4	Cage 2-2	Cage 5-2	1	reorganized	Post	25 hours	11	2019-10-03	1427
2 Batch 1 Cage 2	Batch 1 Cage 4	Batch 1 Cage 4	1	Cage 4	Cage 2-2	Cage 3-3	1	reorganized	Post	25 hours	11	2019-10-03	1449
4 Batch 1 Cage 2	Batch 1 Cage 2	Batch 1 Cage 2	1	Cage 2	Cage 2-4	Cage 5-4	1	reorganized	Post	25 hours	11	2019-10-03	1528
3 Batch 1 Cage 2	Batch 1 Cage 3	Batch 1 Cage 3	1	Cage 3	Cage 2-3	Cage 1-3	1	reorganized	Post	25 hours	11	2019-10-03	1563
2 Batch 1 Cage 1	Batch 1 Cage 2	Batch 1 Cage 2	1	Cage 2	Cage 1-2	Cage 5-4	1	reorganized	Post	25 hours	11	2019-10-03	1607
1 Batch 1 Cage 1	Batch 1 Cage 1	Batch 1 Cage 1	1	Cage 1	Cage 1-1	Cage 5-3	1	reorganized	Post	25 hours	11	2019-10-03	1628
1 Batch 1 Cage 1	Batch 1 Cage 1	Batch 1 Cage 1	1	Cage 1	Cage 1-1	Cage 3-2	1	reorganized	Post	25 hours	11	2019-10-03	1667
3 Batch 1 Cage 2	Batch 1 Cage 3	Batch 1 Cage 3	1	Cage 3	Cage 2-3	Cage 1-3	1	reorganized	Post	25 hours	11	2019-10-03	1714
2 Batch 1 Cage 1	Batch 1 Cage 2	Batch 1 Cage 2	1	Cage 2	Cage 1-2	Cage 3-1	1	reorganized	Post	25 hours	11	2019-10-03	1749
3 Batch 1 Cage 2	Batch 1 Cage 3	Batch 1 Cage 3	1	Cage 3	Cage 2-3	Cage 5-1	1	reorganized	Post	25 hours	11	2019-10-03	1803
2 Batch 1 Cage 3	Batch 1 Cage 1	Batch 1 Cage 1	1	Cage 1	Cage 3-2	Cage 2-1	1	reorganized	Post	25 hours	11	2019-10-03	1896
2 Batch 1 Cage 2	Batch 1 Cage 4	Batch 1 Cage 4	1	Cage 4	Cage 2-2	Cage 3-3	1	reorganized	Post	25 hours	11	2019-10-03	1963
4 Batch 1 Cage 1	Batch 1 Cage 4	Batch 1 Cage 4	1	Cage 4	Cage 1-4	Cage 2-2	1	reorganized	Post	25 hours	11	2019-10-03	2007
1 Batch 1 Cage 4	Batch 1 Cage 5	Batch 1 Cage 5	1	Cage 5	Cage 4-1	Cage 4-2	1	control	Post	25 hours	11	2019-10-03	2035
2 Batch 1 Cage 1	Batch 1 Cage 2	Batch 1 Cage 2	1	Cage 2	Cage 1-2	Cage 5-4	1	reorganized	Post	25 hours	11	2019-10-03	2086
2 Batch 1 Cage 1	Batch 1 Cage 2	Batch 1 Cage 2	1	Cage 2	Cage 1-2	Cage 3-1	1	reorganized	Post	25 hours	11	2019-10-03	2165
2 Batch 1 Cage 1	Batch 1 Cage 2	Batch 1 Cage 2	1	Cage 2	Cage 1-2	Cage 5-4	1	reorganized	Post	25 hours	11	2019-10-03	2218
1 Batch 1 Cage 1	Batch 1 Cage 1	Batch 1 Cage 1	1	Cage 1	Cage 1-1	Cage 2-1	1	reorganized	Post	25 hours	11	2019-10-03	2236
4 Batch 1 Cage 2	Batch 1 Cage 2	Batch 1 Cage 2	1	Cage 2	Cage 2-4	Cage 5-4	1	reorganized	Post	25 hours	11	2019-10-03	2296
1 Batch 1 Cage 4	Batch 1 Cage 5	Batch 1 Cage 5	1	Cage 5	Cage 4-1	Cage 4-4	1	control	Post	25 hours	11	2019-10-03	2327
4 Batch 1 Cage 2	Batch 1 Cage 2	Batch 1 Cage 2	1	Cage 2	Cage 2-4	Cage 3-1	1	reorganized	Post	25 hours	11	2019-10-03	2372
2 Batch 1 Cage 1	Batch 1 Cage 2	Batch 1 Cage 2	1	Cage 2	Cage 1-2	Cage 2-4	1	reorganized	Post	25 hours	11	2019-10-03	2386
3 Batch 1 Cage 2	Batch 1 Cage 3	Batch 1 Cage 3	1	Cage 3	Cage 2-3	Cage 3-4	1	reorganized	Post	25 hours	11	2019-10-03	2450
2 Batch 1 Cage 1	Batch 1 Cage 2	Batch 1 Cage 2	1	Cage 2	Cage 1-2	Cage 2-4	1	reorganized	Post	25 hours	11	2019-10-03	2471
2 Batch 1 Cage 1	Batch 1 Cage 2	Batch 1 Cage 2	1	Cage 2	Cage 1-2	Cage 3-1	1	reorganized	Post	25 hours	11	2019-10-03	2501
1 Batch 1 Cage 1	Batch 1 Cage 1	Batch 1 Cage 1	1	Cage 1	Cage 1-1	Cage 2-1	1	reorganized	Post	25 hours	11	2019-10-03	2537
2 Batch 1 Cage 1	Batch 1 Cage 2	Batch 1 Cage 2	1	Cage 2	Cage 1-2	Cage 2-4	1	reorganized	Post	25 hours	11	2019-10-03	2579
2 Batch 1 Cage 1	Batch 1 Cage 2	Batch 1 Cage 2	1	Cage 2	Cage 1-2	Cage 5-4	1	reorganized	Post	25 hours	11	2019-10-03	2595
2 Batch 1 Cage 1	Batch 1 Cage 2	Batch 1 Cage 2	1	Cage 2	Cage 1-2	Cage 2-4	1	reorganized	Post	25 hours	11	2019-10-03	2661
3 Batch 1 Cage 2	Batch 1 Cage 3	Batch 1 Cage 3	1	Cage 3	Cage 2-3	Cage 3-4	1	reorganized	Post	25 hours	11	2019-10-03	2695
2 Batch 1 Cage 1	Batch 1 Cage 2	Batch 1 Cage 2	1	Cage 2	Cage 1-2	Cage 2-4	1	reorganized	Post	25 hours	11	2019-10-03	2708
1 Batch 1 Cage 1	Batch 1 Cage 1	Batch 1 Cage 1	1	Cage 1	Cage 1-1	Cage 5-3	1	reorganized	Post	25 hours	11	2019-10-03	2757
2 Batch 1 Cage 1	Batch 1 Cage 2	Batch 1 Cage 2	1	Cage 2	Cage 1-2	Cage 5-4	1	reorganized	Post	25 hours	11	2019-10-03	2782
3 Batch 1 Cage 2	Batch 1 Cage 3	Batch 1 Cage 3	1	Cage 3	Cage 2-3	Cage 5-1	1	reorganized	Post	25 hours	11	2019-10-03	2829
2 Batch 1 Cage 1	Batch 1 Cage 2	Batch 1 Cage 2	1	Cage 2	Cage 1-2	Cage 3-1	1	reorganized	Post	25 hours	11	2019-10-03	2875
2 Batch 1 Cage 1	Batch 1 Cage 2	Batch 1 Cage 2	1	Cage 2	Cage 1-2	Cage 2-4	1	reorganized	Post	25 hours	11	2019-10-03	2888
1 Batch 1 Cage 1	Batch 1 Cage 1	Batch 1 Cage 1	1	Cage 1	Cage 1-1	Cage 5-3	1	reorganized	Post	25 hours	11	2019-10-03	2905
1 Batch 1 Cage 1	Batch 1 Cage 1	Batch 1 Cage 1	1	Cage 1	Cage 1-1	Cage 3-2	1	reorganized	Post	25 hours	11	2019-10-03	2946
2 Batch 1 Cage 1	Batch 1 Cage 2	Batch 1 Cage 2	1	Cage 2	Cage 1-2	Cage 5-4	1	reorganized	Post	25 hours	11	2019-10-03	2963
1 Batch 1 Cage 4	Batch 1 Cage 5	Batch 1 Cage 5	1	Cage 5	Cage 4-1	Cage 4-4	1	control	Post	25 hours	11	2019-10-03	3028
2 Batch 1 Cage 1	Batch 1 Cage 2	Batch 1 Cage 2	1	Cage 2	Cage 1-2	Cage 2-4	1	reorganized	Post	25 hours	11	2019-10-03	3078
2 Batch 1 Cage 2	Batch 1 Cage 4	Batch 1 Cage 4	1	Cage 4	Cage 2-2	Cage 1-4	1	reorganized	Post	25 hours	11	2019-10-03	3109
1 Batch 1 Cage 1	Batch 1 Cage 1	Batch 1 Cage 1	1	Cage 1	Cage 1-1	Cage 5-3	1	reorganized	Post	25 hours	11	2019-10-03	3132
2 Batch 1 Cage 2	Batch 1 Cage 4	Batch 1 Cage 4	1	Cage 4	Cage 2-2	Cage 1-4	1	reorganized	Post	25 hours	11	2019-10-03	3156
2 Batch 1 Cage 1	Batch 1 Cage 2	Batch 1 Cage 2	1	Cage 2	Cage 1-2	Cage 5-4	1	reorganized	Post	25 hours	11	2019-10-03	3174
3 Batch 1 Cage 2	Batch 1 Cage 3	Batch 1 Cage 3	1	Cage 3	Cage 2-3	Cage 3-4	1	reorganized	Post	25 hours	11	2019-10-03	3230
2 Batch 1 Cage 2	Batch 1 Cage 4	Batch 1 Cage 4	1	Cage 4	Cage 2-2	Cage 1-4	1	reorganized	Post	25 hours	11	2019-10-03	3275
3 Batch 1 Cage 2	Batch 1 Cage 3	Batch 1 Cage 3	1	Cage 3	Cage 2-3	Cage 3-4	1	reorganized	Post	25 hours	11	2019-10-03	3303
2 Batch 1 Cage 1	Batch 1 Cage 2	Batch 1 Cage 2	1	Cage 2	Cage 1-2	Cage 3-1	1	reorganized	Post	25 hours	11	2019-10-03	3355
4 Batch 1 Cage 2	Batch 1 Cage 2	Batch 1 Cage 2	1	Cage 2	Cage 2-4	Cage 3-1	1	reorganized	Post	25 hours	11	2019-10-03	3399
3 Batch 1 Cage 2	Batch 1 Cage 3	Batch 1 Cage 3	1	Cage 3	Cage 2-3	Cage 5-1	1	reorganized	Post	25 hours	11	2019-10-03	3452
2 Batch 1 Cage 1	Batch 1 Cage 2	Batch 1 Cage 2	1	Cage 2	Cage 1-2	Cage 3-1	1	reorganized	Post	25 hours	11	2019-10-03	3475
3 Batch 1 Cage 2	Batch 1 Cage 3	Batch 1 Cage 3	1	Cage 3	Cage 2-3	Cage 1-3	1	reorganized	Post	25 hours	11	2019-10-03	3524
2 Batch 1 Cage 1	Batch 1 Cage 2	Batch 1 Cage 2	1	Cage 2	Cage 1-2	Cage 2-4	1	reorganized	Post	25 hours	11	2019-10-03	3597
2 Batch 1 Cage 2	Batch 1 Cage 4	Batch 1 Cage 4	1	Cage 4	Cage 2-2	Cage 1-4	1	reorganized	Post	25 hours	11	2019-10-03	3617
3 Batch 1 Cage 2	Batch 1 Cage 3	Batch 1 Cage 3	1	Cage 3	Cage 2-3	Cage 3-4	1	reorganized	Post	25 hours	11	2019-10-03	3663
2 Batch 1 Cage 3	Batch 1 Cage 1	Batch 1 Cage 1	1	Cage 1	Cage 3-2	Cage 2-1	1	reorganized	Post	25 hours	11	2019-10-03	3707
2 Batch 1 Cage 1	Batch 1 Cage 2	Batch 1 Cage 2	1	Cage 2	Cage 1-2	Cage 3-1	1	reorganized	Post	25 hours	11	2019-10-03	3732
2 Batch 1 Cage 2	Batch 1 Cage 4	Batch 1 Cage 4	1	Cage 4	Cage 2-2	Cage 1-4	1	reorganized	Post	25 hours	11	2019-10-03	3786
1 Batch 1 Cage 4	Batch 1 Cage 5	Batch 1 Cage 5	1	Cage 5	Cage 4-1	Cage 4-2	1	control	Post	25 hours	11	2019-10-03	3825
3 Batch 1 Cage 2	Batch 1 Cage 3	Batch 1 Cage 3	1	Cage 3	Cage 2-3	Cage 3-4	1	reorganized	Post	25 hours	11	2019-10-03	3846
3 Batch 1 Cage 2	Batch 1 Cage 3	Batch 1 Cage 3	1	Cage 3	Cage 2-3	Cage 5-1	1	reorganized	Post	25 hours	11	2019-10-03	3881
2 Batch 1 Cage 1	Batch 1 Cage 2	Batch 1 Cage 2	1	Cage 2	Cage 1-2	Cage 5-4	1	reorganized	Post	25 hours	11	2019-10-03	3935
2 Batch 1 Cage 1	Batch 1 Cage 2	Batch 1 Cage 2	1	Cage 2	Cage 1-2	Cage 2-4	1	reorganized	Post	25 hours	11	2019-10-03	4006
2 Batch 1 Cage 1	Batch 1 Cage 2	Batch 1 Cage 2	1	Cage 2	Cage 1-2	Cage 5-4	1	reorganized	Post	25 hours	11	2019-10-03	4118
2 Batch 1 Cage 2	Batch 1 Cage 4	Batch 1 Cage 4	1	Cage 4	Cage 2-2	Cage 1-4	1	reorganized	Post	25 hours	11	2019-10-03	4139
1 Batch 1 Cage 4	Batch 1 Cage 5	Batch 1 Cage 5	1	Cage 5	Cage 4-1	Cage 4-2	1	control	Post	25 hours	11	2019-10-03	4222
2 Batch 1 Cage 1	Batch 1 Cage 2	Batch 1 Cage 2	1	Cage 2	Cage 1-2	Cage 2-4	1	reorganized	Post	25 hours	11	2019-10-03	4247
3 Batch 1 Cage 2	Batch 1 Cage 3	Batch 1 Cage 3	1	Cage 3	Cage 2-3	Cage 5-1	1	reorganized	Post	25 hours	11	2019-10-03	4316
3 Batch 1 Cage 2	Batch 1 Cage 3	Batch 1 Cage 3	1	Cage 3	Cage 2-3	Cage 1-3	1	reorganized	Post	25 hours	11	2019-10-03	4358
2 Batch 1 Cage 1	Batch 1 Cage 2	Batch 1 Cage 2	1	Cage 2	Cage 1-2	Cage 5-4	1	reorganized	Post	25 hours	11	2019-10-03	4381
2 Batch 1 Cage 1	Batch 1 Cage 2	Batch 1 Cage 2	1	Cage 2	Cage 1-2	Cage 2-4	1	reorganized	Post	25 hours	11	2019-10-03	4392
2 Batch 1 Cage 2	Batch 1 Cage 4	Batch 1 Cage 4	1	Cage 4	Cage 2-2	Cage 1-4	1	reorganized	Post	25 hours	11	2019-10-03	4466
2 Batch 1 Cage 2	Batch 1 Cage 4	Batch 1 Cage 4	1	Cage 4	Cage 2-2	Cage 1-4	1	reorganized	Post	25 hours	11	2019-10-03	4521
3 Batch 1 Cage 2	Batch 1 Cage 3	Batch 1 Cage 3	1	Cage 3	Cage 2-3	Cage 1-3	1	reorganized	Post	25 hours	11	2019-10-03	4546
2 Batch 1 Cage 2	Batch 1 Cage 4	Batch 1 Cage 4	1	Cage 4	Cage 2-2	Cage 3-3	1	reorganized	Post	25 hours	11	2019-10-03	4575
1 Batch 1 Cage 1	Batch 1 Cage 1	Batch 1 Cage 1	1	Cage 1	Cage 1-1	Cage 2-1	1	reorganized	Post	25 hours	11	2019-10-03	4616
2 Batch 1 Cage 1	Batch 1 Cage 2	Batch 1 Cage 2	1	Cage 2	Cage 1-2	Cage 2-4	1	reorganized	Post	25 hours	11	2019-10-03	4633
3 Batch 1 Cage 2	Batch 1 Cage 3	Batch 1 Cage 3	1	Cage 3	Cage 2-3	Cage 3-4	1	reorganized	Post	25 hours	11	2019-10-03	4669
3 Batch 1 Cage 2	Batch 1 Cage 3	Batch 1 Cage 3	1	Cage 3	Cage 2-3	Cage 3-4	1	reorganized	Post	25 hours	11	2019-10-03	4735
1 Batch 1 Cage 1	Batch 1 Cage 1	Batch 1 Cage 1	1	Cage 1	Cage 1-1	Cage 3-2	1	reorganized	Post	25 hours	11	2019-10-03	4759
3 Batch 1 Cage 5	Batch 1 Cage 1	Batch 1 Cage 1	1	Cage 1	Cage 5-3	Cage 2-1	1	reorganized	Post	25 hours	11	2019-10-03	4814
2 Batch 1 Cage 2	Batch 1 Cage 4	Batch 1 Cage 4	1	Cage 4	Cage 2-2	Cage 1-4	1	reorganized	Post	25 hours	11	2019-10-03	4845
2 Batch 1 Cage 2	Batch 1 Cage 4	Batch 1 Cage 4	1	Cage 4	Cage 2-2	Cage 3-3	1	reorganized	Post	25 hours	11	2019-10-03	4893
2 Batch 1 Cage 1	Batch 1 Cage 2	Batch 1 Cage 2	1	Cage 2	Cage 1-2	Cage 2-4	1	reorganized	Post	25 hours	11	2019-10-03	4921
1 Batch 1 Cage 1	Batch 1 Cage 1	Batch 1 Cage 1	1	Cage 1	Cage 1-1	Cage 5-3	1	reorganized	Post	25 hours	11	2019-10-03	4937
1 Batch 1 Cage 1	Batch 1 Cage 1	Batch 1 Cage 1	1	Cage 1	Cage 1-1	Cage 3-2	1	reorganized	Post	25 hours	11	2019-10-03	4991
2 Batch 1 Cage 2	Batch 1 Cage 4	Batch 1 Cage 4	1	Cage 4	Cage 2-2	Cage 3-3	1	reorganized	Post	25 hours	11	2019-10-03	5008
2 Batch 1 Cage 2	Batch 1 Cage 4	Batch 1 Cage 4	1	Cage 4	Cage 2-2	Cage 5-2	1	reorganized	Post	25 hours	11	2019-10-03	5026
3 Batch 1 Cage 2	Batch 1 Cage 3	Batch 1 Cage 3	1	Cage 3	Cage 2-3	Cage 5-1	1	reorganized	Post	25 hours	11	2019-10-03	5052
2 Batch 1 Cage 1	Batch 1 Cage 2	Batch 1 Cage 2	1	Cage 2	Cage 1-2	Cage 3-1	1	reorganized	Post	25 hours	11	2019-10-03	5069
1 Batch 1 Cage 4	Batch 1 Cage 5	Batch 1 Cage 5	1	Cage 5	Cage 4-1	Cage 4-4	1	control	Post	25 hours	11	2019-10-03	5096
3 Batch 1 Cage 2	Batch 1 Cage 3	Batch 1 Cage 3	1	Cage 3	Cage 2-3	Cage 3-4	1	reorganized	Post	25 hours	11	2019-10-03	5130
2 Batch 1 Cage 1	Batch 1 Cage 2	Batch 1 Cage 2	1	Cage 2	Cage 1-2	Cage 3-1	1	reorganized	Post	25 hours	11	2019-10-03	5158
3 Batch 1 Cage 2	Batch 1 Cage 3	Batch 1 Cage 3	1	Cage 3	Cage 2-3	Cage 5-1	1	reorganized	Post	25 hours	11	2019-10-03	5189
4 Batch 1 Cage 1	Batch 1 Cage 4	Batch 1 Cage 4	1	Cage 4	Cage 1-4	Cage 3-3	1	reorganized	Post	25 hours	11	2019-10-03	5248
2 Batch 1 Cage 1	Batch 1 Cage 2	Batch 1 Cage 2	1	Cage 2	Cage 1-2	Cage 2-4	1	reorganized	Post	25 hours	11	2019-10-03	5310
3 Batch 1 Cage 2	Batch 1 Cage 3	Batch 1 Cage 3	1	Cage 3	Cage 2-3	Cage 1-3	1	reorganized	Post	25 hours	11	2019-10-03	5329
4 Batch 1 Cage 1	Batch 1 Cage 4	Batch 1 Cage 4	1	Cage 4	Cage 1-4	Cage 5-2	1	reorganized	Post	25 hours	11	2019-10-03	5348
1 Batch 1 Cage 1	Batch 1 Cage 1	Batch 1 Cage 1	1	Cage 1	Cage 1-1	Cage 3-2	1	reorganized	Post	25 hours	11	2019-10-03	5364
2 Batch 1 Cage 2	Batch 1 Cage 4	Batch 1 Cage 4	1	Cage 4	Cage 2-2	Cage 1-4	1	reorganized	Post	25 hours	11	2019-10-03	5394
1 Batch 1 Cage 4	Batch 1 Cage 5	Batch 1 Cage 5	1	Cage 5	Cage 4-1	Cage 4-4	1	control	Post	25 hours	11	2019-10-03	5423
4 Batch 1 Cage 1	Batch 1 Cage 4	Batch 1 Cage 4	1	Cage 4	Cage 1-4	Cage 5-2	1	reorganized	Post	25 hours	11	2019-10-03	5467
2 Batch 1 Cage 1	Batch 1 Cage 2	Batch 1 Cage 2	1	Cage 2	Cage 1-2	Cage 2-4	1	reorganized	Post	25 hours	11	2019-10-03	5491
3 Batch 1 Cage 5	Batch 1 Cage 1	Batch 1 Cage 1	1	Cage 1	Cage 5-3	Cage 2-1	1	reorganized	Post	25 hours	11	2019-10-03	5550
1 Batch 1 Cage 1	Batch 1 Cage 1	Batch 1 Cage 1	1	Cage 1	Cage 1-1	Cage 5-3	1	reorganized	Post	25 hours	11	2019-10-03	5562
2 Batch 1 Cage 1	Batch 1 Cage 2	Batch 1 Cage 2	1	Cage 2	Cage 1-2	Cage 2-4	1	reorganized	Post	25 hours	11	2019-10-03	5596
2 Batch 1 Cage 1	Batch 1 Cage 2	Batch 1 Cage 2	1	Cage 2	Cage 1-2	Cage 5-4	1	reorganized	Post	25 hours	11	2019-10-03	5615
3 Batch 1 Cage 2	Batch 1 Cage 3	Batch 1 Cage 3	1	Cage 3	Cage 2-3	Cage 3-4	1	reorganized	Post	25 hours	11	2019-10-03	5665
2 Batch 1 Cage 1	Batch 1 Cage 2	Batch 1 Cage 2	1	Cage 2	Cage 1-2	Cage 2-4	1	reorganized	Post	25 hours	11	2019-10-03	5697
1 Batch 1 Cage 1	Batch 1 Cage 1	Batch 1 Cage 1	1	Cage 1	Cage 1-1	Cage 5-3	1	reorganized	Post	25 hours	11	2019-10-03	5712
3 Batch 1 Cage 5	Batch 1 Cage 1	Batch 1 Cage 1	1	Cage 1	Cage 5-3	Cage 3-2	1	reorganized	Post	25 hours	11	2019-10-03	5737
2 Batch 1 Cage 2	Batch 1 Cage 4	Batch 1 Cage 4	1	Cage 4	Cage 2-2	Cage 1-4	1	reorganized	Post	25 hours	11	2019-10-03	5776
2 Batch 1 Cage 1	Batch 1 Cage 2	Batch 1 Cage 2	1	Cage 2	Cage 1-2	Cage 2-4	1	reorganized	Post	25 hours	11	2019-10-03	5812
1 Batch 1 Cage 1	Batch 1 Cage 1	Batch 1 Cage 1	1	Cage 1	Cage 1-1	Cage 5-3	1	reorganized	Post	25 hours	11	2019-10-03	5831
3 Batch 1 Cage 2	Batch 1 Cage 3	Batch 1 Cage 3	1	Cage 3	Cage 2-3	Cage 3-4	1	reorganized	Post	25 hours	11	2019-10-03	5855
2 Batch 1 Cage 1	Batch 1 Cage 2	Batch 1 Cage 2	1	Cage 2	Cage 1-2	Cage 5-4	1	reorganized	Post	25 hours	11	2019-10-03	5880
1 Batch 1 Cage 3	Batch 1 Cage 2	Batch 1 Cage 2	1	Cage 2	Cage 3-1	Cage 5-4	1	reorganized	Post	25 hours	11	2019-10-03	5902
2 Batch 1 Cage 1	Batch 1 Cage 2	Batch 1 Cage 2	1	Cage 2	Cage 1-2	Cage 2-4	1	reorganized	Post	25 hours	11	2019-10-03	5936
4 Batch 1 Cage 1	Batch 1 Cage 4	Batch 1 Cage 4	1	Cage 4	Cage 1-4	Cage 5-2	1	reorganized	Post	25 hours	11	2019-10-03	5955
2 Batch 1 Cage 1	Batch 1 Cage 2	Batch 1 Cage 2	1	Cage 2	Cage 1-2	Cage 3-1	1	reorganized	Post	25 hours	11	2019-10-03	5986
3 Batch 1 Cage 2	Batch 1 Cage 3	Batch 1 Cage 3	1	Cage 3	Cage 2-3	Cage 3-4	1	reorganized	Post	25 hours	11	2019-10-03	6009
2 Batch 1 Cage 1	Batch 1 Cage 2	Batch 1 Cage 2	1	Cage 2	Cage 1-2	Cage 2-4	1	reorganized	Post	25 hours	11	2019-10-03	6046
1 Batch 1 Cage 1	Batch 1 Cage 1	Batch 1 Cage 1	1	Cage 1	Cage 1-1	Cage 5-3	1	reorganized	Post	25 hours	11	2019-10-03	6071
3 Batch 1 Cage 2	Batch 1 Cage 3	Batch 1 Cage 3	1	Cage 3	Cage 2-3	Cage 1-3	1	reorganized	Post	25 hours	11	2019-10-03	6102
2 Batch 1 Cage 2	Batch 1 Cage 4	Batch 1 Cage 4	1	Cage 4	Cage 2-2	Cage 5-2	1	reorganized	Post	25 hours	11	2019-10-03	6124
2 Batch 1 Cage 1	Batch 1 Cage 2	Batch 1 Cage 2	1	Cage 2	Cage 1-2	Cage 2-4	1	reorganized	Post	25 hours	11	2019-10-03	6157
3 Batch 1 Cage 2	Batch 1 Cage 3	Batch 1 Cage 3	1	Cage 3	Cage 2-3	Cage 1-3	1	reorganized	Post	25 hours	11	2019-10-03	6204
3 Batch 1 Cage 2	Batch 1 Cage 3	Batch 1 Cage 3	1	Cage 3	Cage 2-3	Cage 5-1	1	reorganized	Post	25 hours	11	2019-10-03	6215
2 Batch 1 Cage 1	Batch 1 Cage 2	Batch 1 Cage 2	1	Cage 2	Cage 1-2	Cage 5-4	1	reorganized	Post	25 hours	11	2019-10-03	6240
4 Batch 1 Cage 1	Batch 1 Cage 4	Batch 1 Cage 4	1	Cage 4	Cage 1-4	Cage 3-3	1	reorganized	Post	25 hours	11	2019-10-03	6291
3 Batch 1 Cage 2	Batch 1 Cage 3	Batch 1 Cage 3	1	Cage 3	Cage 2-3	Cage 1-3	1	reorganized	Post	25 hours	11	2019-10-03	6304
3 Batch 1 Cage 1	Batch 1 Cage 3	Batch 1 Cage 3	1	Cage 3	Cage 1-3	Cage 3-4	1	reorganized	Post	25 hours	11	2019-10-03	6353
2 Batch 1 Cage 1	Batch 1 Cage 2	Batch 1 Cage 2	1	Cage 2	Cage 1-2	Cage 2-4	1	reorganized	Post	25 hours	11	2019-10-03	6369
1 Batch 1 Cage 1	Batch 1 Cage 1	Batch 1 Cage 1	1	Cage 1	Cage 1-1	Cage 5-3	1	reorganized	Post	25 hours	11	2019-10-03	6468
2 Batch 1 Cage 1	Batch 1 Cage 2	Batch 1 Cage 2	1	Cage 2	Cage 1-2	Cage 5-4	1	reorganized	Post	25 hours	11	2019-10-03	6498
2 Batch 1 Cage 1	Batch 1 Cage 2	Batch 1 Cage 2	1	Cage 2	Cage 1-2	Cage 2-4	1	reorganized	Post	25 hours	11	2019-10-03	6565
2 Batch 1 Cage 1	Batch 1 Cage 2	Batch 1 Cage 2	1	Cage 2	Cage 1-2	Cage 5-4	1	reorganized	Post	25 hours	11	2019-10-03	6603
2 Batch 1 Cage 1	Batch 1 Cage 2	Batch 1 Cage 2	1	Cage 2	Cage 1-2	Cage 5-4	1	reorganized	Post	25 hours	11	2019-10-03	6624
3 Batch 1 Cage 2	Batch 1 Cage 3	Batch 1 Cage 3	1	Cage 3	Cage 2-3	Cage 1-3	1	reorganized	Post	25 hours	11	2019-10-03	6648
2 Batch 1 Cage 2	Batch 1 Cage 4	Batch 1 Cage 4	1	Cage 4	Cage 2-2	Cage 3-3	1	reorganized	Post	25 hours	11	2019-10-03	6671
2 Batch 1 Cage 2	Batch 1 Cage 4	Batch 1 Cage 4	1	Cage 4	Cage 2-2	Cage 3-3	1	reorganized	Post	25 hours	11	2019-10-03	6693
2 Batch 1 Cage 2	Batch 1 Cage 4	Batch 1 Cage 4	1	Cage 4	Cage 2-2	Cage 1-4	1	reorganized	Post	25 hours	11	2019-10-03	6709
1 Batch 1 Cage 1	Batch 1 Cage 1	Batch 1 Cage 1	1	Cage 1	Cage 1-1	Cage 5-3	1	reorganized	Post	25 hours	11	2019-10-03	6724
3 Batch 1 Cage 2	Batch 1 Cage 3	Batch 1 Cage 3	1	Cage 3	Cage 2-3	Cage 5-1	1	reorganized	Post	25 hours	11	2019-10-03	6759
2 Batch 1 Cage 2	Batch 1 Cage 4	Batch 1 Cage 4	1	Cage 4	Cage 2-2	Cage 1-4	1	reorganized	Post	25 hours	11	2019-10-03	6785
3 Batch 1 Cage 2	Batch 1 Cage 3	Batch 1 Cage 3	1	Cage 3	Cage 2-3	Cage 1-3	1	reorganized	Post	25 hours	11	2019-10-03	6802
2 Batch 1 Cage 1	Batch 1 Cage 2	Batch 1 Cage 2	1	Cage 2	Cage 1-2	Cage 5-4	1	reorganized	Post	25 hours	11	2019-10-03	6864
2 Batch 1 Cage 2	Batch 1 Cage 4	Batch 1 Cage 4	1	Cage 4	Cage 2-2	Cage 1-4	1	reorganized	Post	25 hours	11	2019-10-03	6903
3 Batch 1 Cage 2	Batch 1 Cage 3	Batch 1 Cage 3	1	Cage 3	Cage 2-3	Cage 3-4	1	reorganized	Post	25 hours	11	2019-10-03	6944
3 Batch 1 Cage 2	Batch 1 Cage 3	Batch 1 Cage 3	1	Cage 3	Cage 2-3	Cage 3-4	1	reorganized	Post	25 hours	11	2019-10-03	6967
2 Batch 1 Cage 1	Batch 1 Cage 2	Batch 1 Cage 2	1	Cage 2	Cage 1-2	Cage 5-4	1	reorganized	Post	25 hours	11	2019-10-03	7006
3 Batch 1 Cage 2	Batch 1 Cage 3	Batch 1 Cage 3	1	Cage 3	Cage 2-3	Cage 5-1	1	reorganized	Post	25 hours	11	2019-10-03	7026
1 Batch 1 Cage 1	Batch 1 Cage 1	Batch 1 Cage 1	1	Cage 1	Cage 1-1	Cage 3-2	1	reorganized	Post	25 hours	11	2019-10-03	7041
2 Batch 1 Cage 1	Batch 1 Cage 2	Batch 1 Cage 2	1	Cage 2	Cage 1-2	Cage 2-4	1	reorganized	Post	25 hours	11	2019-10-03	7082
2 Batch 1 Cage 2	Batch 1 Cage 4	Batch 1 Cage 4	1	Cage 4	Cage 2-2	Cage 1-4	1	reorganized	Post	25 hours	11	2019-10-03	7116
1 Batch 1 Cage 1	Batch 1 Cage 1	Batch 1 Cage 1	1	Cage 1	Cage 1-1	Cage 5-3	1	reorganized	Post	25 hours	11	2019-10-03	7199
2 Batch 1 Cage 2	Batch 1 Cage 4	Batch 1 Cage 4	1	Cage 4	Cage 2-2	Cage 1-4	1	reorganized	Post	25 hours	11	2019-10-03	7215
2 Batch 1 Cage 2	Batch 1 Cage 4	Batch 1 Cage 4	1	Cage 4	Cage 2-2	Cage 3-3	1	reorganized	Post	25 hours	11	2019-10-03	7246
2 Batch 1 Cage 2	Batch 1 Cage 4	Batch 1 Cage 4	1	Cage 4	Cage 2-2	Cage 1-4	1	reorganized	Post	25 hours	11	2019-10-03	7269
3 Batch 1 Cage 2	Batch 1 Cage 3	Batch 1 Cage 3	1	Cage 3	Cage 2-3	Cage 1-3	1	reorganized	Post	25 hours	11	2019-10-03	7285
1 Batch 1 Cage 1	Batch 1 Cage 1	Batch 1 Cage 1	1	Cage 1	Cage 1-1	Cage 5-3	1	reorganized	Post	25 hours	11	2019-10-03	7370
2 Batch 1 Cage 1	Batch 1 Cage 2	Batch 1 Cage 2	1	Cage 2	Cage 1-2	Cage 2-4	1	reorganized	Post	25 hours	11	2019-10-03	7388
2 Batch 1 Cage 2	Batch 1 Cage 4	Batch 1 Cage 4	1	Cage 4	Cage 2-2	Cage 1-4	1	reorganized	Post	25 hours	11	2019-10-03	7421
4 Batch 1 Cage 2	Batch 1 Cage 2	Batch 1 Cage 2	1	Cage 2	Cage 2-4	Cage 5-4	1	reorganized	Post	25 hours	11	2019-10-03	11035
1 Batch 1 Cage 1	Batch 1 Cage 1	Batch 1 Cage 1	1	Cage 1	Cage 1-1	Cage 5-3	1	reorganized	Post	25 hours	11	2019-10-03	11081
2 Batch 1 Cage 1	Batch 1 Cage 2	Batch 1 Cage 2	1	Cage 2	Cage 1-2	Cage 3-1	1	reorganized	Post	25 hours	11	2019-10-03	11166
1 Batch 1 Cage 1	Batch 1 Cage 1	Batch 1 Cage 1	1	Cage 1	Cage 1-1	Cage 3-2	1	reorganized	Post	25 hours	11	2019-10-03	11183
3 Batch 1 Cage 2	Batch 1 Cage 3	Batch 1 Cage 3	1	Cage 3	Cage 2-3	Cage 5-1	1	reorganized	Post	25 hours	11	2019-10-03	11231
2 Batch 1 Cage 3	Batch 1 Cage 1	Batch 1 Cage 1	1	Cage 1	Cage 3-2	Cage 5-3	1	reorganized	Post	25 hours	11	2019-10-03	11292
3 Batch 1 Cage 2	Batch 1 Cage 3	Batch 1 Cage 3	1	Cage 3	Cage 2-3	Cage 5-1	1	reorganized	Post	25 hours	11	2019-10-03	11328
2 Batch 1 Cage 2	Batch 1 Cage 4	Batch 1 Cage 4	1	Cage 4	Cage 2-2	Cage 5-2	1	reorganized	Post	25 hours	11	2019-10-03	11351
2 Batch 1 Cage 1	Batch 1 Cage 2	Batch 1 Cage 2	1	Cage 2	Cage 1-2	Cage 2-4	1	reorganized	Post	25 hours	11	2019-10-03	11583
2 Batch 1 Cage 2	Batch 1 Cage 4	Batch 1 Cage 4	1	Cage 4	Cage 2-2	Cage 5-2	1	reorganized	Post	25 hours	11	2019-10-03	11613
4 Batch 1 Cage 3	Batch 1 Cage 3	Batch 1 Cage 3	1	Cage 3	Cage 3-4	Cage 1-3	1	reorganized	Post	25 hours	11	2019-10-03	11640
2 Batch 1 Cage 1	Batch 1 Cage 2	Batch 1 Cage 2	1	Cage 2	Cage 1-2	Cage 2-4	1	reorganized	Post	25 hours	11	2019-10-03	11670
3 Batch 1 Cage 2	Batch 1 Cage 3	Batch 1 Cage 3	1	Cage 3	Cage 2-3	Cage 5-1	1	reorganized	Post	25 hours	11	2019-10-03	11682
3 Batch 1 Cage 2	Batch 1 Cage 3	Batch 1 Cage 3	1	Cage 3	Cage 2-3	Cage 5-1	1	reorganized	Post	25 hours	11	2019-10-03	11712
3 Batch 1 Cage 2	Batch 1 Cage 3	Batch 1 Cage 3	1	Cage 3	Cage 2-3	Cage 5-1	1	reorganized	Post	25 hours	11	2019-10-03	11763
2 Batch 1 Cage 2	Batch 1 Cage 4	Batch 1 Cage 4	1	Cage 4	Cage 2-2	Cage 1-4	1	reorganized	Post	25 hours	11	2019-10-03	11788
3 Batch 1 Cage 2	Batch 1 Cage 3	Batch 1 Cage 3	1	Cage 3	Cage 2-3	Cage 5-1	1	reorganized	Post	25 hours	11	2019-10-03	11805
1 Batch 1 Cage 1	Batch 1 Cage 1	Batch 1 Cage 1	1	Cage 1	Cage 1-1	Cage 5-3	1	reorganized	Post	25 hours	11	2019-10-03	11829
1 Batch 1 Cage 1	Batch 1 Cage 1	Batch 1 Cage 1	1	Cage 1	Cage 1-1	Cage 3-2	1	reorganized	Post	25 hours	11	2019-10-03	11843
2 Batch 1 Cage 1	Batch 1 Cage 2	Batch 1 Cage 2	1	Cage 2	Cage 1-2	Cage 2-4	1	reorganized	Post	25 hours	11	2019-10-03	11879
4 Batch 1 Cage 1	Batch 1 Cage 4	Batch 1 Cage 4	1	Cage 4	Cage 1-4	Cage 3-3	1	reorganized	Post	25 hours	11	2019-10-03	11922
1 Batch 1 Cage 1	Batch 1 Cage 1	Batch 1 Cage 1	1	Cage 1	Cage 1-1	Cage 5-3	1	reorganized	Post	25 hours	11	2019-10-03	11971
1 Batch 1 Cage 1	Batch 1 Cage 1	Batch 1 Cage 1	1	Cage 1	Cage 1-1	Cage 3-2	1	reorganized	Post	25 hours	11	2019-10-03	11990
2 Batch 1 Cage 1	Batch 1 Cage 2	Batch 1 Cage 2	1	Cage 2	Cage 1-2	Cage 2-4	1	reorganized	Post	25 hours	11	2019-10-03	12008
2 Batch 1 Cage 1	Batch 1 Cage 2	Batch 1 Cage 2	1	Cage 2	Cage 1-2	Cage 5-4	1	reorganized	Post	25 hours	11	2019-10-03	12025
2 Batch 1 Cage 2	Batch 1 Cage 4	Batch 1 Cage 4	1	Cage 4	Cage 2-2	Cage 3-3	1	reorganized	Post	25 hours	11	2019-10-03	12069
1 Batch 1 Cage 1	Batch 1 Cage 1	Batch 1 Cage 1	1	Cage 1	Cage 1-1	Cage 3-2	1	reorganized	Post	25 hours	11	2019-10-03	12102
1 Batch 1 Cage 1	Batch 1 Cage 1	Batch 1 Cage 1	1	Cage 1	Cage 1-1	Cage 5-3	1	reorganized	Post	25 hours	11	2019-10-03	12116
1 Batch 1 Cage 1	Batch 1 Cage 1	Batch 1 Cage 1	1	Cage 1	Cage 1-1	Cage 3-2	1	reorganized	Post	25 hours	11	2019-10-03	12181
1 Batch 1 Cage 1	Batch 1 Cage 1	Batch 1 Cage 1	1	Cage 1	Cage 1-1	Cage 3-2	1	reorganized	Post	25 hours	11	2019-10-03	12272
3 Batch 1 Cage 2	Batch 1 Cage 3	Batch 1 Cage 3	1	Cage 3	Cage 2-3	Cage 1-3	1	reorganized	Post	25 hours	11	2019-10-03	12286
2 Batch 1 Cage 1	Batch 1 Cage 2	Batch 1 Cage 2	1	Cage 2	Cage 1-2	Cage 2-4	1	reorganized	Post	25 hours	11	2019-10-03	12302
3 Batch 1 Cage 2	Batch 1 Cage 3	Batch 1 Cage 3	1	Cage 3	Cage 2-3	Cage 3-4	1	reorganized	Post	25 hours	11	2019-10-03	12333
2 Batch 1 Cage 1	Batch 1 Cage 2	Batch 1 Cage 2	1	Cage 2	Cage 1-2	Cage 2-4	1	reorganized	Post	25 hours	11	2019-10-03	12369
2 Batch 1 Cage 2	Batch 1 Cage 4	Batch 1 Cage 4	1	Cage 4	Cage 2-2	Cage 1-4	1	reorganized	Post	25 hours	11	2019-10-03	12386
2 Batch 1 Cage 1	Batch 1 Cage 2	Batch 1 Cage 2	1	Cage 2	Cage 1-2	Cage 3-1	1	reorganized	Post	25 hours	11	2019-10-03	12420
2 Batch 1 Cage 2	Batch 1 Cage 4	Batch 1 Cage 4	1	Cage 4	Cage 2-2	Cage 1-4	1	reorganized	Post	25 hours	11	2019-10-03	12448
3 Batch 1 Cage 2	Batch 1 Cage 3	Batch 1 Cage 3	1	Cage 3	Cage 2-3	Cage 5-1	1	reorganized	Post	25 hours	11	2019-10-03	12494
2 Batch 1 Cage 2	Batch 1 Cage 4	Batch 1 Cage 4	1	Cage 4	Cage 2-2	Cage 1-4	1	reorganized	Post	25 hours	11	2019-10-03	12587
2 Batch 1 Cage 1	Batch 1 Cage 2	Batch 1 Cage 2	1	Cage 2	Cage 1-2	Cage 3-1	1	reorganized	Post	25 hours	11	2019-10-03	12668
4 Batch 1 Cage 2	Batch 1 Cage 2	Batch 1 Cage 2	1	Cage 2	Cage 2-4	Cage 3-1	1	reorganized	Post	25 hours	11	2019-10-03	12760
1 Batch 1 Cage 1	Batch 1 Cage 1	Batch 1 Cage 1	1	Cage 1	Cage 1-1	Cage 2-1	1	reorganized	Post	25 hours	11	2019-10-03	12777
2 Batch 1 Cage 1	Batch 1 Cage 2	Batch 1 Cage 2	1	Cage 2	Cage 1-2	Cage 2-4	1	reorganized	Post	25 hours	11	2019-10-03	12828
4 Batch 1 Cage 2	Batch 1 Cage 2	Batch 1 Cage 2	1	Cage 2	Cage 2-4	Cage 5-4	1	reorganized	Post	25 hours	11	2019-10-03	12888
2 Batch 1 Cage 1	Batch 1 Cage 2	Batch 1 Cage 2	1	Cage 2	Cage 1-2	Cage 2-4	1	reorganized	Post	25 hours	11	2019-10-03	12900
1 Batch 1 Cage 1	Batch 1 Cage 1	Batch 1 Cage 1	1	Cage 1	Cage 1-1	Cage 5-3	1	reorganized	Post	25 hours	11	2019-10-03	12935
3 Batch 1 Cage 2	Batch 1 Cage 3	Batch 1 Cage 3	1	Cage 3	Cage 2-3	Cage 3-4	1	reorganized	Post	25 hours	11	2019-10-03	13018
1 Batch 1 Cage 1	Batch 1 Cage 1	Batch 1 Cage 1	1	Cage 1	Cage 1-1	Cage 2-1	1	reorganized	Post	25 hours	11	2019-10-03	13049
3 Batch 1 Cage 2	Batch 1 Cage 3	Batch 1 Cage 3	1	Cage 3	Cage 2-3	Cage 3-4	1	reorganized	Post	25 hours	11	2019-10-03	13073
2 Batch 1 Cage 1	Batch 1 Cage 2	Batch 1 Cage 2	1	Cage 2	Cage 1-2	Cage 2-4	1	reorganized	Post	25 hours	11	2019-10-03	13110
3 Batch 1 Cage 2	Batch 1 Cage 3	Batch 1 Cage 3	1	Cage 3	Cage 2-3	Cage 5-1	1	reorganized	Post	25 hours	11	2019-10-03	13126
1 Batch 1 Cage 1	Batch 1 Cage 1	Batch 1 Cage 1	1	Cage 1	Cage 1-1	Cage 5-3	1	reorganized	Post	25 hours	11	2019-10-03	13145
1 Batch 1 Cage 1	Batch 1 Cage 1	Batch 1 Cage 1	1	Cage 1	Cage 1-1	Cage 3-2	1	reorganized	Post	25 hours	11	2019-10-03	13157
2 Batch 1 Cage 5	Batch 1 Cage 4	Batch 1 Cage 4	1	Cage 4	Cage 5-2	Cage 1-4	1	reorganized	Post	25 hours	11	2019-10-03	13234
3 Batch 1 Cage 2	Batch 1 Cage 3	Batch 1 Cage 3	1	Cage 3	Cage 2-3	Cage 1-3	1	reorganized	Post	25 hours	11	2019-10-03	13252
2 Batch 1 Cage 1	Batch 1 Cage 2	Batch 1 Cage 2	1	Cage 2	Cage 1-2	Cage 3-1	1	reorganized	Post	25 hours	11	2019-10-03	13294
3 Batch 1 Cage 2	Batch 1 Cage 3	Batch 1 Cage 3	1	Cage 3	Cage 2-3	Cage 5-1	1	reorganized	Post	25 hours	11	2019-10-03	13310
2 Batch 1 Cage 2	Batch 1 Cage 4	Batch 1 Cage 4	1	Cage 4	Cage 2-2	Cage 3-3	1	reorganized	Post	25 hours	11	2019-10-03	13365
2 Batch 1 Cage 2	Batch 1 Cage 4	Batch 1 Cage 4	1	Cage 4	Cage 2-2	Cage 5-2	1	reorganized	Post	25 hours	11	2019-10-03	13432
2 Batch 1 Cage 1	Batch 1 Cage 2	Batch 1 Cage 2	1	Cage 2	Cage 1-2	Cage 2-4	1	reorganized	Post	25 hours	11	2019-10-03	13469
2 Batch 1 Cage 2	Batch 1 Cage 4	Batch 1 Cage 4	1	Cage 4	Cage 2-2	Cage 1-4	1	reorganized	Post	25 hours	11	2019-10-03	13523
3 Batch 1 Cage 2	Batch 1 Cage 3	Batch 1 Cage 3	1	Cage 3	Cage 2-3	Cage 5-1	1	reorganized	Post	25 hours	11	2019-10-03	13576
3 Batch 1 Cage 2	Batch 1 Cage 3	Batch 1 Cage 3	1	Cage 3	Cage 2-3	Cage 3-4	1	reorganized	Post	25 hours	11	2019-10-03	13645
2 Batch 1 Cage 1	Batch 1 Cage 2	Batch 1 Cage 2	1	Cage 2	Cage 1-2	Cage 2-4	1	reorganized	Post	25 hours	11	2019-10-03	13671
1 Batch 1 Cage 1	Batch 1 Cage 1	Batch 1 Cage 1	1	Cage 1	Cage 1-1	Cage 2-1	1	reorganized	Post	25 hours	11	2019-10-03	13734
3 Batch 1 Cage 2	Batch 1 Cage 3	Batch 1 Cage 3	1	Cage 3	Cage 2-3	Cage 5-1	1	reorganized	Post	25 hours	11	2019-10-03	13778
2 Batch 1 Cage 1	Batch 1 Cage 2	Batch 1 Cage 2	1	Cage 2	Cage 1-2	Cage 2-4	1	reorganized	Post	25 hours	11	2019-10-03	13824
2 Batch 1 Cage 2	Batch 1 Cage 4	Batch 1 Cage 4	1	Cage 4	Cage 2-2	Cage 1-4	1	reorganized	Post	25 hours	11	2019-10-03	13854
2 Batch 1 Cage 2	Batch 1 Cage 4	Batch 1 Cage 4	1	Cage 4	Cage 2-2	Cage 1-4	1	reorganized	Post	25 hours	11	2019-10-03	13894
4 Batch 1 Cage 2	Batch 1 Cage 2	Batch 1 Cage 2	1	Cage 2	Cage 2-4	Cage 3-1	1	reorganized	Post	25 hours	11	2019-10-03	13913
1 Batch 1 Cage 4	Batch 1 Cage 5	Batch 1 Cage 5	1	Cage 5	Cage 4-1	Cage 4-4	1	control	Post	25 hours	11	2019-10-03	13969
3 Batch 1 Cage 2	Batch 1 Cage 3	Batch 1 Cage 3	1	Cage 3	Cage 2-3	Cage 5-1	1	reorganized	Post	25 hours	11	2019-10-03	14005
3 Batch 1 Cage 2	Batch 1 Cage 3	Batch 1 Cage 3	1	Cage 3	Cage 2-3	Cage 3-4	1	reorganized	Post	25 hours	11	2019-10-03	14017
2 Batch 1 Cage 1	Batch 1 Cage 2	Batch 1 Cage 2	1	Cage 2	Cage 1-2	Cage 2-4	1	reorganized	Post	25 hours	11	2019-10-03	14057
3 Batch 1 Cage 2	Batch 1 Cage 3	Batch 1 Cage 3	1	Cage 3	Cage 2-3	Cage 5-1	1	reorganized	Post	25 hours	11	2019-10-03	14069
2 Batch 1 Cage 1	Batch 1 Cage 2	Batch 1 Cage 2	1	Cage 2	Cage 1-2	Cage 3-1	1	reorganized	Post	25 hours	11	2019-10-03	14099
1 Batch 1 Cage 1	Batch 1 Cage 1	Batch 1 Cage 1	1	Cage 1	Cage 1-1	Cage 5-3	1	reorganized	Post	25 hours	11	2019-10-03	14116
3 Batch 1 Cage 2	Batch 1 Cage 3	Batch 1 Cage 3	1	Cage 3	Cage 2-3	Cage 5-1	1	reorganized	Post	25 hours	11	2019-10-03	14153
1 Batch 1 Cage 1	Batch 1 Cage 1	Batch 1 Cage 1	1	Cage 1	Cage 1-1	Cage 5-3	1	reorganized	Post	25 hours	11	2019-10-03	14163
1 Batch 1 Cage 1	Batch 1 Cage 1	Batch 1 Cage 1	1	Cage 1	Cage 1-1	Cage 2-1	1	reorganized	Post	25 hours	11	2019-10-03	14179
3 Batch 1 Cage 2	Batch 1 Cage 3	Batch 1 Cage 3	1	Cage 3	Cage 2-3	Cage 3-4	1	reorganized	Post	25 hours	11	2019-10-03	14192
2 Batch 1 Cage 1	Batch 1 Cage 2	Batch 1 Cage 2	1	Cage 2	Cage 1-2	Cage 2-4	1	reorganized	Post	25 hours	11	2019-10-03	14210
1 Batch 1 Cage 4	Batch 1 Cage 5	Batch 1 Cage 5	1	Cage 5	Cage 4-1	Cage 4-2	1	control	Post	25 hours	11	2019-10-03	14245
1 Batch 1 Cage 4	Batch 1 Cage 5	Batch 1 Cage 5	1	Cage 5	Cage 4-1	Cage 4-4	1	control	Post	25 hours	11	2019-10-03	14284
2 Batch 1 Cage 2	Batch 1 Cage 4	Batch 1 Cage 4	1	Cage 4	Cage 2-2	Cage 5-2	1	reorganized	Post	25 hours	11	2019-10-03	14327
3 Batch 1 Cage 2	Batch 1 Cage 3	Batch 1 Cage 3	1	Cage 3	Cage 2-3	Cage 3-4	1	reorganized	Post	25 hours	11	2019-10-03	14351
3 Batch 1 Cage 2	Batch 1 Cage 3	Batch 1 Cage 3	1	Cage 3	Cage 2-3	Cage 5-1	1	reorganized	Post	25 hours	11	2019-10-03	14363
3 Batch 1 Cage 2	Batch 1 Cage 3	Batch 1 Cage 3	1	Cage 3	Cage 2-3	Cage 1-3	1	reorganized	Post	25 hours	11	2019-10-04	134
2 Batch 1 Cage 2	Batch 1 Cage 4	Batch 1 Cage 4	1	Cage 4	Cage 2-2	Cage 1-4	1	reorganized	Post	25 hours	11	2019-10-04	209
2 Batch 1 Cage 2	Batch 1 Cage 4	Batch 1 Cage 4	1	Cage 4	Cage 2-2	Cage 5-2	1	reorganized	Post	25 hours	11	2019-10-04	253
3 Batch 1 Cage 2	Batch 1 Cage 3	Batch 1 Cage 3	1	Cage 3	Cage 2-3	Cage 1-3	1	reorganized	Post	25 hours	11	2019-10-04	328
3 Batch 1 Cage 2	Batch 1 Cage 3	Batch 1 Cage 3	1	Cage 3	Cage 2-3	Cage 1-3	1	reorganized	Post	25 hours	11	2019-10-04	440
3 Batch 1 Cage 2	Batch 1 Cage 3	Batch 1 Cage 3	1	Cage 3	Cage 2-3	Cage 3-4	1	reorganized	Post	25 hours	11	2019-10-04	647
3 Batch 1 Cage 2	Batch 1 Cage 3	Batch 1 Cage 3	1	Cage 3	Cage 2-3	Cage 1-3	1	reorganized	Post	25 hours	11	2019-10-04	909
1 Batch 1 Cage 4	Batch 1 Cage 5	Batch 1 Cage 5	1	Cage 5	Cage 4-1	Cage 4-4	1	control	Post	25 hours	11	2019-10-04	1530
2 Batch 1 Cage 1	Batch 1 Cage 2	Batch 1 Cage 2	1	Cage 2	Cage 1-2	Cage 3-1	1	reorganized	Post	25 hours	11	2019-10-04	1630
1 Batch 1 Cage 4	Batch 1 Cage 5	Batch 1 Cage 5	1	Cage 5	Cage 4-1	Cage 4-3	1	control	Post	25 hours	11	2019-10-04	1685
2 Batch 1 Cage 1	Batch 1 Cage 2	Batch 1 Cage 2	1	Cage 2	Cage 1-2	Cage 2-4	1	reorganized	Post	25 hours	11	2019-10-04	1717
2 Batch 1 Cage 1	Batch 1 Cage 2	Batch 1 Cage 2	1	Cage 2	Cage 1-2	Cage 3-1	1	reorganized	Post	25 hours	11	2019-10-04	1767
1 Batch 1 Cage 4	Batch 1 Cage 5	Batch 1 Cage 5	1	Cage 5	Cage 4-1	Cage 4-4	1	control	Post	25 hours	11	2019-10-04	1812
2 Batch 1 Cage 1	Batch 1 Cage 2	Batch 1 Cage 2	1	Cage 2	Cage 1-2	Cage 3-1	1	reorganized	Post	25 hours	11	2019-10-04	1840
2 Batch 1 Cage 1	Batch 1 Cage 2	Batch 1 Cage 2	1	Cage 2	Cage 1-2	Cage 3-1	1	reorganized	Post	25 hours	11	2019-10-04	1887
2 Batch 1 Cage 1	Batch 1 Cage 2	Batch 1 Cage 2	1	Cage 2	Cage 1-2	Cage 2-4	1	reorganized	Post	25 hours	11	2019-10-04	2088
1 Batch 1 Cage 1	Batch 1 Cage 1	Batch 1 Cage 1	1	Cage 1	Cage 1-1	Cage 5-3	1	reorganized	Post	25 hours	11	2019-10-04	2172
1 Batch 1 Cage 4	Batch 1 Cage 5	Batch 1 Cage 5	1	Cage 5	Cage 4-1	Cage 4-3	1	control	Post	25 hours	11	2019-10-04	2251
3 Batch 1 Cage 2	Batch 1 Cage 3	Batch 1 Cage 3	1	Cage 3	Cage 2-3	Cage 1-3	1	reorganized	Post	25 hours	11	2019-10-04	2292
1 Batch 1 Cage 1	Batch 1 Cage 1	Batch 1 Cage 1	1	Cage 1	Cage 1-1	Cage 2-1	1	reorganized	Post	25 hours	11	2019-10-04	2302
2 Batch 1 Cage 1	Batch 1 Cage 2	Batch 1 Cage 2	1	Cage 2	Cage 1-2	Cage 2-4	1	reorganized	Post	25 hours	11	2019-10-04	2385
2 Batch 1 Cage 1	Batch 1 Cage 2	Batch 1 Cage 2	1	Cage 2	Cage 1-2	Cage 5-4	1	reorganized	Post	25 hours	11	2019-10-04	2574
3 Batch 1 Cage 2	Batch 1 Cage 3	Batch 1 Cage 3	1	Cage 3	Cage 2-3	Cage 1-3	1	reorganized	Post	25 hours	11	2019-10-04	2587
1 Batch 1 Cage 1	Batch 1 Cage 1	Batch 1 Cage 1	1	Cage 1	Cage 1-1	Cage 2-1	1	reorganized	Post	25 hours	11	2019-10-04	2616
2 Batch 1 Cage 1	Batch 1 Cage 2	Batch 1 Cage 2	1	Cage 2	Cage 1-2	Cage 5-4	1	reorganized	Post	25 hours	11	2019-10-04	2678
3 Batch 1 Cage 2	Batch 1 Cage 3	Batch 1 Cage 3	1	Cage 3	Cage 2-3	Cage 1-3	1	reorganized	Post	25 hours	11	2019-10-04	2805
2 Batch 1 Cage 1	Batch 1 Cage 2	Batch 1 Cage 2	1	Cage 2	Cage 1-2	Cage 2-4	1	reorganized	Post	25 hours	11	2019-10-04	2882
1 Batch 1 Cage 1	Batch 1 Cage 1	Batch 1 Cage 1	1	Cage 1	Cage 1-1	Cage 2-1	1	reorganized	Post	25 hours	11	2019-10-04	2917
2 Batch 1 Cage 1	Batch 1 Cage 2	Batch 1 Cage 2	1	Cage 2	Cage 1-2	Cage 5-4	1	reorganized	Post	25 hours	11	2019-10-04	2943
2 Batch 1 Cage 1	Batch 1 Cage 2	Batch 1 Cage 2	1	Cage 2	Cage 1-2	Cage 5-4	1	reorganized	Post	25 hours	11	2019-10-04	2999
2 Batch 1 Cage 1	Batch 1 Cage 2	Batch 1 Cage 2	1	Cage 2	Cage 1-2	Cage 2-4	1	reorganized	Post	25 hours	11	2019-10-04	3020
3 Batch 1 Cage 2	Batch 1 Cage 3	Batch 1 Cage 3	1	Cage 3	Cage 2-3	Cage 1-3	1	reorganized	Post	25 hours	11	2019-10-04	3072
1 Batch 1 Cage 1	Batch 1 Cage 1	Batch 1 Cage 1	1	Cage 1	Cage 1-1	Cage 5-3	1	reorganized	Post	25 hours	11	2019-10-04	3087
2 Batch 1 Cage 1	Batch 1 Cage 2	Batch 1 Cage 2	1	Cage 2	Cage 1-2	Cage 5-4	1	reorganized	Post	25 hours	11	2019-10-04	3176
3 Batch 1 Cage 2	Batch 1 Cage 3	Batch 1 Cage 3	1	Cage 3	Cage 2-3	Cage 1-3	1	reorganized	Post	25 hours	11	2019-10-04	3216
1 Batch 1 Cage 1	Batch 1 Cage 1	Batch 1 Cage 1	1	Cage 1	Cage 1-1	Cage 5-3	1	reorganized	Post	25 hours	11	2019-10-04	3237
3 Batch 1 Cage 2	Batch 1 Cage 3	Batch 1 Cage 3	1	Cage 3	Cage 2-3	Cage 1-3	1	reorganized	Post	25 hours	11	2019-10-04	3256
3 Batch 1 Cage 2	Batch 1 Cage 3	Batch 1 Cage 3	1	Cage 3	Cage 2-3	Cage 1-3	1	reorganized	Post	25 hours	11	2019-10-04	3312
1 Batch 1 Cage 4	Batch 1 Cage 5	Batch 1 Cage 5	1	Cage 5	Cage 4-1	Cage 4-3	1	control	Post	25 hours	11	2019-10-04	3328
3 Batch 1 Cage 2	Batch 1 Cage 3	Batch 1 Cage 3	1	Cage 3	Cage 2-3	Cage 1-3	1	reorganized	Post	25 hours	11	2019-10-04	3410
2 Batch 1 Cage 1	Batch 1 Cage 2	Batch 1 Cage 2	1	Cage 2	Cage 1-2	Cage 2-4	1	reorganized	Post	25 hours	11	2019-10-04	3432
3 Batch 1 Cage 2	Batch 1 Cage 3	Batch 1 Cage 3	1	Cage 3	Cage 2-3	Cage 1-3	1	reorganized	Post	25 hours	11	2019-10-04	3555
2 Batch 1 Cage 1	Batch 1 Cage 2	Batch 1 Cage 2	1	Cage 2	Cage 1-2	Cage 2-4	1	reorganized	Post	25 hours	11	2019-10-04	3571
1 Batch 2 Cage 1	Batch 2 Cage 1	Batch 2 Cage 1	2	Cage 1	Cage 1-1	Cage 3-4	1	reorganized	Post	25 hours	11	2019-10-24	-981
3 Batch 2 Cage 5	Batch 2 Cage 1	Batch 2 Cage 1	2	Cage 1	Cage 5-3	Cage 3-4	1	reorganized	Post	25 hours	11	2019-10-24	-936
1 Batch 2 Cage 1	Batch 2 Cage 1	Batch 2 Cage 1	2	Cage 1	Cage 1-1	Cage 2-2	1	reorganized	Post	25 hours	11	2019-10-24	-904
1 Batch 2 Cage 1	Batch 2 Cage 1	Batch 2 Cage 1	2	Cage 1	Cage 1-1	Cage 2-2	1	reorganized	Post	25 hours	11	2019-10-24	-812
1 Batch 2 Cage 1	Batch 2 Cage 1	Batch 2 Cage 1	2	Cage 1	Cage 1-1	Cage 2-2	1	reorganized	Post	25 hours	11	2019-10-24	-793
3 Batch 2 Cage 4	Batch 2 Cage 5	Batch 2 Cage 5	2	Cage 5	Cage 4-3	Cage 4-1	1	control	Post	25 hours	11	2019-10-24	-763
3 Batch 2 Cage 4	Batch 2 Cage 5	Batch 2 Cage 5	2	Cage 5	Cage 4-3	Cage 4-2	1	control	Post	25 hours	11	2019-10-24	-742
1 Batch 2 Cage 1	Batch 2 Cage 1	Batch 2 Cage 1	2	Cage 1	Cage 1-1	Cage 3-4	1	reorganized	Post	25 hours	11	2019-10-24	-614
1 Batch 2 Cage 1	Batch 2 Cage 1	Batch 2 Cage 1	2	Cage 1	Cage 1-1	Cage 3-4	1	reorganized	Post	25 hours	11	2019-10-24	-601
2 Batch 2 Cage 2	Batch 2 Cage 1	Batch 2 Cage 1	2	Cage 1	Cage 2-2	Cage 3-4	1	reorganized	Post	25 hours	11	2019-10-24	-533
2 Batch 2 Cage 4	Batch 2 Cage 5	Batch 2 Cage 5	2	Cage 5	Cage 4-2	Cage 4-1	1	control	Post	25 hours	11	2019-10-24	-444
2 Batch 2 Cage 3	Batch 2 Cage 2	Batch 2 Cage 2	2	Cage 2	Cage 3-2	Cage 2-3	1	reorganized	Post	25 hours	11	2019-10-24	-411
4 Batch 2 Cage 5	Batch 2 Cage 2	Batch 2 Cage 2	2	Cage 2	Cage 5-4	Cage 1-2	1	reorganized	Post	25 hours	11	2019-10-24	-372
2 Batch 2 Cage 3	Batch 2 Cage 2	Batch 2 Cage 2	2	Cage 2	Cage 3-2	Cage 1-2	1	reorganized	Post	25 hours	11	2019-10-24	-339
4 Batch 2 Cage 5	Batch 2 Cage 2	Batch 2 Cage 2	2	Cage 2	Cage 5-4	Cage 1-2	1	reorganized	Post	25 hours	11	2019-10-24	-325
2 Batch 2 Cage 3	Batch 2 Cage 2	Batch 2 Cage 2	2	Cage 2	Cage 3-2	Cage 1-2	1	reorganized	Post	25 hours	11	2019-10-24	-293
4 Batch 2 Cage 5	Batch 2 Cage 2	Batch 2 Cage 2	2	Cage 2	Cage 5-4	Cage 3-2	1	reorganized	Post	25 hours	11	2019-10-24	-266
1 Batch 2 Cage 5	Batch 2 Cage 4	Batch 2 Cage 4	2	Cage 4	Cage 5-1	Cage 2-1	1	reorganized	Post	25 hours	11	2019-10-24	-161
1 Batch 2 Cage 1	Batch 2 Cage 1	Batch 2 Cage 1	2	Cage 1	Cage 1-1	Cage 2-2	1	reorganized	Post	25 hours	11	2019-10-24	-122
1 Batch 2 Cage 1	Batch 2 Cage 1	Batch 2 Cage 1	2	Cage 1	Cage 1-1	Cage 2-2	1	reorganized	Post	25 hours	11	2019-10-24	-99
2 Batch 2 Cage 3	Batch 2 Cage 2	Batch 2 Cage 2	2	Cage 2	Cage 3-2	Cage 1-2	1	reorganized	Post	25 hours	11	2019-10-24	-82
2 Batch 2 Cage 3	Batch 2 Cage 2	Batch 2 Cage 2	2	Cage 2	Cage 3-2	Cage 1-2	1	reorganized	Post	25 hours	11	2019-10-24	14
4 Batch 2 Cage 5	Batch 2 Cage 2	Batch 2 Cage 2	2	Cage 2	Cage 5-4	Cage 3-2	1	reorganized	Post	25 hours	11	2019-10-24	42
3 Batch 2 Cage 5	Batch 2 Cage 1	Batch 2 Cage 1	2	Cage 1	Cage 5-3	Cage 1-1	1	reorganized	Post	25 hours	11	2019-10-24	371
2 Batch 2 Cage 3	Batch 2 Cage 2	Batch 2 Cage 2	2	Cage 2	Cage 3-2	Cage 2-3	1	reorganized	Post	25 hours	11	2019-10-24	371
2 Batch 2 Cage 3	Batch 2 Cage 2	Batch 2 Cage 2	2	Cage 2	Cage 3-2	Cage 2-3	1	reorganized	Post	25 hours	11	2019-10-24	416
2 Batch 2 Cage 3	Batch 2 Cage 2	Batch 2 Cage 2	2	Cage 2	Cage 3-2	Cage 1-2	1	reorganized	Post	25 hours	11	2019-10-24	654
3 Batch 2 Cage 5	Batch 2 Cage 1	Batch 2 Cage 1	2	Cage 1	Cage 5-3	Cage 3-4	1	reorganized	Post	25 hours	11	2019-10-24	708
2 Batch 2 Cage 3	Batch 2 Cage 2	Batch 2 Cage 2	2	Cage 2	Cage 3-2	Cage 1-2	1	reorganized	Post	25 hours	11	2019-10-24	744
2 Batch 2 Cage 3	Batch 2 Cage 2	Batch 2 Cage 2	2	Cage 2	Cage 3-2	Cage 2-3	1	reorganized	Post	25 hours	11	2019-10-24	937
2 Batch 2 Cage 3	Batch 2 Cage 2	Batch 2 Cage 2	2	Cage 2	Cage 3-2	Cage 1-2	1	reorganized	Post	25 hours	11	2019-10-24	950
4 Batch 2 Cage 3	Batch 2 Cage 1	Batch 2 Cage 1	2	Cage 1	Cage 3-4	Cage 1-1	1	reorganized	Post	25 hours	11	2019-10-24	1109
3 Batch 2 Cage 5	Batch 2 Cage 1	Batch 2 Cage 1	2	Cage 1	Cage 5-3	Cage 3-4	1	reorganized	Post	25 hours	11	2019-10-24	1158
3 Batch 2 Cage 5	Batch 2 Cage 1	Batch 2 Cage 1	2	Cage 1	Cage 5-3	Cage 3-4	1	reorganized	Post	25 hours	11	2019-10-24	1216
2 Batch 2 Cage 3	Batch 2 Cage 2	Batch 2 Cage 2	2	Cage 2	Cage 3-2	Cage 1-2	1	reorganized	Post	25 hours	11	2019-10-24	1232
4 Batch 2 Cage 5	Batch 2 Cage 2	Batch 2 Cage 2	2	Cage 2	Cage 5-4	Cage 3-2	1	reorganized	Post	25 hours	11	2019-10-24	1305
4 Batch 2 Cage 5	Batch 2 Cage 2	Batch 2 Cage 2	2	Cage 2	Cage 5-4	Cage 2-3	1	reorganized	Post	25 hours	11	2019-10-24	1327
4 Batch 2 Cage 5	Batch 2 Cage 2	Batch 2 Cage 2	2	Cage 2	Cage 5-4	Cage 3-2	1	reorganized	Post	25 hours	11	2019-10-24	1342
4 Batch 2 Cage 5	Batch 2 Cage 2	Batch 2 Cage 2	2	Cage 2	Cage 5-4	Cage 2-3	1	reorganized	Post	25 hours	11	2019-10-24	1414
2 Batch 2 Cage 3	Batch 2 Cage 2	Batch 2 Cage 2	2	Cage 2	Cage 3-2	Cage 2-3	1	reorganized	Post	25 hours	11	2019-10-24	1448
2 Batch 2 Cage 3	Batch 2 Cage 2	Batch 2 Cage 2	2	Cage 2	Cage 3-2	Cage 1-2	1	reorganized	Post	25 hours	11	2019-10-24	1566
2 Batch 2 Cage 3	Batch 2 Cage 2	Batch 2 Cage 2	2	Cage 2	Cage 3-2	Cage 5-4	1	reorganized	Post	25 hours	11	2019-10-24	1643
2 Batch 2 Cage 3	Batch 2 Cage 2	Batch 2 Cage 2	2	Cage 2	Cage 3-2	Cage 2-3	1	reorganized	Post	25 hours	11	2019-10-24	1691
2 Batch 2 Cage 3	Batch 2 Cage 2	Batch 2 Cage 2	2	Cage 2	Cage 3-2	Cage 2-3	1	reorganized	Post	25 hours	11	2019-10-24	1709
2 Batch 2 Cage 3	Batch 2 Cage 2	Batch 2 Cage 2	2	Cage 2	Cage 3-2	Cage 1-2	1	reorganized	Post	25 hours	11	2019-10-24	1728
2 Batch 2 Cage 3	Batch 2 Cage 2	Batch 2 Cage 2	2	Cage 2	Cage 3-2	Cage 1-2	1	reorganized	Post	25 hours	11	2019-10-24	1751
2 Batch 2 Cage 3	Batch 2 Cage 2	Batch 2 Cage 2	2	Cage 2	Cage 3-2	Cage 5-4	1	reorganized	Post	25 hours	11	2019-10-24	1783
2 Batch 2 Cage 3	Batch 2 Cage 2	Batch 2 Cage 2	2	Cage 2	Cage 3-2	Cage 5-4	1	reorganized	Post	25 hours	11	2019-10-24	1809
2 Batch 2 Cage 3	Batch 2 Cage 2	Batch 2 Cage 2	2	Cage 2	Cage 3-2	Cage 5-4	1	reorganized	Post	25 hours	11	2019-10-24	1824
1 Batch 2 Cage 5	Batch 2 Cage 4	Batch 2 Cage 4	2	Cage 4	Cage 5-1	Cage 2-1	1	reorganized	Post	25 hours	11	2019-10-24	1852
1 Batch 2 Cage 5	Batch 2 Cage 4	Batch 2 Cage 4	2	Cage 4	Cage 5-1	Cage 2-1	1	reorganized	Post	25 hours	11	2019-10-24	1885
1 Batch 2 Cage 5	Batch 2 Cage 4	Batch 2 Cage 4	2	Cage 4	Cage 5-1	Cage 3-1	1	reorganized	Post	25 hours	11	2019-10-24	1909
2 Batch 2 Cage 3	Batch 2 Cage 2	Batch 2 Cage 2	2	Cage 2	Cage 3-2	Cage 5-4	1	reorganized	Post	25 hours	11	2019-10-24	1933
1 Batch 2 Cage 5	Batch 2 Cage 4	Batch 2 Cage 4	2	Cage 4	Cage 5-1	Cage 3-1	1	reorganized	Post	25 hours	11	2019-10-24	1948
1 Batch 2 Cage 5	Batch 2 Cage 4	Batch 2 Cage 4	2	Cage 4	Cage 5-1	Cage 1-3	1	reorganized	Post	25 hours	11	2019-10-24	1990
3 Batch 2 Cage 1	Batch 2 Cage 4	Batch 2 Cage 4	2	Cage 4	Cage 1-3	Cage 2-1	1	reorganized	Post	25 hours	11	2019-10-24	2016
3 Batch 2 Cage 1	Batch 2 Cage 4	Batch 2 Cage 4	2	Cage 4	Cage 1-3	Cage 2-1	1	reorganized	Post	25 hours	11	2019-10-24	2046
3 Batch 2 Cage 1	Batch 2 Cage 4	Batch 2 Cage 4	2	Cage 4	Cage 1-3	Cage 2-1	1	reorganized	Post	25 hours	11	2019-10-24	2074
1 Batch 2 Cage 5	Batch 2 Cage 4	Batch 2 Cage 4	2	Cage 4	Cage 5-1	Cage 2-1	1	reorganized	Post	25 hours	11	2019-10-24	2124
2 Batch 2 Cage 3	Batch 2 Cage 2	Batch 2 Cage 2	2	Cage 2	Cage 3-2	Cage 1-2	1	reorganized	Post	25 hours	11	2019-10-24	2148
1 Batch 2 Cage 5	Batch 2 Cage 4	Batch 2 Cage 4	2	Cage 4	Cage 5-1	Cage 2-1	1	reorganized	Post	25 hours	11	2019-10-24	2164
2 Batch 2 Cage 3	Batch 2 Cage 2	Batch 2 Cage 2	2	Cage 2	Cage 3-2	Cage 2-3	1	reorganized	Post	25 hours	11	2019-10-24	2240
3 Batch 2 Cage 1	Batch 2 Cage 4	Batch 2 Cage 4	2	Cage 4	Cage 1-3	Cage 2-1	1	reorganized	Post	25 hours	11	2019-10-24	2283
2 Batch 2 Cage 3	Batch 2 Cage 2	Batch 2 Cage 2	2	Cage 2	Cage 3-2	Cage 2-3	1	reorganized	Post	25 hours	11	2019-10-24	2306
2 Batch 2 Cage 3	Batch 2 Cage 2	Batch 2 Cage 2	2	Cage 2	Cage 3-2	Cage 2-3	1	reorganized	Post	25 hours	11	2019-10-24	2356
3 Batch 2 Cage 4	Batch 2 Cage 5	Batch 2 Cage 5	2	Cage 5	Cage 4-3	Cage 4-1	1	control	Post	25 hours	11	2019-10-24	2429
2 Batch 2 Cage 3	Batch 2 Cage 2	Batch 2 Cage 2	2	Cage 2	Cage 3-2	Cage 2-3	1	reorganized	Post	25 hours	11	2019-10-24	2486
1 Batch 2 Cage 5	Batch 2 Cage 4	Batch 2 Cage 4	2	Cage 4	Cage 5-1	Cage 2-1	1	reorganized	Post	25 hours	11	2019-10-24	2498
2 Batch 2 Cage 5	Batch 2 Cage 3	Batch 2 Cage 3	2	Cage 3	Cage 5-2	Cage 2-4	1	reorganized	Post	25 hours	11	2019-10-24	2668
2 Batch 2 Cage 5	Batch 2 Cage 3	Batch 2 Cage 3	2	Cage 3	Cage 5-2	Cage 2-4	1	reorganized	Post	25 hours	11	2019-10-24	2716
2 Batch 2 Cage 5	Batch 2 Cage 3	Batch 2 Cage 3	2	Cage 3	Cage 5-2	Cage 3-3	1	reorganized	Post	25 hours	11	2019-10-24	2743
2 Batch 2 Cage 3	Batch 2 Cage 2	Batch 2 Cage 2	2	Cage 2	Cage 3-2	Cage 2-3	1	reorganized	Post	25 hours	11	2019-10-24	2758
3 Batch 2 Cage 5	Batch 2 Cage 1	Batch 2 Cage 1	2	Cage 1	Cage 5-3	Cage 3-4	1	reorganized	Post	25 hours	11	2019-10-24	2814
1 Batch 2 Cage 3	Batch 2 Cage 4	Batch 2 Cage 4	2	Cage 4	Cage 3-1	Cage 2-1	1	reorganized	Post	25 hours	11	2019-10-24	2891
2 Batch 2 Cage 3	Batch 2 Cage 2	Batch 2 Cage 2	2	Cage 2	Cage 3-2	Cage 5-4	1	reorganized	Post	25 hours	11	2019-10-24	3080
1 Batch 2 Cage 4	Batch 2 Cage 5	Batch 2 Cage 5	2	Cage 5	Cage 4-1	Cage 4-4	1	control	Post	25 hours	11	2019-10-24	3129
2 Batch 2 Cage 3	Batch 2 Cage 2	Batch 2 Cage 2	2	Cage 2	Cage 3-2	Cage 2-3	1	reorganized	Post	25 hours	11	2019-10-24	3215
2 Batch 2 Cage 3	Batch 2 Cage 2	Batch 2 Cage 2	2	Cage 2	Cage 3-2	Cage 5-4	1	reorganized	Post	25 hours	11	2019-10-24	3238
2 Batch 2 Cage 5	Batch 2 Cage 3	Batch 2 Cage 3	2	Cage 3	Cage 5-2	Cage 1-4	1	reorganized	Post	25 hours	11	2019-10-24	3286
2 Batch 2 Cage 3	Batch 2 Cage 2	Batch 2 Cage 2	2	Cage 2	Cage 3-2	Cage 5-4	1	reorganized	Post	25 hours	11	2019-10-24	3363
2 Batch 2 Cage 3	Batch 2 Cage 2	Batch 2 Cage 2	2	Cage 2	Cage 3-2	Cage 2-3	1	reorganized	Post	25 hours	11	2019-10-24	3516
1 Batch 2 Cage 5	Batch 2 Cage 4	Batch 2 Cage 4	2	Cage 4	Cage 5-1	Cage 3-1	1	reorganized	Post	25 hours	11	2019-10-24	3580
1 Batch 2 Cage 5	Batch 2 Cage 4	Batch 2 Cage 4	2	Cage 4	Cage 5-1	Cage 3-1	1	reorganized	Post	25 hours	11	2019-10-24	3758
1 Batch 2 Cage 5	Batch 2 Cage 4	Batch 2 Cage 4	2	Cage 4	Cage 5-1	Cage 2-1	1	reorganized	Post	25 hours	11	2019-10-24	3780
2 Batch 2 Cage 3	Batch 2 Cage 2	Batch 2 Cage 2	2	Cage 2	Cage 3-2	Cage 2-3	1	reorganized	Post	25 hours	11	2019-10-24	3827
2 Batch 2 Cage 3	Batch 2 Cage 2	Batch 2 Cage 2	2	Cage 2	Cage 3-2	Cage 2-3	1	reorganized	Post	25 hours	11	2019-10-24	3943
2 Batch 2 Cage 3	Batch 2 Cage 2	Batch 2 Cage 2	2	Cage 2	Cage 3-2	Cage 5-4	1	reorganized	Post	25 hours	11	2019-10-24	3967
1 Batch 2 Cage 5	Batch 2 Cage 4	Batch 2 Cage 4	2	Cage 4	Cage 5-1	Cage 3-1	1	reorganized	Post	25 hours	11	2019-10-24	4169
2 Batch 2 Cage 3	Batch 2 Cage 2	Batch 2 Cage 2	2	Cage 2	Cage 3-2	Cage 2-3	1	reorganized	Post	25 hours	11	2019-10-24	4206
2 Batch 2 Cage 3	Batch 2 Cage 2	Batch 2 Cage 2	2	Cage 2	Cage 3-2	Cage 2-3	1	reorganized	Post	25 hours	11	2019-10-24	4289
3 Batch 2 Cage 5	Batch 2 Cage 1	Batch 2 Cage 1	2	Cage 1	Cage 5-3	Cage 1-1	1	reorganized	Post	25 hours	11	2019-10-24	4335
2 Batch 2 Cage 3	Batch 2 Cage 2	Batch 2 Cage 2	2	Cage 2	Cage 3-2	Cage 1-2	1	reorganized	Post	25 hours	11	2019-10-24	4428
2 Batch 2 Cage 3	Batch 2 Cage 2	Batch 2 Cage 2	2	Cage 2	Cage 3-2	Cage 1-2	1	reorganized	Post	25 hours	11	2019-10-24	4539
1 Batch 2 Cage 5	Batch 2 Cage 4	Batch 2 Cage 4	2	Cage 4	Cage 5-1	Cage 1-3	1	reorganized	Post	25 hours	11	2019-10-24	4564
3 Batch 2 Cage 5	Batch 2 Cage 1	Batch 2 Cage 1	2	Cage 1	Cage 5-3	Cage 1-1	1	reorganized	Post	25 hours	11	2019-10-24	4600
3 Batch 2 Cage 4	Batch 2 Cage 5	Batch 2 Cage 5	2	Cage 5	Cage 4-3	Cage 4-2	1	control	Post	25 hours	11	2019-10-24	4996
4 Batch 2 Cage 3	Batch 2 Cage 1	Batch 2 Cage 1	2	Cage 1	Cage 3-4	Cage 1-1	1	reorganized	Post	25 hours	11	2019-10-24	5055
1 Batch 2 Cage 5	Batch 2 Cage 4	Batch 2 Cage 4	2	Cage 4	Cage 5-1	Cage 2-1	1	reorganized	Post	25 hours	11	2019-10-24	5132
3 Batch 2 Cage 5	Batch 2 Cage 1	Batch 2 Cage 1	2	Cage 1	Cage 5-3	Cage 3-4	1	reorganized	Post	25 hours	11	2019-10-24	5169
1 Batch 2 Cage 5	Batch 2 Cage 4	Batch 2 Cage 4	2	Cage 4	Cage 5-1	Cage 2-1	1	reorganized	Post	25 hours	11	2019-10-24	5204
1 Batch 2 Cage 5	Batch 2 Cage 4	Batch 2 Cage 4	2	Cage 4	Cage 5-1	Cage 3-1	1	reorganized	Post	25 hours	11	2019-10-24	5370
1 Batch 2 Cage 5	Batch 2 Cage 4	Batch 2 Cage 4	2	Cage 4	Cage 5-1	Cage 1-3	1	reorganized	Post	25 hours	11	2019-10-24	5450
1 Batch 2 Cage 5	Batch 2 Cage 4	Batch 2 Cage 4	2	Cage 4	Cage 5-1	Cage 3-1	1	reorganized	Post	25 hours	11	2019-10-24	5525
2 Batch 2 Cage 5	Batch 2 Cage 3	Batch 2 Cage 3	2	Cage 3	Cage 5-2	Cage 2-4	1	reorganized	Post	25 hours	11	2019-10-24	5587
2 Batch 2 Cage 5	Batch 2 Cage 3	Batch 2 Cage 3	2	Cage 3	Cage 5-2	Cage 2-4	1	reorganized	Post	25 hours	11	2019-10-24	5648
2 Batch 2 Cage 5	Batch 2 Cage 3	Batch 2 Cage 3	2	Cage 3	Cage 5-2	Cage 2-4	1	reorganized	Post	25 hours	11	2019-10-24	5781
2 Batch 2 Cage 2	Batch 2 Cage 1	Batch 2 Cage 1	2	Cage 1	Cage 2-2	Cage 1-1	1	reorganized	Post	25 hours	11	2019-10-24	5817
2 Batch 2 Cage 5	Batch 2 Cage 3	Batch 2 Cage 3	2	Cage 3	Cage 5-2	Cage 1-4	1	reorganized	Post	25 hours	11	2019-10-24	5852
2 Batch 2 Cage 5	Batch 2 Cage 3	Batch 2 Cage 3	2	Cage 3	Cage 5-2	Cage 3-3	1	reorganized	Post	25 hours	11	2019-10-24	5867
2 Batch 2 Cage 5	Batch 2 Cage 3	Batch 2 Cage 3	2	Cage 3	Cage 5-2	Cage 3-3	1	reorganized	Post	25 hours	11	2019-10-24	6027
1 Batch 2 Cage 5	Batch 2 Cage 4	Batch 2 Cage 4	2	Cage 4	Cage 5-1	Cage 1-3	1	reorganized	Post	25 hours	11	2019-10-24	6050
1 Batch 2 Cage 5	Batch 2 Cage 4	Batch 2 Cage 4	2	Cage 4	Cage 5-1	Cage 2-1	1	reorganized	Post	25 hours	11	2019-10-24	6074
2 Batch 2 Cage 3	Batch 2 Cage 2	Batch 2 Cage 2	2	Cage 2	Cage 3-2	Cage 2-3	1	reorganized	Post	25 hours	11	2019-10-24	6187
2 Batch 2 Cage 5	Batch 2 Cage 3	Batch 2 Cage 3	2	Cage 3	Cage 5-2	Cage 3-3	1	reorganized	Post	25 hours	11	2019-10-24	6214
2 Batch 2 Cage 5	Batch 2 Cage 3	Batch 2 Cage 3	2	Cage 3	Cage 5-2	Cage 3-3	1	reorganized	Post	25 hours	11	2019-10-24	6271
2 Batch 2 Cage 5	Batch 2 Cage 3	Batch 2 Cage 3	2	Cage 3	Cage 5-2	Cage 3-3	1	reorganized	Post	25 hours	11	2019-10-24	6363
2 Batch 2 Cage 4	Batch 2 Cage 5	Batch 2 Cage 5	2	Cage 5	Cage 4-2	Cage 4-1	1	control	Post	25 hours	11	2019-10-24	6411
1 Batch 2 Cage 5	Batch 2 Cage 4	Batch 2 Cage 4	2	Cage 4	Cage 5-1	Cage 1-3	1	reorganized	Post	25 hours	11	2019-10-24	6475
2 Batch 2 Cage 3	Batch 2 Cage 2	Batch 2 Cage 2	2	Cage 2	Cage 3-2	Cage 2-3	1	reorganized	Post	25 hours	11	2019-10-24	6523
2 Batch 2 Cage 3	Batch 2 Cage 2	Batch 2 Cage 2	2	Cage 2	Cage 3-2	Cage 2-3	1	reorganized	Post	25 hours	11	2019-10-24	6582
2 Batch 2 Cage 5	Batch 2 Cage 3	Batch 2 Cage 3	2	Cage 3	Cage 5-2	Cage 1-4	1	reorganized	Post	25 hours	11	2019-10-24	6628
1 Batch 2 Cage 5	Batch 2 Cage 4	Batch 2 Cage 4	2	Cage 4	Cage 5-1	Cage 2-1	1	reorganized	Post	25 hours	11	2019-10-24	6654
2 Batch 2 Cage 3	Batch 2 Cage 2	Batch 2 Cage 2	2	Cage 2	Cage 3-2	Cage 2-3	1	reorganized	Post	25 hours	11	2019-10-24	6762
2 Batch 2 Cage 5	Batch 2 Cage 3	Batch 2 Cage 3	2	Cage 3	Cage 5-2	Cage 3-3	1	reorganized	Post	25 hours	11	2019-10-24	6873
2 Batch 2 Cage 3	Batch 2 Cage 2	Batch 2 Cage 2	2	Cage 2	Cage 3-2	Cage 2-3	1	reorganized	Post	25 hours	11	2019-10-24	6894
1 Batch 2 Cage 5	Batch 2 Cage 4	Batch 2 Cage 4	2	Cage 4	Cage 5-1	Cage 2-1	1	reorganized	Post	25 hours	11	2019-10-24	6914
3 Batch 2 Cage 5	Batch 2 Cage 1	Batch 2 Cage 1	2	Cage 1	Cage 5-3	Cage 1-1	1	reorganized	Post	25 hours	11	2019-10-24	6975
2 Batch 2 Cage 5	Batch 2 Cage 3	Batch 2 Cage 3	2	Cage 3	Cage 5-2	Cage 2-4	1	reorganized	Post	25 hours	11	2019-10-24	7033
2 Batch 2 Cage 5	Batch 2 Cage 3	Batch 2 Cage 3	2	Cage 3	Cage 5-2	Cage 2-4	1	reorganized	Post	25 hours	11	2019-10-24	9636
2 Batch 2 Cage 3	Batch 2 Cage 2	Batch 2 Cage 2	2	Cage 2	Cage 3-2	Cage 1-2	1	reorganized	Post	25 hours	11	2019-10-24	9683
2 Batch 2 Cage 5	Batch 2 Cage 3	Batch 2 Cage 3	2	Cage 3	Cage 5-2	Cage 2-4	1	reorganized	Post	25 hours	11	2019-10-24	9737
1 Batch 2 Cage 5	Batch 2 Cage 4	Batch 2 Cage 4	2	Cage 4	Cage 5-1	Cage 3-1	1	reorganized	Post	25 hours	11	2019-10-24	9765
2 Batch 2 Cage 3	Batch 2 Cage 2	Batch 2 Cage 2	2	Cage 2	Cage 3-2	Cage 5-4	1	reorganized	Post	25 hours	11	2019-10-24	9825
2 Batch 2 Cage 5	Batch 2 Cage 3	Batch 2 Cage 3	2	Cage 3	Cage 5-2	Cage 2-4	1	reorganized	Post	25 hours	11	2019-10-24	9856
2 Batch 2 Cage 3	Batch 2 Cage 2	Batch 2 Cage 2	2	Cage 2	Cage 3-2	Cage 1-2	1	reorganized	Post	25 hours	11	2019-10-24	9870
2 Batch 2 Cage 3	Batch 2 Cage 2	Batch 2 Cage 2	2	Cage 2	Cage 3-2	Cage 5-4	1	reorganized	Post	25 hours	11	2019-10-24	9939
2 Batch 2 Cage 5	Batch 2 Cage 3	Batch 2 Cage 3	2	Cage 3	Cage 5-2	Cage 2-4	1	reorganized	Post	25 hours	11	2019-10-24	9973
2 Batch 2 Cage 3	Batch 2 Cage 2	Batch 2 Cage 2	2	Cage 2	Cage 3-2	Cage 5-4	1	reorganized	Post	25 hours	11	2019-10-24	10038
2 Batch 2 Cage 3	Batch 2 Cage 2	Batch 2 Cage 2	2	Cage 2	Cage 3-2	Cage 1-2	1	reorganized	Post	25 hours	11	2019-10-24	10059
1 Batch 2 Cage 5	Batch 2 Cage 4	Batch 2 Cage 4	2	Cage 4	Cage 5-1	Cage 2-1	1	reorganized	Post	25 hours	11	2019-10-24	10195
2 Batch 2 Cage 5	Batch 2 Cage 3	Batch 2 Cage 3	2	Cage 3	Cage 5-2	Cage 3-3	1	reorganized	Post	25 hours	11	2019-10-24	10247
2 Batch 2 Cage 3	Batch 2 Cage 2	Batch 2 Cage 2	2	Cage 2	Cage 3-2	Cage 2-3	1	reorganized	Post	25 hours	11	2019-10-24	10276
2 Batch 2 Cage 5	Batch 2 Cage 3	Batch 2 Cage 3	2	Cage 3	Cage 5-2	Cage 2-4	1	reorganized	Post	25 hours	11	2019-10-24	10308
2 Batch 2 Cage 3	Batch 2 Cage 2	Batch 2 Cage 2	2	Cage 2	Cage 3-2	Cage 1-2	1	reorganized	Post	25 hours	11	2019-10-24	10358
2 Batch 2 Cage 2	Batch 2 Cage 1	Batch 2 Cage 1	2	Cage 1	Cage 2-2	Cage 3-4	1	reorganized	Post	25 hours	11	2019-10-24	10379
1 Batch 2 Cage 5	Batch 2 Cage 4	Batch 2 Cage 4	2	Cage 4	Cage 5-1	Cage 3-1	1	reorganized	Post	25 hours	11	2019-10-24	10436
1 Batch 2 Cage 5	Batch 2 Cage 4	Batch 2 Cage 4	2	Cage 4	Cage 5-1	Cage 3-1	1	reorganized	Post	25 hours	11	2019-10-24	10714
1 Batch 2 Cage 5	Batch 2 Cage 4	Batch 2 Cage 4	2	Cage 4	Cage 5-1	Cage 1-3	1	reorganized	Post	25 hours	11	2019-10-24	10763
2 Batch 2 Cage 5	Batch 2 Cage 3	Batch 2 Cage 3	2	Cage 3	Cage 5-2	Cage 3-3	1	reorganized	Post	25 hours	11	2019-10-24	10809
2 Batch 2 Cage 3	Batch 2 Cage 2	Batch 2 Cage 2	2	Cage 2	Cage 3-2	Cage 1-2	1	reorganized	Post	25 hours	11	2019-10-24	10861
2 Batch 2 Cage 5	Batch 2 Cage 3	Batch 2 Cage 3	2	Cage 3	Cage 5-2	Cage 2-4	1	reorganized	Post	25 hours	11	2019-10-24	10897
1 Batch 2 Cage 5	Batch 2 Cage 4	Batch 2 Cage 4	2	Cage 4	Cage 5-1	Cage 2-1	1	reorganized	Post	25 hours	11	2019-10-24	10958
3 Batch 2 Cage 2	Batch 2 Cage 2	Batch 2 Cage 2	2	Cage 2	Cage 2-3	Cage 5-4	1	reorganized	Post	25 hours	11	2019-10-24	10983
2 Batch 2 Cage 5	Batch 2 Cage 3	Batch 2 Cage 3	2	Cage 3	Cage 5-2	Cage 3-3	1	reorganized	Post	25 hours	11	2019-10-24	11054
2 Batch 2 Cage 5	Batch 2 Cage 3	Batch 2 Cage 3	2	Cage 3	Cage 5-2	Cage 2-4	1	reorganized	Post	25 hours	11	2019-10-24	11152
2 Batch 2 Cage 5	Batch 2 Cage 3	Batch 2 Cage 3	2	Cage 3	Cage 5-2	Cage 1-4	1	reorganized	Post	25 hours	11	2019-10-24	11237
1 Batch 2 Cage 5	Batch 2 Cage 4	Batch 2 Cage 4	2	Cage 4	Cage 5-1	Cage 1-3	1	reorganized	Post	25 hours	11	2019-10-24	11401
2 Batch 2 Cage 5	Batch 2 Cage 3	Batch 2 Cage 3	2	Cage 3	Cage 5-2	Cage 2-4	1	reorganized	Post	25 hours	11	2019-10-24	11485
2 Batch 2 Cage 5	Batch 2 Cage 3	Batch 2 Cage 3	2	Cage 3	Cage 5-2	Cage 1-4	1	reorganized	Post	25 hours	11	2019-10-24	11517
4 Batch 2 Cage 2	Batch 2 Cage 3	Batch 2 Cage 3	2	Cage 3	Cage 2-4	Cage 3-3	1	reorganized	Post	25 hours	11	2019-10-24	11627
2 Batch 2 Cage 5	Batch 2 Cage 3	Batch 2 Cage 3	2	Cage 3	Cage 5-2	Cage 3-3	1	reorganized	Post	25 hours	11	2019-10-24	11643
2 Batch 2 Cage 5	Batch 2 Cage 3	Batch 2 Cage 3	2	Cage 3	Cage 5-2	Cage 2-4	1	reorganized	Post	25 hours	11	2019-10-24	11786
2 Batch 2 Cage 5	Batch 2 Cage 3	Batch 2 Cage 3	2	Cage 3	Cage 5-2	Cage 3-3	1	reorganized	Post	25 hours	11	2019-10-24	11832
2 Batch 2 Cage 5	Batch 2 Cage 3	Batch 2 Cage 3	2	Cage 3	Cage 5-2	Cage 3-3	1	reorganized	Post	25 hours	11	2019-10-24	11902
2 Batch 2 Cage 2	Batch 2 Cage 1	Batch 2 Cage 1	2	Cage 1	Cage 2-2	Cage 1-1	1	reorganized	Post	25 hours	11	2019-10-24	11940
3 Batch 2 Cage 2	Batch 2 Cage 2	Batch 2 Cage 2	2	Cage 2	Cage 2-3	Cage 5-4	1	reorganized	Post	25 hours	11	2019-10-24	11968
2 Batch 2 Cage 5	Batch 2 Cage 3	Batch 2 Cage 3	2	Cage 3	Cage 5-2	Cage 3-3	1	reorganized	Post	25 hours	11	2019-10-24	12014
2 Batch 2 Cage 2	Batch 2 Cage 1	Batch 2 Cage 1	2	Cage 1	Cage 2-2	Cage 1-1	1	reorganized	Post	25 hours	11	2019-10-24	12128
1 Batch 2 Cage 5	Batch 2 Cage 4	Batch 2 Cage 4	2	Cage 4	Cage 5-1	Cage 2-1	1	reorganized	Post	25 hours	11	2019-10-24	12228
2 Batch 2 Cage 5	Batch 2 Cage 3	Batch 2 Cage 3	2	Cage 3	Cage 5-2	Cage 2-4	1	reorganized	Post	25 hours	11	2019-10-24	12286
3 Batch 2 Cage 2	Batch 2 Cage 2	Batch 2 Cage 2	2	Cage 2	Cage 2-3	Cage 5-4	1	reorganized	Post	25 hours	11	2019-10-24	12329
2 Batch 2 Cage 5	Batch 2 Cage 3	Batch 2 Cage 3	2	Cage 3	Cage 5-2	Cage 1-4	1	reorganized	Post	25 hours	11	2019-10-24	12373
2 Batch 2 Cage 5	Batch 2 Cage 3	Batch 2 Cage 3	2	Cage 3	Cage 5-2	Cage 2-4	1	reorganized	Post	25 hours	11	2019-10-24	12420
2 Batch 2 Cage 5	Batch 2 Cage 3	Batch 2 Cage 3	2	Cage 3	Cage 5-2	Cage 2-4	1	reorganized	Post	25 hours	11	2019-10-24	12436
2 Batch 2 Cage 3	Batch 2 Cage 2	Batch 2 Cage 2	2	Cage 2	Cage 3-2	Cage 5-4	1	reorganized	Post	25 hours	11	2019-10-24	12481
2 Batch 2 Cage 5	Batch 2 Cage 3	Batch 2 Cage 3	2	Cage 3	Cage 5-2	Cage 3-3	1	reorganized	Post	25 hours	11	2019-10-24	12516
2 Batch 2 Cage 5	Batch 2 Cage 3	Batch 2 Cage 3	2	Cage 3	Cage 5-2	Cage 3-3	1	reorganized	Post	25 hours	11	2019-10-24	12584
2 Batch 2 Cage 3	Batch 2 Cage 2	Batch 2 Cage 2	2	Cage 2	Cage 3-2	Cage 1-2	1	reorganized	Post	25 hours	11	2019-10-24	12635
2 Batch 2 Cage 3	Batch 2 Cage 2	Batch 2 Cage 2	2	Cage 2	Cage 3-2	Cage 5-4	1	reorganized	Post	25 hours	11	2019-10-24	12677
2 Batch 2 Cage 3	Batch 2 Cage 2	Batch 2 Cage 2	2	Cage 2	Cage 3-2	Cage 5-4	1	reorganized	Post	25 hours	11	2019-10-24	12698
3 Batch 2 Cage 4	Batch 2 Cage 5	Batch 2 Cage 5	2	Cage 5	Cage 4-3	Cage 4-4	1	control	Post	25 hours	11	2019-10-24	12747
3 Batch 2 Cage 5	Batch 2 Cage 1	Batch 2 Cage 1	2	Cage 1	Cage 5-3	Cage 1-1	1	reorganized	Post	25 hours	11	2019-10-24	12777
2 Batch 2 Cage 5	Batch 2 Cage 3	Batch 2 Cage 3	2	Cage 3	Cage 5-2	Cage 1-4	1	reorganized	Post	25 hours	11	2019-10-24	12843
3 Batch 2 Cage 2	Batch 2 Cage 2	Batch 2 Cage 2	2	Cage 2	Cage 2-3	Cage 5-4	1	reorganized	Post	25 hours	11	2019-10-24	12862
2 Batch 2 Cage 3	Batch 2 Cage 2	Batch 2 Cage 2	2	Cage 2	Cage 3-2	Cage 5-4	1	reorganized	Post	25 hours	11	2019-10-24	12960
2 Batch 2 Cage 3	Batch 2 Cage 2	Batch 2 Cage 2	2	Cage 2	Cage 3-2	Cage 1-2	1	reorganized	Post	25 hours	11	2019-10-24	13005
2 Batch 2 Cage 3	Batch 2 Cage 2	Batch 2 Cage 2	2	Cage 2	Cage 3-2	Cage 5-4	1	reorganized	Post	25 hours	11	2019-10-24	13016
2 Batch 2 Cage 3	Batch 2 Cage 2	Batch 2 Cage 2	2	Cage 2	Cage 3-2	Cage 5-4	1	reorganized	Post	25 hours	11	2019-10-24	13175
1 Batch 2 Cage 5	Batch 2 Cage 4	Batch 2 Cage 4	2	Cage 4	Cage 5-1	Cage 3-1	1	reorganized	Post	25 hours	11	2019-10-24	13200
1 Batch 2 Cage 5	Batch 2 Cage 4	Batch 2 Cage 4	2	Cage 4	Cage 5-1	Cage 1-3	1	reorganized	Post	25 hours	11	2019-10-24	13292
2 Batch 2 Cage 3	Batch 2 Cage 2	Batch 2 Cage 2	2	Cage 2	Cage 3-2	Cage 1-2	1	reorganized	Post	25 hours	11	2019-10-24	13344
1 Batch 2 Cage 5	Batch 2 Cage 4	Batch 2 Cage 4	2	Cage 4	Cage 5-1	Cage 2-1	1	reorganized	Post	25 hours	11	2019-10-24	13363
3 Batch 2 Cage 2	Batch 2 Cage 2	Batch 2 Cage 2	2	Cage 2	Cage 2-3	Cage 5-4	1	reorganized	Post	25 hours	11	2019-10-24	13380
3 Batch 2 Cage 4	Batch 2 Cage 5	Batch 2 Cage 5	2	Cage 5	Cage 4-3	Cage 4-1	1	control	Post	25 hours	11	2019-10-24	13424
1 Batch 2 Cage 5	Batch 2 Cage 4	Batch 2 Cage 4	2	Cage 4	Cage 5-1	Cage 3-1	1	reorganized	Post	25 hours	11	2019-10-24	13467
2 Batch 2 Cage 3	Batch 2 Cage 2	Batch 2 Cage 2	2	Cage 2	Cage 3-2	Cage 1-2	1	reorganized	Post	25 hours	11	2019-10-24	13597
2 Batch 2 Cage 3	Batch 2 Cage 2	Batch 2 Cage 2	2	Cage 2	Cage 3-2	Cage 1-2	1	reorganized	Post	25 hours	11	2019-10-24	13616
2 Batch 2 Cage 3	Batch 2 Cage 2	Batch 2 Cage 2	2	Cage 2	Cage 3-2	Cage 5-4	1	reorganized	Post	25 hours	11	2019-10-24	13827
2 Batch 2 Cage 5	Batch 2 Cage 3	Batch 2 Cage 3	2	Cage 3	Cage 5-2	Cage 2-4	1	reorganized	Post	25 hours	11	2019-10-24	13848
1 Batch 2 Cage 5	Batch 2 Cage 4	Batch 2 Cage 4	2	Cage 4	Cage 5-1	Cage 1-3	1	reorganized	Post	25 hours	11	2019-10-24	13904
2 Batch 2 Cage 3	Batch 2 Cage 2	Batch 2 Cage 2	2	Cage 2	Cage 3-2	Cage 5-4	1	reorganized	Post	25 hours	11	2019-10-24	14027
2 Batch 2 Cage 2	Batch 2 Cage 1	Batch 2 Cage 1	2	Cage 1	Cage 2-2	Cage 1-1	1	reorganized	Post	25 hours	11	2019-10-24	14069
2 Batch 2 Cage 2	Batch 2 Cage 1	Batch 2 Cage 1	2	Cage 1	Cage 2-2	Cage 1-1	1	reorganized	Post	25 hours	11	2019-10-24	14099
2 Batch 2 Cage 2	Batch 2 Cage 1	Batch 2 Cage 1	2	Cage 1	Cage 2-2	Cage 3-4	1	reorganized	Post	25 hours	11	2019-10-24	14145
2 Batch 2 Cage 2	Batch 2 Cage 1	Batch 2 Cage 1	2	Cage 1	Cage 2-2	Cage 5-3	1	reorganized	Post	25 hours	11	2019-10-24	14168
2 Batch 2 Cage 2	Batch 2 Cage 1	Batch 2 Cage 1	2	Cage 1	Cage 2-2	Cage 3-4	1	reorganized	Post	25 hours	11	2019-10-24	14203
2 Batch 2 Cage 2	Batch 2 Cage 1	Batch 2 Cage 1	2	Cage 1	Cage 2-2	Cage 1-1	1	reorganized	Post	25 hours	11	2019-10-24	14217
2 Batch 2 Cage 2	Batch 2 Cage 1	Batch 2 Cage 1	2	Cage 1	Cage 2-2	Cage 1-1	1	reorganized	Post	25 hours	11	2019-10-24	14228
2 Batch 2 Cage 2	Batch 2 Cage 1	Batch 2 Cage 1	2	Cage 1	Cage 2-2	Cage 3-4	1	reorganized	Post	25 hours	11	2019-10-24	14248
2 Batch 2 Cage 2	Batch 2 Cage 1	Batch 2 Cage 1	2	Cage 1	Cage 2-2	Cage 5-3	1	reorganized	Post	25 hours	11	2019-10-24	14265
2 Batch 2 Cage 2	Batch 2 Cage 1	Batch 2 Cage 1	2	Cage 1	Cage 2-2	Cage 1-1	1	reorganized	Post	25 hours	11	2019-10-24	14301
2 Batch 2 Cage 2	Batch 2 Cage 1	Batch 2 Cage 1	2	Cage 1	Cage 2-2	Cage 3-4	1	reorganized	Post	25 hours	11	2019-10-24	14323
2 Batch 2 Cage 2	Batch 2 Cage 1	Batch 2 Cage 1	2	Cage 1	Cage 2-2	Cage 1-1	1	reorganized	Post	25 hours	11	2019-10-24	14340
2 Batch 2 Cage 2	Batch 2 Cage 1	Batch 2 Cage 1	2	Cage 1	Cage 2-2	Cage 5-3	1	reorganized	Post	25 hours	11	2019-10-24	14355
2 Batch 2 Cage 2	Batch 2 Cage 1	Batch 2 Cage 1	2	Cage 1	Cage 2-2	Cage 1-1	1	reorganized	Post	25 hours	11	2019-10-24	14384
2 Batch 2 Cage 2	Batch 2 Cage 1	Batch 2 Cage 1	2	Cage 1	Cage 2-2	Cage 3-4	1	reorganized	Post	25 hours	11	2019-10-24	14398
2 Batch 2 Cage 2	Batch 2 Cage 1	Batch 2 Cage 1	2	Cage 1	Cage 2-2	Cage 3-4	1	reorganized	Post	25 hours	11	2019-10-24	14423
2 Batch 2 Cage 2	Batch 2 Cage 1	Batch 2 Cage 1	2	Cage 1	Cage 2-2	Cage 1-1	1	reorganized	Post	25 hours	11	2019-10-24	14450
2 Batch 2 Cage 3	Batch 2 Cage 2	Batch 2 Cage 2	2	Cage 2	Cage 3-2	Cage 1-2	1	reorganized	Post	25 hours	11	2019-10-24	14496
2 Batch 2 Cage 2	Batch 2 Cage 1	Batch 2 Cage 1	2	Cage 1	Cage 2-2	Cage 3-4	1	reorganized	Post	25 hours	11	2019-10-24	14511
2 Batch 2 Cage 5	Batch 2 Cage 3	Batch 2 Cage 3	2	Cage 3	Cage 5-2	Cage 2-4	1	reorganized	Post	25 hours	11	2019-10-24	14533
4 Batch 2 Cage 3	Batch 2 Cage 1	Batch 2 Cage 1	2	Cage 1	Cage 3-4	Cage 1-1	1	reorganized	Post	25 hours	11	2019-10-24	14570
1 Batch 2 Cage 5	Batch 2 Cage 4	Batch 2 Cage 4	2	Cage 4	Cage 5-1	Cage 3-1	1	reorganized	Post	25 hours	11	2019-10-24	14600
1 Batch 2 Cage 5	Batch 2 Cage 4	Batch 2 Cage 4	2	Cage 4	Cage 5-1	Cage 2-1	1	reorganized	Post	25 hours	11	2019-10-24	14623
2 Batch 2 Cage 2	Batch 2 Cage 1	Batch 2 Cage 1	2	Cage 1	Cage 2-2	Cage 1-1	1	reorganized	Post	25 hours	11	2019-10-24	14641
2 Batch 2 Cage 2	Batch 2 Cage 1	Batch 2 Cage 1	2	Cage 1	Cage 2-2	Cage 5-3	1	reorganized	Post	25 hours	11	2019-10-24	14659
1 Batch 2 Cage 5	Batch 2 Cage 4	Batch 2 Cage 4	2	Cage 4	Cage 5-1	Cage 1-3	1	reorganized	Post	25 hours	11	2019-10-24	14708
2 Batch 2 Cage 5	Batch 2 Cage 3	Batch 2 Cage 3	2	Cage 3	Cage 5-2	Cage 2-4	1	reorganized	Post	25 hours	11	2019-10-24	14728
2 Batch 2 Cage 2	Batch 2 Cage 1	Batch 2 Cage 1	2	Cage 1	Cage 2-2	Cage 1-1	1	reorganized	Post	25 hours	11	2019-10-24	14763
2 Batch 2 Cage 1	Batch 2 Cage 2	Batch 2 Cage 2	2	Cage 2	Cage 1-2	Cage 5-4	1	reorganized	Post	25 hours	11	2019-10-24	14805
2 Batch 2 Cage 5	Batch 2 Cage 3	Batch 2 Cage 3	2	Cage 3	Cage 5-2	Cage 2-4	1	reorganized	Post	25 hours	11	2019-10-24	14865
2 Batch 2 Cage 2	Batch 2 Cage 1	Batch 2 Cage 1	2	Cage 1	Cage 2-2	Cage 5-3	1	reorganized	Post	25 hours	11	2019-10-25	-50
2 Batch 2 Cage 2	Batch 2 Cage 1	Batch 2 Cage 1	2	Cage 1	Cage 2-2	Cage 1-1	1	reorganized	Post	25 hours	11	2019-10-25	-37
2 Batch 2 Cage 2	Batch 2 Cage 1	Batch 2 Cage 1	2	Cage 1	Cage 2-2	Cage 3-4	1	reorganized	Post	25 hours	11	2019-10-25	-21
2 Batch 2 Cage 2	Batch 2 Cage 1	Batch 2 Cage 1	2	Cage 1	Cage 2-2	Cage 1-1	1	reorganized	Post	25 hours	11	2019-10-25	-8
4 Batch 2 Cage 5	Batch 2 Cage 2	Batch 2 Cage 2	2	Cage 2	Cage 5-4	Cage 2-3	1	reorganized	Post	25 hours	11	2019-10-25	14
4 Batch 2 Cage 5	Batch 2 Cage 2	Batch 2 Cage 2	2	Cage 2	Cage 5-4	Cage 1-2	1	reorganized	Post	25 hours	11	2019-10-25	73
2 Batch 2 Cage 3	Batch 2 Cage 2	Batch 2 Cage 2	2	Cage 2	Cage 3-2	Cage 2-3	1	reorganized	Post	25 hours	11	2019-10-25	139
2 Batch 2 Cage 5	Batch 2 Cage 3	Batch 2 Cage 3	2	Cage 3	Cage 5-2	Cage 1-4	1	reorganized	Post	25 hours	11	2019-10-25	174
4 Batch 2 Cage 5	Batch 2 Cage 2	Batch 2 Cage 2	2	Cage 2	Cage 5-4	Cage 2-3	1	reorganized	Post	25 hours	11	2019-10-25	262
4 Batch 2 Cage 5	Batch 2 Cage 2	Batch 2 Cage 2	2	Cage 2	Cage 5-4	Cage 2-3	1	reorganized	Post	25 hours	11	2019-10-25	292
2 Batch 2 Cage 5	Batch 2 Cage 3	Batch 2 Cage 3	2	Cage 3	Cage 5-2	Cage 2-4	1	reorganized	Post	25 hours	11	2019-10-25	542
4 Batch 2 Cage 5	Batch 2 Cage 2	Batch 2 Cage 2	2	Cage 2	Cage 5-4	Cage 1-2	1	reorganized	Post	25 hours	11	2019-10-25	670
4 Batch 2 Cage 5	Batch 2 Cage 2	Batch 2 Cage 2	2	Cage 2	Cage 5-4	Cage 1-2	1	reorganized	Post	25 hours	11	2019-10-25	689
2 Batch 2 Cage 3	Batch 2 Cage 2	Batch 2 Cage 2	2	Cage 2	Cage 3-2	Cage 1-2	1	reorganized	Post	25 hours	11	2019-10-25	755
2 Batch 2 Cage 3	Batch 2 Cage 2	Batch 2 Cage 2	2	Cage 2	Cage 3-2	Cage 1-2	1	reorganized	Post	25 hours	11	2019-10-25	808
2 Batch 2 Cage 3	Batch 2 Cage 2	Batch 2 Cage 2	2	Cage 2	Cage 3-2	Cage 5-4	1	reorganized	Post	25 hours	11	2019-10-25	900
2 Batch 2 Cage 5	Batch 2 Cage 3	Batch 2 Cage 3	2	Cage 3	Cage 5-2	Cage 1-4	1	reorganized	Post	25 hours	11	2019-10-25	936
2 Batch 2 Cage 3	Batch 2 Cage 2	Batch 2 Cage 2	2	Cage 2	Cage 3-2	Cage 5-4	1	reorganized	Post	25 hours	11	2019-10-25	1817
1 Batch 2 Cage 5	Batch 2 Cage 4	Batch 2 Cage 4	2	Cage 4	Cage 5-1	Cage 2-1	1	reorganized	Post	25 hours	11	2019-10-25	2677
4 Batch 2 Cage 5	Batch 2 Cage 2	Batch 2 Cage 2	2	Cage 2	Cage 5-4	Cage 2-3	1	reorganized	Post	25 hours	11	2019-10-25	2933
2 Batch 2 Cage 4	Batch 2 Cage 5	Batch 2 Cage 5	2	Cage 5	Cage 4-2	Cage 4-4	1	control	Post	25 hours	11	2019-10-25	3424
3 Batch 2 Cage 4	Batch 2 Cage 5	Batch 2 Cage 5	2	Cage 5	Cage 4-3	Cage 4-2	1	control	Post	25 hours	11	2019-10-25	3448
3 Batch 3 Cage 2	Batch 3 Cage 2	Batch 3 Cage 2	3	Cage 2	Cage 2-3	Cage 2-2	1	control	Post	25 hours	11	2019-10-31	18
3 Batch 3 Cage 2	Batch 3 Cage 2	Batch 3 Cage 2	3	Cage 2	Cage 2-3	Cage 2-2	1	control	Post	25 hours	11	2019-10-31	30
3 Batch 3 Cage 1	Batch 3 Cage 1	Batch 3 Cage 1	3	Cage 1	Cage 1-3	Cage 1-2	1	control	Post	25 hours	11	2019-10-31	54
3 Batch 3 Cage 2	Batch 3 Cage 2	Batch 3 Cage 2	3	Cage 2	Cage 2-3	Cage 2-1	1	control	Post	25 hours	11	2019-10-31	108
2 Batch 3 Cage 4	Batch 3 Cage 4	Batch 3 Cage 4	3	Cage 4	Cage 4-2	Cage 4-3	1	control	Post	25 hours	11	2019-10-31	126
2 Batch 3 Cage 4	Batch 3 Cage 4	Batch 3 Cage 4	3	Cage 4	Cage 4-2	Cage 4-3	1	control	Post	25 hours	11	2019-10-31	170
3 Batch 3 Cage 2	Batch 3 Cage 2	Batch 3 Cage 2	3	Cage 2	Cage 2-3	Cage 2-1	1	control	Post	25 hours	11	2019-10-31	243
3 Batch 3 Cage 2	Batch 3 Cage 2	Batch 3 Cage 2	3	Cage 2	Cage 2-3	Cage 2-4	1	control	Post	25 hours	11	2019-10-31	268
2 Batch 3 Cage 2	Batch 3 Cage 2	Batch 3 Cage 2	3	Cage 2	Cage 2-2	Cage 2-1	1	control	Post	25 hours	11	2019-10-31	280
3 Batch 3 Cage 2	Batch 3 Cage 2	Batch 3 Cage 2	3	Cage 2	Cage 2-3	Cage 2-1	1	control	Post	25 hours	11	2019-10-31	402
2 Batch 3 Cage 2	Batch 3 Cage 2	Batch 3 Cage 2	3	Cage 2	Cage 2-2	Cage 2-1	1	control	Post	25 hours	11	2019-10-31	423
3 Batch 3 Cage 2	Batch 3 Cage 2	Batch 3 Cage 2	3	Cage 2	Cage 2-3	Cage 2-4	1	control	Post	25 hours	11	2019-10-31	507
3 Batch 3 Cage 1	Batch 3 Cage 1	Batch 3 Cage 1	3	Cage 1	Cage 1-3	Cage 1-1	1	control	Post	25 hours	11	2019-10-31	554
3 Batch 3 Cage 2	Batch 3 Cage 2	Batch 3 Cage 2	3	Cage 2	Cage 2-3	Cage 2-1	1	control	Post	25 hours	11	2019-10-31	572
2 Batch 3 Cage 4	Batch 3 Cage 4	Batch 3 Cage 4	3	Cage 4	Cage 4-2	Cage 4-3	1	control	Post	25 hours	11	2019-10-31	623
3 Batch 3 Cage 2	Batch 3 Cage 2	Batch 3 Cage 2	3	Cage 2	Cage 2-3	Cage 2-2	1	control	Post	25 hours	11	2019-10-31	655
2 Batch 3 Cage 2	Batch 3 Cage 2	Batch 3 Cage 2	3	Cage 2	Cage 2-2	Cage 2-4	1	control	Post	25 hours	11	2019-10-31	694
2 Batch 3 Cage 4	Batch 3 Cage 4	Batch 3 Cage 4	3	Cage 4	Cage 4-2	Cage 4-3	1	control	Post	25 hours	11	2019-10-31	800
3 Batch 3 Cage 2	Batch 3 Cage 2	Batch 3 Cage 2	3	Cage 2	Cage 2-3	Cage 2-1	1	control	Post	25 hours	11	2019-10-31	848
3 Batch 3 Cage 2	Batch 3 Cage 2	Batch 3 Cage 2	3	Cage 2	Cage 2-3	Cage 2-1	1	control	Post	25 hours	11	2019-10-31	890
2 Batch 3 Cage 4	Batch 3 Cage 4	Batch 3 Cage 4	3	Cage 4	Cage 4-2	Cage 4-3	1	control	Post	25 hours	11	2019-10-31	999
3 Batch 3 Cage 1	Batch 3 Cage 1	Batch 3 Cage 1	3	Cage 1	Cage 1-3	Cage 1-1	1	control	Post	25 hours	11	2019-10-31	1012
3 Batch 3 Cage 2	Batch 3 Cage 2	Batch 3 Cage 2	3	Cage 2	Cage 2-3	Cage 2-4	1	control	Post	25 hours	11	2019-10-31	1083
3 Batch 3 Cage 4	Batch 3 Cage 4	Batch 3 Cage 4	3	Cage 4	Cage 4-3	Cage 4-1	1	control	Post	25 hours	11	2019-10-31	1232
3 Batch 3 Cage 4	Batch 3 Cage 4	Batch 3 Cage 4	3	Cage 4	Cage 4-3	Cage 4-1	1	control	Post	25 hours	11	2019-10-31	1254
3 Batch 3 Cage 2	Batch 3 Cage 2	Batch 3 Cage 2	3	Cage 2	Cage 2-3	Cage 2-1	1	control	Post	25 hours	11	2019-10-31	1364
3 Batch 3 Cage 2	Batch 3 Cage 2	Batch 3 Cage 2	3	Cage 2	Cage 2-3	Cage 2-2	1	control	Post	25 hours	11	2019-10-31	1381
3 Batch 3 Cage 1	Batch 3 Cage 1	Batch 3 Cage 1	3	Cage 1	Cage 1-3	Cage 1-2	1	control	Post	25 hours	11	2019-10-31	1503
3 Batch 3 Cage 1	Batch 3 Cage 1	Batch 3 Cage 1	3	Cage 1	Cage 1-3	Cage 1-1	1	control	Post	25 hours	11	2019-10-31	1515
1 Batch 3 Cage 1	Batch 3 Cage 1	Batch 3 Cage 1	3	Cage 1	Cage 1-1	Cage 1-4	1	control	Post	25 hours	11	2019-10-31	1575
3 Batch 3 Cage 1	Batch 3 Cage 1	Batch 3 Cage 1	3	Cage 1	Cage 1-3	Cage 1-1	1	control	Post	25 hours	11	2019-10-31	1588
2 Batch 3 Cage 2	Batch 3 Cage 2	Batch 3 Cage 2	3	Cage 2	Cage 2-2	Cage 2-4	1	control	Post	25 hours	11	2019-10-31	1608
2 Batch 3 Cage 2	Batch 3 Cage 2	Batch 3 Cage 2	3	Cage 2	Cage 2-2	Cage 2-1	1	control	Post	25 hours	11	2019-10-31	1634
3 Batch 3 Cage 2	Batch 3 Cage 2	Batch 3 Cage 2	3	Cage 2	Cage 2-3	Cage 2-2	1	control	Post	25 hours	11	2019-10-31	1644
2 Batch 3 Cage 2	Batch 3 Cage 2	Batch 3 Cage 2	3	Cage 2	Cage 2-2	Cage 2-1	1	control	Post	25 hours	11	2019-10-31	2103
3 Batch 3 Cage 2	Batch 3 Cage 2	Batch 3 Cage 2	3	Cage 2	Cage 2-3	Cage 2-4	1	control	Post	25 hours	11	2019-10-31	2159
3 Batch 3 Cage 1	Batch 3 Cage 1	Batch 3 Cage 1	3	Cage 1	Cage 1-3	Cage 1-2	1	control	Post	25 hours	11	2019-10-31	2189
2 Batch 3 Cage 4	Batch 3 Cage 4	Batch 3 Cage 4	3	Cage 4	Cage 4-2	Cage 4-3	1	control	Post	25 hours	11	2019-10-31	2359
3 Batch 3 Cage 1	Batch 3 Cage 1	Batch 3 Cage 1	3	Cage 1	Cage 1-3	Cage 1-1	1	control	Post	25 hours	11	2019-10-31	2400
3 Batch 3 Cage 1	Batch 3 Cage 1	Batch 3 Cage 1	3	Cage 1	Cage 1-3	Cage 1-2	1	control	Post	25 hours	11	2019-10-31	2411
3 Batch 3 Cage 2	Batch 3 Cage 2	Batch 3 Cage 2	3	Cage 2	Cage 2-3	Cage 2-4	1	control	Post	25 hours	11	2019-10-31	2444
2 Batch 3 Cage 2	Batch 3 Cage 2	Batch 3 Cage 2	3	Cage 2	Cage 2-2	Cage 2-1	1	control	Post	25 hours	11	2019-10-31	2462
3 Batch 3 Cage 2	Batch 3 Cage 2	Batch 3 Cage 2	3	Cage 2	Cage 2-3	Cage 2-2	1	control	Post	25 hours	11	2019-10-31	2474
2 Batch 3 Cage 2	Batch 3 Cage 2	Batch 3 Cage 2	3	Cage 2	Cage 2-2	Cage 2-1	1	control	Post	25 hours	11	2019-10-31	2532
3 Batch 3 Cage 2	Batch 3 Cage 2	Batch 3 Cage 2	3	Cage 2	Cage 2-3	Cage 2-2	1	control	Post	25 hours	11	2019-10-31	2543
3 Batch 3 Cage 2	Batch 3 Cage 2	Batch 3 Cage 2	3	Cage 2	Cage 2-3	Cage 2-1	1	control	Post	25 hours	11	2019-10-31	2556
3 Batch 3 Cage 2	Batch 3 Cage 2	Batch 3 Cage 2	3	Cage 2	Cage 2-3	Cage 2-4	1	control	Post	25 hours	11	2019-10-31	2648
3 Batch 3 Cage 1	Batch 3 Cage 1	Batch 3 Cage 1	3	Cage 1	Cage 1-3	Cage 1-1	0.5	control	Post	25 hours	11	2019-10-31	2677
3 Batch 3 Cage 1	Batch 3 Cage 1	Batch 3 Cage 1	3	Cage 1	Cage 1-3	Cage 1-2	1	control	Post	25 hours	11	2019-10-31	2868
1 Batch 3 Cage 1	Batch 3 Cage 1	Batch 3 Cage 1	3	Cage 1	Cage 1-1	Cage 1-4	1	control	Post	25 hours	11	2019-10-31	2949
2 Batch 3 Cage 4	Batch 3 Cage 4	Batch 3 Cage 4	3	Cage 4	Cage 4-2	Cage 4-4	1	control	Post	25 hours	11	2019-10-31	2984
2 Batch 3 Cage 4	Batch 3 Cage 4	Batch 3 Cage 4	3	Cage 4	Cage 4-2	Cage 4-3	1	control	Post	25 hours	11	2019-10-31	3000
3 Batch 3 Cage 1	Batch 3 Cage 1	Batch 3 Cage 1	3	Cage 1	Cage 1-3	Cage 1-1	1	control	Post	25 hours	11	2019-10-31	3017
3 Batch 3 Cage 1	Batch 3 Cage 1	Batch 3 Cage 1	3	Cage 1	Cage 1-3	Cage 1-2	1	control	Post	25 hours	11	2019-10-31	3028
3 Batch 3 Cage 1	Batch 3 Cage 1	Batch 3 Cage 1	3	Cage 1	Cage 1-3	Cage 1-1	1	control	Post	25 hours	11	2019-10-31	3038
3 Batch 3 Cage 2	Batch 3 Cage 2	Batch 3 Cage 2	3	Cage 2	Cage 2-3	Cage 2-1	1	control	Post	25 hours	11	2019-10-31	3238
3 Batch 3 Cage 1	Batch 3 Cage 1	Batch 3 Cage 1	3	Cage 1	Cage 1-3	Cage 1-4	1	control	Post	25 hours	11	2019-10-31	3797
3 Batch 3 Cage 4	Batch 3 Cage 4	Batch 3 Cage 4	3	Cage 4	Cage 4-3	Cage 4-1	1	control	Post	25 hours	11	2019-10-31	4149
3 Batch 3 Cage 2	Batch 3 Cage 2	Batch 3 Cage 2	3	Cage 2	Cage 2-3	Cage 2-4	1	control	Post	25 hours	11	2019-10-31	4487
2 Batch 3 Cage 4	Batch 3 Cage 4	Batch 3 Cage 4	3	Cage 4	Cage 4-2	Cage 4-4	1	control	Post	25 hours	11	2019-10-31	4756
2 Batch 3 Cage 4	Batch 3 Cage 4	Batch 3 Cage 4	3	Cage 4	Cage 4-2	Cage 4-4	1	control	Post	25 hours	11	2019-10-31	4868
3 Batch 3 Cage 4	Batch 3 Cage 4	Batch 3 Cage 4	3	Cage 4	Cage 4-3	Cage 4-1	1	control	Post	25 hours	11	2019-10-31	5515
2 Batch 3 Cage 4	Batch 3 Cage 4	Batch 3 Cage 4	3	Cage 4	Cage 4-2	Cage 4-3	1	control	Post	25 hours	11	2019-10-31	5550
2 Batch 3 Cage 4	Batch 3 Cage 4	Batch 3 Cage 4	3	Cage 4	Cage 4-2	Cage 4-1	1	control	Post	25 hours	11	2019-10-31	5610
2 Batch 3 Cage 4	Batch 3 Cage 4	Batch 3 Cage 4	3	Cage 4	Cage 4-2	Cage 4-1	1	control	Post	25 hours	11	2019-10-31	5809
2 Batch 3 Cage 4	Batch 3 Cage 4	Batch 3 Cage 4	3	Cage 4	Cage 4-2	Cage 4-1	1	control	Post	25 hours	11	2019-10-31	5826
3 Batch 3 Cage 4	Batch 3 Cage 4	Batch 3 Cage 4	3	Cage 4	Cage 4-3	Cage 4-1	1	control	Post	25 hours	11	2019-10-31	5875
2 Batch 3 Cage 4	Batch 3 Cage 4	Batch 3 Cage 4	3	Cage 4	Cage 4-2	Cage 4-1	1	control	Post	25 hours	11	2019-10-31	5925
2 Batch 3 Cage 4	Batch 3 Cage 4	Batch 3 Cage 4	3	Cage 4	Cage 4-2	Cage 4-3	1	control	Post	25 hours	11	2019-10-31	5961
3 Batch 3 Cage 2	Batch 3 Cage 2	Batch 3 Cage 2	3	Cage 2	Cage 2-3	Cage 2-1	1	control	Post	25 hours	11	2019-10-31	6021
2 Batch 3 Cage 4	Batch 3 Cage 4	Batch 3 Cage 4	3	Cage 4	Cage 4-2	Cage 4-3	1	control	Post	25 hours	11	2019-10-31	6600
2 Batch 3 Cage 4	Batch 3 Cage 4	Batch 3 Cage 4	3	Cage 4	Cage 4-2	Cage 4-4	1	control	Post	25 hours	11	2019-10-31	6621
2 Batch 3 Cage 4	Batch 3 Cage 4	Batch 3 Cage 4	3	Cage 4	Cage 4-2	Cage 4-3	1	control	Post	25 hours	11	2019-10-31	6637
3 Batch 3 Cage 2	Batch 3 Cage 2	Batch 3 Cage 2	3	Cage 2	Cage 2-3	Cage 2-4	1	control	Post	25 hours	11	2019-10-31	6670
2 Batch 3 Cage 4	Batch 3 Cage 4	Batch 3 Cage 4	3	Cage 4	Cage 4-2	Cage 4-3	1	control	Post	25 hours	11	2019-10-31	6706
2 Batch 3 Cage 2	Batch 3 Cage 2	Batch 3 Cage 2	3	Cage 2	Cage 2-2	Cage 2-1	1	control	Post	25 hours	11	2019-10-31	6722
2 Batch 3 Cage 2	Batch 3 Cage 2	Batch 3 Cage 2	3	Cage 2	Cage 2-2	Cage 2-1	1	control	Post	25 hours	11	2019-10-31	6743
3 Batch 3 Cage 2	Batch 3 Cage 2	Batch 3 Cage 2	3	Cage 2	Cage 2-3	Cage 2-1	1	control	Post	25 hours	11	2019-10-31	6756
3 Batch 3 Cage 4	Batch 3 Cage 4	Batch 3 Cage 4	3	Cage 4	Cage 4-3	Cage 4-1	1	control	Post	25 hours	11	2019-10-31	6771
3 Batch 3 Cage 4	Batch 3 Cage 4	Batch 3 Cage 4	3	Cage 4	Cage 4-3	Cage 4-1	1	control	Post	25 hours	11	2019-10-31	6815
2 Batch 3 Cage 4	Batch 3 Cage 4	Batch 3 Cage 4	3	Cage 4	Cage 4-2	Cage 4-1	1	control	Post	25 hours	11	2019-10-31	6880
2 Batch 3 Cage 4	Batch 3 Cage 4	Batch 3 Cage 4	3	Cage 4	Cage 4-2	Cage 4-3	1	control	Post	25 hours	11	2019-10-31	6913
2 Batch 3 Cage 4	Batch 3 Cage 4	Batch 3 Cage 4	3	Cage 4	Cage 4-2	Cage 4-1	1	control	Post	25 hours	11	2019-10-31	6947
2 Batch 3 Cage 4	Batch 3 Cage 4	Batch 3 Cage 4	3	Cage 4	Cage 4-2	Cage 4-3	1	control	Post	25 hours	11	2019-10-31	6996
3 Batch 3 Cage 1	Batch 3 Cage 1	Batch 3 Cage 1	3	Cage 1	Cage 1-3	Cage 1-1	1	control	Post	25 hours	11	2019-10-31	7116
3 Batch 3 Cage 2	Batch 3 Cage 2	Batch 3 Cage 2	3	Cage 2	Cage 2-3	Cage 2-2	1	control	Post	25 hours	11	2019-10-31	7160
3 Batch 3 Cage 2	Batch 3 Cage 2	Batch 3 Cage 2	3	Cage 2	Cage 2-3	Cage 2-4	1	control	Post	25 hours	11	2019-11-01	113
3 Batch 3 Cage 2	Batch 3 Cage 2	Batch 3 Cage 2	3	Cage 2	Cage 2-3	Cage 2-4	1	control	Post	25 hours	11	2019-11-01	237
3 Batch 3 Cage 1	Batch 3 Cage 1	Batch 3 Cage 1	3	Cage 1	Cage 1-3	Cage 1-1	1	control	Post	25 hours	11	2019-11-01	380
2 Batch 3 Cage 4	Batch 3 Cage 4	Batch 3 Cage 4	3	Cage 4	Cage 4-2	Cage 4-3	1	control	Post	25 hours	11	2019-11-01	860
2 Batch 3 Cage 1	Batch 3 Cage 1	Batch 3 Cage 1	3	Cage 1	Cage 1-2	Cage 1-4	1	control	Post	25 hours	11	2019-11-01	1499
3 Batch 3 Cage 1	Batch 3 Cage 1	Batch 3 Cage 1	3	Cage 1	Cage 1-3	Cage 1-2	1	control	Post	25 hours	11	2019-11-01	1640
3 Batch 3 Cage 1	Batch 3 Cage 1	Batch 3 Cage 1	3	Cage 1	Cage 1-3	Cage 1-2	1	control	Post	25 hours	11	2019-11-01	1796
3 Batch 3 Cage 2	Batch 3 Cage 2	Batch 3 Cage 2	3	Cage 2	Cage 2-3	Cage 2-1	1	control	Post	25 hours	11	2019-11-01	1960
3 Batch 3 Cage 2	Batch 3 Cage 2	Batch 3 Cage 2	3	Cage 2	Cage 2-3	Cage 2-2	1	control	Post	25 hours	11	2019-11-01	2108
3 Batch 3 Cage 1	Batch 3 Cage 1	Batch 3 Cage 1	3	Cage 1	Cage 1-3	Cage 1-2	1	control	Post	25 hours	11	2019-11-01	2318
3 Batch 3 Cage 4	Batch 3 Cage 4	Batch 3 Cage 4	3	Cage 4	Cage 4-3	Cage 4-1	1	control	Post	25 hours	11	2019-11-01	2383
3 Batch 3 Cage 4	Batch 3 Cage 4	Batch 3 Cage 4	3	Cage 4	Cage 4-3	Cage 4-1	1	control	Post	25 hours	11	2019-11-01	2403
3 Batch 3 Cage 4	Batch 3 Cage 4	Batch 3 Cage 4	3	Cage 4	Cage 4-3	Cage 4-1	1	control	Post	25 hours	11	2019-11-01	2425
3 Batch 3 Cage 4	Batch 3 Cage 4	Batch 3 Cage 4	3	Cage 4	Cage 4-3	Cage 4-1	1	control	Post	25 hours	11	2019-11-01	2455
3 Batch 3 Cage 1	Batch 3 Cage 1	Batch 3 Cage 1	3	Cage 1	Cage 1-3	Cage 1-2	1	control	Post	25 hours	11	2019-11-01	2470
3 Batch 3 Cage 4	Batch 3 Cage 4	Batch 3 Cage 4	3	Cage 4	Cage 4-3	Cage 4-1	1	control	Post	25 hours	11	2019-11-01	2747
2 Batch 3 Cage 2	Batch 3 Cage 2	Batch 3 Cage 2	3	Cage 2	Cage 2-2	Cage 2-1	1	control	Post	25 hours	11	2019-11-01	2802
3 Batch 3 Cage 4	Batch 3 Cage 4	Batch 3 Cage 4	3	Cage 4	Cage 4-3	Cage 4-1	1	control	Post	25 hours	11	2019-11-01	3144
3 Batch 3 Cage 1	Batch 3 Cage 1	Batch 3 Cage 1	3	Cage 1	Cage 1-3	Cage 1-2	1	control	Post	25 hours	11	2019-11-01	3168
3 Batch 3 Cage 4	Batch 3 Cage 4	Batch 3 Cage 4	3	Cage 4	Cage 4-3	Cage 4-1	1	control	Post	25 hours	11	2019-11-01	3312
3 Batch 3 Cage 1	Batch 3 Cage 1	Batch 3 Cage 1	3	Cage 1	Cage 1-3	Cage 1-2	1	control	Post	25 hours	11	2019-11-01	3469
3 Batch 4 Cage 2	Batch 4 Cage 2	Batch 4 Cage 2	4	Cage 2	Cage 2-3	Cage 5-4	1	reorganized	Post	25 hours	10	2019-11-07	-1357
1 Batch 4 Cage 5	Batch 4 Cage 1	Batch 4 Cage 1	4	Cage 1	Cage 5-1	Cage 2-2	1	reorganized	Post	25 hours	10	2019-11-07	-1339
1 Batch 4 Cage 4	Batch 4 Cage 1	Batch 4 Cage 1	4	Cage 1	Cage 4-1	Cage 3-2	1	reorganized	Post	25 hours	10	2019-11-07	-1272
1 Batch 4 Cage 2	Batch 4 Cage 3	Batch 4 Cage 3	4	Cage 3	Cage 2-1	Cage 5-3	1	reorganized	Post	25 hours	10	2019-11-07	-1234
3 Batch 4 Cage 3	Batch 4 Cage 2	Batch 4 Cage 2	4	Cage 2	Cage 3-3	Cage 2-3	1	reorganized	Post	25 hours	10	2019-11-07	-1191
3 Batch 4 Cage 3	Batch 4 Cage 2	Batch 4 Cage 2	4	Cage 2	Cage 3-3	Cage 5-4	1	reorganized	Post	25 hours	10	2019-11-07	-1163
3 Batch 4 Cage 3	Batch 4 Cage 2	Batch 4 Cage 2	4	Cage 2	Cage 3-3	Cage 2-3	1	reorganized	Post	25 hours	10	2019-11-07	-1149
2 Batch 4 Cage 4	Batch 4 Cage 2	Batch 4 Cage 2	4	Cage 2	Cage 4-2	Cage 5-4	1	reorganized	Post	25 hours	10	2019-11-07	-1127
1 Batch 4 Cage 4	Batch 4 Cage 1	Batch 4 Cage 1	4	Cage 1	Cage 4-1	Cage 3-2	1	reorganized	Post	25 hours	10	2019-11-07	-1101
1 Batch 4 Cage 4	Batch 4 Cage 1	Batch 4 Cage 1	4	Cage 1	Cage 4-1	Cage 3-2	1	reorganized	Post	25 hours	10	2019-11-07	-1082
1 Batch 4 Cage 2	Batch 4 Cage 3	Batch 4 Cage 3	4	Cage 3	Cage 2-1	Cage 5-3	1	reorganized	Post	25 hours	10	2019-11-07	-1063
1 Batch 4 Cage 2	Batch 4 Cage 3	Batch 4 Cage 3	4	Cage 3	Cage 2-1	Cage 3-1	1	reorganized	Post	25 hours	10	2019-11-07	-1037
3 Batch 4 Cage 3	Batch 4 Cage 2	Batch 4 Cage 2	4	Cage 2	Cage 3-3	Cage 5-4	1	reorganized	Post	25 hours	10	2019-11-07	-994
1 Batch 4 Cage 4	Batch 4 Cage 1	Batch 4 Cage 1	4	Cage 1	Cage 4-1	Cage 2-2	1	reorganized	Post	25 hours	10	2019-11-07	-974
1 Batch 4 Cage 4	Batch 4 Cage 1	Batch 4 Cage 1	4	Cage 1	Cage 4-1	Cage 2-2	1	reorganized	Post	25 hours	10	2019-11-07	-946
1 Batch 4 Cage 4	Batch 4 Cage 1	Batch 4 Cage 1	4	Cage 1	Cage 4-1	Cage 5-1	1	reorganized	Post	25 hours	10	2019-11-07	-932
1 Batch 4 Cage 2	Batch 4 Cage 3	Batch 4 Cage 3	4	Cage 3	Cage 2-1	Cage 4-4	1	reorganized	Post	25 hours	10	2019-11-07	-877
3 Batch 4 Cage 3	Batch 4 Cage 2	Batch 4 Cage 2	4	Cage 2	Cage 3-3	Cage 5-4	1	reorganized	Post	25 hours	10	2019-11-07	-851
1 Batch 4 Cage 2	Batch 4 Cage 3	Batch 4 Cage 3	4	Cage 3	Cage 2-1	Cage 4-4	1	reorganized	Post	25 hours	10	2019-11-07	-826
3 Batch 4 Cage 3	Batch 4 Cage 2	Batch 4 Cage 2	4	Cage 2	Cage 3-3	Cage 5-4	1	reorganized	Post	25 hours	10	2019-11-07	-773
1 Batch 4 Cage 2	Batch 4 Cage 3	Batch 4 Cage 3	4	Cage 3	Cage 2-1	Cage 4-4	1	reorganized	Post	25 hours	10	2019-11-07	-757
1 Batch 4 Cage 4	Batch 4 Cage 1	Batch 4 Cage 1	4	Cage 1	Cage 4-1	Cage 2-2	1	reorganized	Post	25 hours	10	2019-11-07	-727
1 Batch 4 Cage 4	Batch 4 Cage 1	Batch 4 Cage 1	4	Cage 1	Cage 4-1	Cage 3-2	1	reorganized	Post	25 hours	10	2019-11-07	-716
3 Batch 4 Cage 3	Batch 4 Cage 2	Batch 4 Cage 2	4	Cage 2	Cage 3-3	Cage 5-4	1	reorganized	Post	25 hours	10	2019-11-07	-693
3 Batch 4 Cage 3	Batch 4 Cage 2	Batch 4 Cage 2	4	Cage 2	Cage 3-3	Cage 4-2	1	reorganized	Post	25 hours	10	2019-11-07	-658
2 Batch 4 Cage 3	Batch 4 Cage 1	Batch 4 Cage 1	4	Cage 1	Cage 3-2	Cage 2-2	1	reorganized	Post	25 hours	10	2019-11-07	-638
3 Batch 4 Cage 3	Batch 4 Cage 2	Batch 4 Cage 2	4	Cage 2	Cage 3-3	Cage 2-3	1	reorganized	Post	25 hours	10	2019-11-07	-603
1 Batch 4 Cage 4	Batch 4 Cage 1	Batch 4 Cage 1	4	Cage 1	Cage 4-1	Cage 2-2	1	reorganized	Post	25 hours	10	2019-11-07	-582
2 Batch 4 Cage 1	Batch 4 Cage 5	Batch 4 Cage 5	4	Cage 5	Cage 1-2	Cage 1-3	1	control	Post	25 hours	10	2019-11-07	-525
2 Batch 4 Cage 1	Batch 4 Cage 5	Batch 4 Cage 5	4	Cage 5	Cage 1-2	Cage 1-3	1	control	Post	25 hours	10	2019-11-07	-502
1 Batch 4 Cage 2	Batch 4 Cage 3	Batch 4 Cage 3	4	Cage 3	Cage 2-1	Cage 4-4	1	reorganized	Post	25 hours	10	2019-11-07	-484
3 Batch 4 Cage 3	Batch 4 Cage 2	Batch 4 Cage 2	4	Cage 2	Cage 3-3	Cage 5-4	1	reorganized	Post	25 hours	10	2019-11-07	-447
1 Batch 4 Cage 2	Batch 4 Cage 3	Batch 4 Cage 3	4	Cage 3	Cage 2-1	Cage 3-1	1	reorganized	Post	25 hours	10	2019-11-07	-420
1 Batch 4 Cage 2	Batch 4 Cage 3	Batch 4 Cage 3	4	Cage 3	Cage 2-1	Cage 3-1	1	reorganized	Post	25 hours	10	2019-11-07	-405
1 Batch 4 Cage 2	Batch 4 Cage 3	Batch 4 Cage 3	4	Cage 3	Cage 2-1	Cage 5-3	1	reorganized	Post	25 hours	10	2019-11-07	-378
3 Batch 4 Cage 3	Batch 4 Cage 2	Batch 4 Cage 2	4	Cage 2	Cage 3-3	Cage 2-3	1	reorganized	Post	25 hours	10	2019-11-07	-358
1 Batch 4 Cage 2	Batch 4 Cage 3	Batch 4 Cage 3	4	Cage 3	Cage 2-1	Cage 3-1	1	reorganized	Post	25 hours	10	2019-11-07	-331
1 Batch 4 Cage 4	Batch 4 Cage 1	Batch 4 Cage 1	4	Cage 1	Cage 4-1	Cage 5-1	1	reorganized	Post	25 hours	10	2019-11-07	-315
3 Batch 4 Cage 2	Batch 4 Cage 2	Batch 4 Cage 2	4	Cage 2	Cage 2-3	Cage 4-2	1	reorganized	Post	25 hours	10	2019-11-07	-261
3 Batch 4 Cage 3	Batch 4 Cage 2	Batch 4 Cage 2	4	Cage 2	Cage 3-3	Cage 4-2	1	reorganized	Post	25 hours	10	2019-11-07	-205
3 Batch 4 Cage 3	Batch 4 Cage 2	Batch 4 Cage 2	4	Cage 2	Cage 3-3	Cage 5-4	1	reorganized	Post	25 hours	10	2019-11-07	-175
3 Batch 4 Cage 3	Batch 4 Cage 2	Batch 4 Cage 2	4	Cage 2	Cage 3-3	Cage 5-4	1	reorganized	Post	25 hours	10	2019-11-07	-138
1 Batch 4 Cage 2	Batch 4 Cage 3	Batch 4 Cage 3	4	Cage 3	Cage 2-1	Cage 4-4	1	reorganized	Post	25 hours	10	2019-11-07	-117
1 Batch 4 Cage 2	Batch 4 Cage 3	Batch 4 Cage 3	4	Cage 3	Cage 2-1	Cage 5-3	1	reorganized	Post	25 hours	10	2019-11-07	-102
1 Batch 4 Cage 4	Batch 4 Cage 1	Batch 4 Cage 1	4	Cage 1	Cage 4-1	Cage 5-1	1	reorganized	Post	25 hours	10	2019-11-07	-76
1 Batch 4 Cage 4	Batch 4 Cage 1	Batch 4 Cage 1	4	Cage 1	Cage 4-1	Cage 5-1	1	reorganized	Post	25 hours	10	2019-11-07	-61
1 Batch 4 Cage 2	Batch 4 Cage 3	Batch 4 Cage 3	4	Cage 3	Cage 2-1	Cage 3-1	1	reorganized	Post	25 hours	10	2019-11-07	-27
3 Batch 4 Cage 3	Batch 4 Cage 2	Batch 4 Cage 2	4	Cage 2	Cage 3-3	Cage 2-3	1	reorganized	Post	25 hours	10	2019-11-07	25
3 Batch 4 Cage 3	Batch 4 Cage 2	Batch 4 Cage 2	4	Cage 2	Cage 3-3	Cage 2-3	1	reorganized	Post	25 hours	10	2019-11-07	43
3 Batch 4 Cage 3	Batch 4 Cage 2	Batch 4 Cage 2	4	Cage 2	Cage 3-3	Cage 5-4	1	reorganized	Post	25 hours	10	2019-11-07	105
3 Batch 4 Cage 3	Batch 4 Cage 2	Batch 4 Cage 2	4	Cage 2	Cage 3-3	Cage 2-3	1	reorganized	Post	25 hours	10	2019-11-07	123
1 Batch 4 Cage 1	Batch 4 Cage 5	Batch 4 Cage 5	4	Cage 5	Cage 1-1	Cage 1-2	1	control	Post	25 hours	10	2019-11-07	178
1 Batch 4 Cage 1	Batch 4 Cage 5	Batch 4 Cage 5	4	Cage 5	Cage 1-1	Cage 1-4	1	control	Post	25 hours	10	2019-11-07	189
1 Batch 4 Cage 2	Batch 4 Cage 3	Batch 4 Cage 3	4	Cage 3	Cage 2-1	Cage 4-4	1	reorganized	Post	25 hours	10	2019-11-07	207
4 Batch 4 Cage 1	Batch 4 Cage 5	Batch 4 Cage 5	4	Cage 5	Cage 1-4	Cage 1-3	1	control	Post	25 hours	10	2019-11-07	231
1 Batch 4 Cage 1	Batch 4 Cage 5	Batch 4 Cage 5	4	Cage 5	Cage 1-1	Cage 1-4	1	control	Post	25 hours	10	2019-11-07	241
3 Batch 4 Cage 3	Batch 4 Cage 2	Batch 4 Cage 2	4	Cage 2	Cage 3-3	Cage 2-3	1	reorganized	Post	25 hours	10	2019-11-07	288
3 Batch 4 Cage 3	Batch 4 Cage 2	Batch 4 Cage 2	4	Cage 2	Cage 3-3	Cage 4-2	1	reorganized	Post	25 hours	10	2019-11-07	302
1 Batch 4 Cage 2	Batch 4 Cage 3	Batch 4 Cage 3	4	Cage 3	Cage 2-1	Cage 3-1	1	reorganized	Post	25 hours	10	2019-11-07	388
1 Batch 4 Cage 1	Batch 4 Cage 5	Batch 4 Cage 5	4	Cage 5	Cage 1-1	Cage 1-3	1	control	Post	25 hours	10	2019-11-07	406
1 Batch 4 Cage 4	Batch 4 Cage 1	Batch 4 Cage 1	4	Cage 1	Cage 4-1	Cage 5-1	1	reorganized	Post	25 hours	10	2019-11-07	437
2 Batch 4 Cage 5	Batch 4 Cage 4	Batch 4 Cage 4	4	Cage 4	Cage 5-2	Cage 3-4	1	reorganized	Post	25 hours	10	2019-11-07	464
3 Batch 4 Cage 3	Batch 4 Cage 2	Batch 4 Cage 2	4	Cage 2	Cage 3-3	Cage 4-2	1	reorganized	Post	25 hours	10	2019-11-07	480
3 Batch 4 Cage 2	Batch 4 Cage 2	Batch 4 Cage 2	4	Cage 2	Cage 2-3	Cage 4-2	1	reorganized	Post	25 hours	10	2019-11-07	497
1 Batch 4 Cage 2	Batch 4 Cage 3	Batch 4 Cage 3	4	Cage 3	Cage 2-1	Cage 5-3	1	reorganized	Post	25 hours	10	2019-11-07	517
3 Batch 4 Cage 3	Batch 4 Cage 2	Batch 4 Cage 2	4	Cage 2	Cage 3-3	Cage 4-2	1	reorganized	Post	25 hours	10	2019-11-07	556
4 Batch 4 Cage 1	Batch 4 Cage 5	Batch 4 Cage 5	4	Cage 5	Cage 1-4	Cage 1-3	1	control	Post	25 hours	10	2019-11-07	574
1 Batch 4 Cage 1	Batch 4 Cage 5	Batch 4 Cage 5	4	Cage 5	Cage 1-1	Cage 1-3	1	control	Post	25 hours	10	2019-11-07	583
3 Batch 4 Cage 3	Batch 4 Cage 2	Batch 4 Cage 2	4	Cage 2	Cage 3-3	Cage 5-4	1	reorganized	Post	25 hours	10	2019-11-07	622
2 Batch 4 Cage 1	Batch 4 Cage 5	Batch 4 Cage 5	4	Cage 5	Cage 1-2	Cage 1-3	1	control	Post	25 hours	10	2019-11-07	636
3 Batch 4 Cage 3	Batch 4 Cage 2	Batch 4 Cage 2	4	Cage 2	Cage 3-3	Cage 2-3	1	reorganized	Post	25 hours	10	2019-11-07	664
1 Batch 4 Cage 4	Batch 4 Cage 1	Batch 4 Cage 1	4	Cage 1	Cage 4-1	Cage 5-1	1	reorganized	Post	25 hours	10	2019-11-07	753
2 Batch 4 Cage 3	Batch 4 Cage 1	Batch 4 Cage 1	4	Cage 1	Cage 3-2	Cage 5-1	1	reorganized	Post	25 hours	10	2019-11-07	913
3 Batch 4 Cage 3	Batch 4 Cage 2	Batch 4 Cage 2	4	Cage 2	Cage 3-3	Cage 4-2	1	reorganized	Post	25 hours	10	2019-11-07	959
1 Batch 4 Cage 4	Batch 4 Cage 1	Batch 4 Cage 1	4	Cage 1	Cage 4-1	Cage 5-1	1	reorganized	Post	25 hours	10	2019-11-07	992
1 Batch 4 Cage 2	Batch 4 Cage 3	Batch 4 Cage 3	4	Cage 3	Cage 2-1	Cage 3-1	1	reorganized	Post	25 hours	10	2019-11-07	1003
1 Batch 4 Cage 4	Batch 4 Cage 1	Batch 4 Cage 1	4	Cage 1	Cage 4-1	Cage 5-1	1	reorganized	Post	25 hours	10	2019-11-07	1035
3 Batch 4 Cage 3	Batch 4 Cage 2	Batch 4 Cage 2	4	Cage 2	Cage 3-3	Cage 5-4	1	reorganized	Post	25 hours	10	2019-11-07	1097
3 Batch 4 Cage 3	Batch 4 Cage 2	Batch 4 Cage 2	4	Cage 2	Cage 3-3	Cage 5-4	1	reorganized	Post	25 hours	10	2019-11-07	1149
1 Batch 4 Cage 2	Batch 4 Cage 3	Batch 4 Cage 3	4	Cage 3	Cage 2-1	Cage 3-1	1	reorganized	Post	25 hours	10	2019-11-07	1161
1 Batch 4 Cage 2	Batch 4 Cage 3	Batch 4 Cage 3	4	Cage 3	Cage 2-1	Cage 4-4	1	reorganized	Post	25 hours	10	2019-11-07	1173
3 Batch 4 Cage 3	Batch 4 Cage 2	Batch 4 Cage 2	4	Cage 2	Cage 3-3	Cage 2-3	1	reorganized	Post	25 hours	10	2019-11-07	1199
1 Batch 4 Cage 2	Batch 4 Cage 3	Batch 4 Cage 3	4	Cage 3	Cage 2-1	Cage 4-4	1	reorganized	Post	25 hours	10	2019-11-07	1214
3 Batch 4 Cage 3	Batch 4 Cage 2	Batch 4 Cage 2	4	Cage 2	Cage 3-3	Cage 2-3	1	reorganized	Post	25 hours	10	2019-11-07	1234
3 Batch 4 Cage 3	Batch 4 Cage 2	Batch 4 Cage 2	4	Cage 2	Cage 3-3	Cage 4-2	1	reorganized	Post	25 hours	10	2019-11-07	1249
3 Batch 4 Cage 3	Batch 4 Cage 2	Batch 4 Cage 2	4	Cage 2	Cage 3-3	Cage 5-4	1	reorganized	Post	25 hours	10	2019-11-07	1290
1 Batch 4 Cage 4	Batch 4 Cage 1	Batch 4 Cage 1	4	Cage 1	Cage 4-1	Cage 3-2	1	reorganized	Post	25 hours	10	2019-11-07	1331
4 Batch 4 Cage 1	Batch 4 Cage 5	Batch 4 Cage 5	4	Cage 5	Cage 1-4	Cage 1-2	1	control	Post	25 hours	10	2019-11-07	1356
1 Batch 4 Cage 1	Batch 4 Cage 5	Batch 4 Cage 5	4	Cage 5	Cage 1-1	Cage 1-4	1	control	Post	25 hours	10	2019-11-07	1365
3 Batch 4 Cage 5	Batch 4 Cage 3	Batch 4 Cage 3	4	Cage 3	Cage 5-3	Cage 4-4	1	reorganized	Post	25 hours	10	2019-11-07	1394
3 Batch 4 Cage 3	Batch 4 Cage 2	Batch 4 Cage 2	4	Cage 2	Cage 3-3	Cage 5-4	1	reorganized	Post	25 hours	10	2019-11-07	1440
4 Batch 4 Cage 1	Batch 4 Cage 5	Batch 4 Cage 5	4	Cage 5	Cage 1-4	Cage 1-2	1	control	Post	25 hours	10	2019-11-07	1487
3 Batch 4 Cage 3	Batch 4 Cage 2	Batch 4 Cage 2	4	Cage 2	Cage 3-3	Cage 2-3	1	reorganized	Post	25 hours	10	2019-11-07	1504
3 Batch 4 Cage 3	Batch 4 Cage 2	Batch 4 Cage 2	4	Cage 2	Cage 3-3	Cage 4-2	1	reorganized	Post	25 hours	10	2019-11-07	1556
3 Batch 4 Cage 3	Batch 4 Cage 2	Batch 4 Cage 2	4	Cage 2	Cage 3-3	Cage 5-4	1	reorganized	Post	25 hours	10	2019-11-07	1579
1 Batch 4 Cage 4	Batch 4 Cage 1	Batch 4 Cage 1	4	Cage 1	Cage 4-1	Cage 3-2	1	reorganized	Post	25 hours	10	2019-11-07	1589
1 Batch 4 Cage 2	Batch 4 Cage 3	Batch 4 Cage 3	4	Cage 3	Cage 2-1	Cage 4-4	1	reorganized	Post	25 hours	10	2019-11-07	1632
3 Batch 4 Cage 3	Batch 4 Cage 2	Batch 4 Cage 2	4	Cage 2	Cage 3-3	Cage 5-4	1	reorganized	Post	25 hours	10	2019-11-07	1661
1 Batch 4 Cage 2	Batch 4 Cage 3	Batch 4 Cage 3	4	Cage 3	Cage 2-1	Cage 3-1	1	reorganized	Post	25 hours	10	2019-11-07	1701
3 Batch 4 Cage 3	Batch 4 Cage 2	Batch 4 Cage 2	4	Cage 2	Cage 3-3	Cage 4-2	1	reorganized	Post	25 hours	10	2019-11-07	1719
3 Batch 4 Cage 3	Batch 4 Cage 2	Batch 4 Cage 2	4	Cage 2	Cage 3-3	Cage 5-4	1	reorganized	Post	25 hours	10	2019-11-07	1765
2 Batch 4 Cage 5	Batch 4 Cage 4	Batch 4 Cage 4	4	Cage 4	Cage 5-2	Cage 4-3	1	reorganized	Post	25 hours	10	2019-11-07	1778
1 Batch 4 Cage 4	Batch 4 Cage 1	Batch 4 Cage 1	4	Cage 1	Cage 4-1	Cage 2-2	1	reorganized	Post	25 hours	10	2019-11-07	1794
1 Batch 4 Cage 2	Batch 4 Cage 3	Batch 4 Cage 3	4	Cage 3	Cage 2-1	Cage 3-1	1	reorganized	Post	25 hours	10	2019-11-07	1814
1 Batch 4 Cage 4	Batch 4 Cage 1	Batch 4 Cage 1	4	Cage 1	Cage 4-1	Cage 5-1	1	reorganized	Post	25 hours	10	2019-11-07	1865
1 Batch 4 Cage 5	Batch 4 Cage 1	Batch 4 Cage 1	4	Cage 1	Cage 5-1	Cage 3-2	1	reorganized	Post	25 hours	10	2019-11-07	1879
1 Batch 4 Cage 4	Batch 4 Cage 1	Batch 4 Cage 1	4	Cage 1	Cage 4-1	Cage 3-2	1	reorganized	Post	25 hours	10	2019-11-07	1928
3 Batch 4 Cage 3	Batch 4 Cage 2	Batch 4 Cage 2	4	Cage 2	Cage 3-3	Cage 4-2	1	reorganized	Post	25 hours	10	2019-11-07	1963
3 Batch 4 Cage 3	Batch 4 Cage 2	Batch 4 Cage 2	4	Cage 2	Cage 3-3	Cage 2-3	1	reorganized	Post	25 hours	10	2019-11-07	1980
1 Batch 4 Cage 2	Batch 4 Cage 3	Batch 4 Cage 3	4	Cage 3	Cage 2-1	Cage 4-4	1	reorganized	Post	25 hours	10	2019-11-07	2002
3 Batch 4 Cage 3	Batch 4 Cage 2	Batch 4 Cage 2	4	Cage 2	Cage 3-3	Cage 5-4	1	reorganized	Post	25 hours	10	2019-11-07	2024
1 Batch 4 Cage 4	Batch 4 Cage 1	Batch 4 Cage 1	4	Cage 1	Cage 4-1	Cage 2-2	1	reorganized	Post	25 hours	10	2019-11-07	2041
1 Batch 4 Cage 2	Batch 4 Cage 3	Batch 4 Cage 3	4	Cage 3	Cage 2-1	Cage 5-3	1	reorganized	Post	25 hours	10	2019-11-07	2083
1 Batch 4 Cage 4	Batch 4 Cage 1	Batch 4 Cage 1	4	Cage 1	Cage 4-1	Cage 5-1	1	reorganized	Post	25 hours	10	2019-11-07	2097
3 Batch 4 Cage 3	Batch 4 Cage 2	Batch 4 Cage 2	4	Cage 2	Cage 3-3	Cage 4-2	1	reorganized	Post	25 hours	10	2019-11-07	2170
3 Batch 4 Cage 2	Batch 4 Cage 2	Batch 4 Cage 2	4	Cage 2	Cage 2-3	Cage 5-4	1	reorganized	Post	25 hours	10	2019-11-07	2198
3 Batch 4 Cage 3	Batch 4 Cage 2	Batch 4 Cage 2	4	Cage 2	Cage 3-3	Cage 2-3	1	reorganized	Post	25 hours	10	2019-11-07	2209
3 Batch 4 Cage 5	Batch 4 Cage 3	Batch 4 Cage 3	4	Cage 3	Cage 5-3	Cage 4-4	1	reorganized	Post	25 hours	10	2019-11-07	2230
3 Batch 4 Cage 3	Batch 4 Cage 2	Batch 4 Cage 2	4	Cage 2	Cage 3-3	Cage 4-2	1	reorganized	Post	25 hours	10	2019-11-07	2257
1 Batch 4 Cage 4	Batch 4 Cage 1	Batch 4 Cage 1	4	Cage 1	Cage 4-1	Cage 2-2	1	reorganized	Post	25 hours	10	2019-11-07	2270
3 Batch 4 Cage 3	Batch 4 Cage 2	Batch 4 Cage 2	4	Cage 2	Cage 3-3	Cage 4-2	1	reorganized	Post	25 hours	10	2019-11-07	2288
3 Batch 4 Cage 3	Batch 4 Cage 2	Batch 4 Cage 2	4	Cage 2	Cage 3-3	Cage 5-4	1	reorganized	Post	25 hours	10	2019-11-07	2301
1 Batch 4 Cage 4	Batch 4 Cage 1	Batch 4 Cage 1	4	Cage 1	Cage 4-1	Cage 2-2	1	reorganized	Post	25 hours	10	2019-11-07	2340
1 Batch 4 Cage 2	Batch 4 Cage 3	Batch 4 Cage 3	4	Cage 3	Cage 2-1	Cage 4-4	1	reorganized	Post	25 hours	10	2019-11-07	2361
1 Batch 4 Cage 4	Batch 4 Cage 1	Batch 4 Cage 1	4	Cage 1	Cage 4-1	Cage 3-2	1	reorganized	Post	25 hours	10	2019-11-07	2371
1 Batch 4 Cage 4	Batch 4 Cage 1	Batch 4 Cage 1	4	Cage 1	Cage 4-1	Cage 2-2	1	reorganized	Post	25 hours	10	2019-11-07	2389
1 Batch 4 Cage 4	Batch 4 Cage 1	Batch 4 Cage 1	4	Cage 1	Cage 4-1	Cage 3-2	1	reorganized	Post	25 hours	10	2019-11-07	2415
3 Batch 4 Cage 3	Batch 4 Cage 2	Batch 4 Cage 2	4	Cage 2	Cage 3-3	Cage 2-3	1	reorganized	Post	25 hours	10	2019-11-07	2463
3 Batch 4 Cage 3	Batch 4 Cage 2	Batch 4 Cage 2	4	Cage 2	Cage 3-3	Cage 5-4	1	reorganized	Post	25 hours	10	2019-11-07	2475
3 Batch 4 Cage 3	Batch 4 Cage 2	Batch 4 Cage 2	4	Cage 2	Cage 3-3	Cage 4-2	1	reorganized	Post	25 hours	10	2019-11-07	2509
1 Batch 4 Cage 4	Batch 4 Cage 1	Batch 4 Cage 1	4	Cage 1	Cage 4-1	Cage 3-2	1	reorganized	Post	25 hours	10	2019-11-07	2535
3 Batch 4 Cage 3	Batch 4 Cage 2	Batch 4 Cage 2	4	Cage 2	Cage 3-3	Cage 4-2	1	reorganized	Post	25 hours	10	2019-11-07	2553
1 Batch 4 Cage 4	Batch 4 Cage 1	Batch 4 Cage 1	4	Cage 1	Cage 4-1	Cage 3-2	1	reorganized	Post	25 hours	10	2019-11-07	2593
1 Batch 4 Cage 4	Batch 4 Cage 1	Batch 4 Cage 1	4	Cage 1	Cage 4-1	Cage 5-1	1	reorganized	Post	25 hours	10	2019-11-07	2617
2 Batch 4 Cage 2	Batch 4 Cage 1	Batch 4 Cage 1	4	Cage 1	Cage 2-2	Cage 5-1	1	reorganized	Post	25 hours	10	2019-11-07	2672
1 Batch 4 Cage 2	Batch 4 Cage 3	Batch 4 Cage 3	4	Cage 3	Cage 2-1	Cage 5-3	1	reorganized	Post	25 hours	10	2019-11-07	2708
2 Batch 4 Cage 2	Batch 4 Cage 1	Batch 4 Cage 1	4	Cage 1	Cage 2-2	Cage 5-1	1	reorganized	Post	25 hours	10	2019-11-07	2739
3 Batch 4 Cage 3	Batch 4 Cage 2	Batch 4 Cage 2	4	Cage 2	Cage 3-3	Cage 5-4	1	reorganized	Post	25 hours	10	2019-11-07	2771
1 Batch 4 Cage 4	Batch 4 Cage 1	Batch 4 Cage 1	4	Cage 1	Cage 4-1	Cage 2-2	1	reorganized	Post	25 hours	10	2019-11-07	2790
3 Batch 4 Cage 3	Batch 4 Cage 2	Batch 4 Cage 2	4	Cage 2	Cage 3-3	Cage 2-3	1	reorganized	Post	25 hours	10	2019-11-07	2829
1 Batch 4 Cage 2	Batch 4 Cage 3	Batch 4 Cage 3	4	Cage 3	Cage 2-1	Cage 5-3	1	reorganized	Post	25 hours	10	2019-11-07	2862
1 Batch 4 Cage 4	Batch 4 Cage 1	Batch 4 Cage 1	4	Cage 1	Cage 4-1	Cage 2-2	1	reorganized	Post	25 hours	10	2019-11-07	2877
3 Batch 4 Cage 3	Batch 4 Cage 2	Batch 4 Cage 2	4	Cage 2	Cage 3-3	Cage 4-2	1	reorganized	Post	25 hours	10	2019-11-07	2922
3 Batch 4 Cage 3	Batch 4 Cage 2	Batch 4 Cage 2	4	Cage 2	Cage 3-3	Cage 2-3	1	reorganized	Post	25 hours	10	2019-11-07	2937
1 Batch 4 Cage 4	Batch 4 Cage 1	Batch 4 Cage 1	4	Cage 1	Cage 4-1	Cage 3-2	1	reorganized	Post	25 hours	10	2019-11-07	3020
3 Batch 4 Cage 3	Batch 4 Cage 2	Batch 4 Cage 2	4	Cage 2	Cage 3-3	Cage 2-3	1	reorganized	Post	25 hours	10	2019-11-07	3067
3 Batch 4 Cage 2	Batch 4 Cage 2	Batch 4 Cage 2	4	Cage 2	Cage 2-3	Cage 4-2	1	reorganized	Post	25 hours	10	2019-11-07	3079
1 Batch 4 Cage 2	Batch 4 Cage 3	Batch 4 Cage 3	4	Cage 3	Cage 2-1	Cage 3-1	1	reorganized	Post	25 hours	10	2019-11-07	3142
1 Batch 4 Cage 4	Batch 4 Cage 1	Batch 4 Cage 1	4	Cage 1	Cage 4-1	Cage 5-1	1	reorganized	Post	25 hours	10	2019-11-07	3173
1 Batch 4 Cage 4	Batch 4 Cage 1	Batch 4 Cage 1	4	Cage 1	Cage 4-1	Cage 3-2	1	reorganized	Post	25 hours	10	2019-11-07	3378
1 Batch 4 Cage 2	Batch 4 Cage 3	Batch 4 Cage 3	4	Cage 3	Cage 2-1	Cage 4-4	1	reorganized	Post	25 hours	10	2019-11-07	3390
3 Batch 4 Cage 3	Batch 4 Cage 2	Batch 4 Cage 2	4	Cage 2	Cage 3-3	Cage 5-4	1	reorganized	Post	25 hours	10	2019-11-07	3416
1 Batch 4 Cage 4	Batch 4 Cage 1	Batch 4 Cage 1	4	Cage 1	Cage 4-1	Cage 2-2	1	reorganized	Post	25 hours	10	2019-11-07	3431
1 Batch 4 Cage 4	Batch 4 Cage 1	Batch 4 Cage 1	4	Cage 1	Cage 4-1	Cage 2-2	1	reorganized	Post	25 hours	10	2019-11-07	3451
1 Batch 4 Cage 1	Batch 4 Cage 5	Batch 4 Cage 5	4	Cage 5	Cage 1-1	Cage 1-4	1	control	Post	25 hours	10	2019-11-07	3472
3 Batch 4 Cage 3	Batch 4 Cage 2	Batch 4 Cage 2	4	Cage 2	Cage 3-3	Cage 5-4	1	reorganized	Post	25 hours	10	2019-11-07	3493
3 Batch 4 Cage 3	Batch 4 Cage 2	Batch 4 Cage 2	4	Cage 2	Cage 3-3	Cage 2-3	1	reorganized	Post	25 hours	10	2019-11-07	3508
3 Batch 4 Cage 3	Batch 4 Cage 2	Batch 4 Cage 2	4	Cage 2	Cage 3-3	Cage 5-4	1	reorganized	Post	25 hours	10	2019-11-07	3518
2 Batch 4 Cage 5	Batch 4 Cage 4	Batch 4 Cage 4	4	Cage 4	Cage 5-2	Cage 4-3	1	reorganized	Post	25 hours	10	2019-11-07	3565
1 Batch 4 Cage 4	Batch 4 Cage 1	Batch 4 Cage 1	4	Cage 1	Cage 4-1	Cage 3-2	1	reorganized	Post	25 hours	10	2019-11-07	3620
3 Batch 4 Cage 3	Batch 4 Cage 2	Batch 4 Cage 2	4	Cage 2	Cage 3-3	Cage 2-3	1	reorganized	Post	25 hours	10	2019-11-07	3655
1 Batch 4 Cage 2	Batch 4 Cage 3	Batch 4 Cage 3	4	Cage 3	Cage 2-1	Cage 5-3	1	reorganized	Post	25 hours	10	2019-11-07	3712
1 Batch 4 Cage 2	Batch 4 Cage 3	Batch 4 Cage 3	4	Cage 3	Cage 2-1	Cage 4-4	1	reorganized	Post	25 hours	10	2019-11-07	3819
3 Batch 4 Cage 3	Batch 4 Cage 2	Batch 4 Cage 2	4	Cage 2	Cage 3-3	Cage 2-3	1	reorganized	Post	25 hours	10	2019-11-07	3868
3 Batch 4 Cage 3	Batch 4 Cage 2	Batch 4 Cage 2	4	Cage 2	Cage 3-3	Cage 5-4	1	reorganized	Post	25 hours	10	2019-11-07	3887
1 Batch 4 Cage 2	Batch 4 Cage 3	Batch 4 Cage 3	4	Cage 3	Cage 2-1	Cage 4-4	1	reorganized	Post	25 hours	10	2019-11-07	3916
1 Batch 4 Cage 4	Batch 4 Cage 1	Batch 4 Cage 1	4	Cage 1	Cage 4-1	Cage 2-2	1	reorganized	Post	25 hours	10	2019-11-07	3950
3 Batch 4 Cage 2	Batch 4 Cage 2	Batch 4 Cage 2	4	Cage 2	Cage 2-3	Cage 4-2	1	reorganized	Post	25 hours	10	2019-11-07	3978
1 Batch 4 Cage 4	Batch 4 Cage 1	Batch 4 Cage 1	4	Cage 1	Cage 4-1	Cage 5-1	1	reorganized	Post	25 hours	10	2019-11-07	4020
1 Batch 4 Cage 4	Batch 4 Cage 1	Batch 4 Cage 1	4	Cage 1	Cage 4-1	Cage 5-1	1	reorganized	Post	25 hours	10	2019-11-07	4031
1 Batch 4 Cage 4	Batch 4 Cage 1	Batch 4 Cage 1	4	Cage 1	Cage 4-1	Cage 2-2	1	reorganized	Post	25 hours	10	2019-11-07	4067
3 Batch 4 Cage 3	Batch 4 Cage 2	Batch 4 Cage 2	4	Cage 2	Cage 3-3	Cage 4-2	1	reorganized	Post	25 hours	10	2019-11-07	4078
1 Batch 4 Cage 4	Batch 4 Cage 1	Batch 4 Cage 1	4	Cage 1	Cage 4-1	Cage 2-2	1	reorganized	Post	25 hours	10	2019-11-07	4103
3 Batch 4 Cage 3	Batch 4 Cage 2	Batch 4 Cage 2	4	Cage 2	Cage 3-3	Cage 2-3	1	reorganized	Post	25 hours	10	2019-11-07	4131
1 Batch 4 Cage 4	Batch 4 Cage 1	Batch 4 Cage 1	4	Cage 1	Cage 4-1	Cage 3-2	1	reorganized	Post	25 hours	10	2019-11-07	4163
3 Batch 4 Cage 3	Batch 4 Cage 2	Batch 4 Cage 2	4	Cage 2	Cage 3-3	Cage 2-3	1	reorganized	Post	25 hours	10	2019-11-07	4188
3 Batch 4 Cage 3	Batch 4 Cage 2	Batch 4 Cage 2	4	Cage 2	Cage 3-3	Cage 5-4	1	reorganized	Post	25 hours	10	2019-11-07	4211
1 Batch 4 Cage 4	Batch 4 Cage 1	Batch 4 Cage 1	4	Cage 1	Cage 4-1	Cage 2-2	1	reorganized	Post	25 hours	10	2019-11-07	4263
3 Batch 4 Cage 3	Batch 4 Cage 2	Batch 4 Cage 2	4	Cage 2	Cage 3-3	Cage 2-3	1	reorganized	Post	25 hours	10	2019-11-07	4282
1 Batch 4 Cage 4	Batch 4 Cage 1	Batch 4 Cage 1	4	Cage 1	Cage 4-1	Cage 3-2	1	reorganized	Post	25 hours	10	2019-11-07	4357
1 Batch 4 Cage 1	Batch 4 Cage 5	Batch 4 Cage 5	4	Cage 5	Cage 1-1	Cage 1-2	1	control	Post	25 hours	10	2019-11-07	4471
1 Batch 4 Cage 2	Batch 4 Cage 3	Batch 4 Cage 3	4	Cage 3	Cage 2-1	Cage 5-3	1	reorganized	Post	25 hours	10	2019-11-07	4495
3 Batch 4 Cage 3	Batch 4 Cage 2	Batch 4 Cage 2	4	Cage 2	Cage 3-3	Cage 2-3	1	reorganized	Post	25 hours	10	2019-11-07	4542
3 Batch 4 Cage 3	Batch 4 Cage 2	Batch 4 Cage 2	4	Cage 2	Cage 3-3	Cage 4-2	1	reorganized	Post	25 hours	10	2019-11-07	4556
1 Batch 4 Cage 4	Batch 4 Cage 1	Batch 4 Cage 1	4	Cage 1	Cage 4-1	Cage 2-2	1	reorganized	Post	25 hours	10	2019-11-07	4583
3 Batch 4 Cage 3	Batch 4 Cage 2	Batch 4 Cage 2	4	Cage 2	Cage 3-3	Cage 2-3	1	reorganized	Post	25 hours	10	2019-11-07	4603
3 Batch 4 Cage 3	Batch 4 Cage 2	Batch 4 Cage 2	4	Cage 2	Cage 3-3	Cage 5-4	1	reorganized	Post	25 hours	10	2019-11-07	4629
1 Batch 4 Cage 5	Batch 4 Cage 1	Batch 4 Cage 1	4	Cage 1	Cage 5-1	Cage 3-2	1	reorganized	Post	25 hours	10	2019-11-07	4640
1 Batch 4 Cage 2	Batch 4 Cage 3	Batch 4 Cage 3	4	Cage 3	Cage 2-1	Cage 3-1	1	reorganized	Post	25 hours	10	2019-11-07	4720
1 Batch 4 Cage 4	Batch 4 Cage 1	Batch 4 Cage 1	4	Cage 1	Cage 4-1	Cage 3-2	1	reorganized	Post	25 hours	10	2019-11-07	4737
3 Batch 4 Cage 3	Batch 4 Cage 2	Batch 4 Cage 2	4	Cage 2	Cage 3-3	Cage 2-3	1	reorganized	Post	25 hours	10	2019-11-07	4767
2 Batch 4 Cage 5	Batch 4 Cage 4	Batch 4 Cage 4	4	Cage 4	Cage 5-2	Cage 4-3	1	reorganized	Post	25 hours	10	2019-11-07	4798
2 Batch 4 Cage 5	Batch 4 Cage 4	Batch 4 Cage 4	4	Cage 4	Cage 5-2	Cage 3-4	1	reorganized	Post	25 hours	10	2019-11-07	4849
1 Batch 4 Cage 4	Batch 4 Cage 1	Batch 4 Cage 1	4	Cage 1	Cage 4-1	Cage 2-2	1	reorganized	Post	25 hours	10	2019-11-07	4875
1 Batch 4 Cage 4	Batch 4 Cage 1	Batch 4 Cage 1	4	Cage 1	Cage 4-1	Cage 5-1	1	reorganized	Post	25 hours	10	2019-11-07	4888
3 Batch 4 Cage 3	Batch 4 Cage 2	Batch 4 Cage 2	4	Cage 2	Cage 3-3	Cage 5-4	1	reorganized	Post	25 hours	10	2019-11-07	4917
1 Batch 4 Cage 4	Batch 4 Cage 1	Batch 4 Cage 1	4	Cage 1	Cage 4-1	Cage 2-2	1	reorganized	Post	25 hours	10	2019-11-07	4933
3 Batch 4 Cage 3	Batch 4 Cage 2	Batch 4 Cage 2	4	Cage 2	Cage 3-3	Cage 5-4	1	reorganized	Post	25 hours	10	2019-11-07	4948
3 Batch 4 Cage 3	Batch 4 Cage 2	Batch 4 Cage 2	4	Cage 2	Cage 3-3	Cage 2-3	1	reorganized	Post	25 hours	10	2019-11-07	4959
3 Batch 4 Cage 3	Batch 4 Cage 2	Batch 4 Cage 2	4	Cage 2	Cage 3-3	Cage 5-4	1	reorganized	Post	25 hours	10	2019-11-07	4985
3 Batch 4 Cage 3	Batch 4 Cage 2	Batch 4 Cage 2	4	Cage 2	Cage 3-3	Cage 4-2	1	reorganized	Post	25 hours	10	2019-11-07	5047
1 Batch 4 Cage 4	Batch 4 Cage 1	Batch 4 Cage 1	4	Cage 1	Cage 4-1	Cage 2-2	1	reorganized	Post	25 hours	10	2019-11-07	5066
3 Batch 4 Cage 3	Batch 4 Cage 2	Batch 4 Cage 2	4	Cage 2	Cage 3-3	Cage 4-2	1	reorganized	Post	25 hours	10	2019-11-07	5103
1 Batch 4 Cage 2	Batch 4 Cage 3	Batch 4 Cage 3	4	Cage 3	Cage 2-1	Cage 4-4	1	reorganized	Post	25 hours	10	2019-11-07	5119
1 Batch 4 Cage 1	Batch 4 Cage 5	Batch 4 Cage 5	4	Cage 5	Cage 1-1	Cage 1-4	1	control	Post	25 hours	10	2019-11-07	5142
3 Batch 4 Cage 3	Batch 4 Cage 2	Batch 4 Cage 2	4	Cage 2	Cage 3-3	Cage 2-3	1	reorganized	Post	25 hours	10	2019-11-07	5197
1 Batch 4 Cage 2	Batch 4 Cage 3	Batch 4 Cage 3	4	Cage 3	Cage 2-1	Cage 3-1	1	reorganized	Post	25 hours	10	2019-11-07	5223
1 Batch 4 Cage 4	Batch 4 Cage 1	Batch 4 Cage 1	4	Cage 1	Cage 4-1	Cage 3-2	1	reorganized	Post	25 hours	10	2019-11-07	5244
1 Batch 4 Cage 4	Batch 4 Cage 1	Batch 4 Cage 1	4	Cage 1	Cage 4-1	Cage 5-1	1	reorganized	Post	25 hours	10	2019-11-07	5313
3 Batch 4 Cage 3	Batch 4 Cage 2	Batch 4 Cage 2	4	Cage 2	Cage 3-3	Cage 2-3	1	reorganized	Post	25 hours	10	2019-11-07	5327
1 Batch 4 Cage 4	Batch 4 Cage 1	Batch 4 Cage 1	4	Cage 1	Cage 4-1	Cage 2-2	1	reorganized	Post	25 hours	10	2019-11-07	5396
1 Batch 4 Cage 2	Batch 4 Cage 3	Batch 4 Cage 3	4	Cage 3	Cage 2-1	Cage 3-1	1	reorganized	Post	25 hours	10	2019-11-07	5423
3 Batch 4 Cage 3	Batch 4 Cage 2	Batch 4 Cage 2	4	Cage 2	Cage 3-3	Cage 2-3	1	reorganized	Post	25 hours	10	2019-11-07	5465
2 Batch 4 Cage 2	Batch 4 Cage 1	Batch 4 Cage 1	4	Cage 1	Cage 2-2	Cage 3-2	1	reorganized	Post	25 hours	10	2019-11-07	5502
1 Batch 4 Cage 4	Batch 4 Cage 1	Batch 4 Cage 1	4	Cage 1	Cage 4-1	Cage 2-2	1	reorganized	Post	25 hours	10	2019-11-07	5520
3 Batch 4 Cage 3	Batch 4 Cage 2	Batch 4 Cage 2	4	Cage 2	Cage 3-3	Cage 5-4	1	reorganized	Post	25 hours	10	2019-11-07	5549
3 Batch 4 Cage 3	Batch 4 Cage 2	Batch 4 Cage 2	4	Cage 2	Cage 3-3	Cage 2-3	1	reorganized	Post	25 hours	10	2019-11-07	5560
2 Batch 4 Cage 2	Batch 4 Cage 1	Batch 4 Cage 1	4	Cage 1	Cage 2-2	Cage 3-2	1	reorganized	Post	25 hours	10	2019-11-07	5593
3 Batch 4 Cage 3	Batch 4 Cage 2	Batch 4 Cage 2	4	Cage 2	Cage 3-3	Cage 2-3	1	reorganized	Post	25 hours	10	2019-11-07	5663
3 Batch 4 Cage 3	Batch 4 Cage 2	Batch 4 Cage 2	4	Cage 2	Cage 3-3	Cage 4-2	1	reorganized	Post	25 hours	10	2019-11-07	5681
3 Batch 4 Cage 3	Batch 4 Cage 2	Batch 4 Cage 2	4	Cage 2	Cage 3-3	Cage 2-3	1	reorganized	Post	25 hours	10	2019-11-07	5691
3 Batch 4 Cage 2	Batch 4 Cage 2	Batch 4 Cage 2	4	Cage 2	Cage 2-3	Cage 4-2	1	reorganized	Post	25 hours	10	2019-11-07	5728
1 Batch 4 Cage 1	Batch 4 Cage 5	Batch 4 Cage 5	4	Cage 5	Cage 1-1	Cage 1-4	1	control	Post	25 hours	10	2019-11-07	5745
2 Batch 4 Cage 5	Batch 4 Cage 4	Batch 4 Cage 4	4	Cage 4	Cage 5-2	Cage 4-3	1	reorganized	Post	25 hours	10	2019-11-07	5777
2 Batch 4 Cage 5	Batch 4 Cage 4	Batch 4 Cage 4	4	Cage 4	Cage 5-2	Cage 3-4	1	reorganized	Post	25 hours	10	2019-11-07	5807
2 Batch 4 Cage 5	Batch 4 Cage 4	Batch 4 Cage 4	4	Cage 4	Cage 5-2	Cage 4-3	1	reorganized	Post	25 hours	10	2019-11-07	5820
2 Batch 4 Cage 5	Batch 4 Cage 4	Batch 4 Cage 4	4	Cage 4	Cage 5-2	Cage 3-4	1	reorganized	Post	25 hours	10	2019-11-07	5839
3 Batch 4 Cage 3	Batch 4 Cage 2	Batch 4 Cage 2	4	Cage 2	Cage 3-3	Cage 2-3	1	reorganized	Post	25 hours	10	2019-11-07	5860
3 Batch 4 Cage 3	Batch 4 Cage 2	Batch 4 Cage 2	4	Cage 2	Cage 3-3	Cage 5-4	1	reorganized	Post	25 hours	10	2019-11-07	5914
1 Batch 4 Cage 4	Batch 4 Cage 1	Batch 4 Cage 1	4	Cage 1	Cage 4-1	Cage 2-2	1	reorganized	Post	25 hours	10	2019-11-07	5935
1 Batch 4 Cage 2	Batch 4 Cage 3	Batch 4 Cage 3	4	Cage 3	Cage 2-1	Cage 3-1	1	reorganized	Post	25 hours	10	2019-11-07	5958
1 Batch 4 Cage 2	Batch 4 Cage 3	Batch 4 Cage 3	4	Cage 3	Cage 2-1	Cage 4-4	1	reorganized	Post	25 hours	10	2019-11-07	5973
1 Batch 4 Cage 2	Batch 4 Cage 3	Batch 4 Cage 3	4	Cage 3	Cage 2-1	Cage 4-4	1	reorganized	Post	25 hours	10	2019-11-07	5994
1 Batch 4 Cage 2	Batch 4 Cage 3	Batch 4 Cage 3	4	Cage 3	Cage 2-1	Cage 4-4	1	reorganized	Post	25 hours	10	2019-11-07	6011
1 Batch 4 Cage 2	Batch 4 Cage 3	Batch 4 Cage 3	4	Cage 3	Cage 2-1	Cage 4-4	1	reorganized	Post	25 hours	10	2019-11-07	6036
3 Batch 4 Cage 3	Batch 4 Cage 2	Batch 4 Cage 2	4	Cage 2	Cage 3-3	Cage 5-4	1	reorganized	Post	25 hours	10	2019-11-07	6085
3 Batch 4 Cage 3	Batch 4 Cage 2	Batch 4 Cage 2	4	Cage 2	Cage 3-3	Cage 2-3	1	reorganized	Post	25 hours	10	2019-11-07	6101
3 Batch 4 Cage 3	Batch 4 Cage 2	Batch 4 Cage 2	4	Cage 2	Cage 3-3	Cage 2-3	1	reorganized	Post	25 hours	10	2019-11-07	6118
3 Batch 4 Cage 3	Batch 4 Cage 2	Batch 4 Cage 2	4	Cage 2	Cage 3-3	Cage 5-4	1	reorganized	Post	25 hours	10	2019-11-07	6130
1 Batch 4 Cage 4	Batch 4 Cage 1	Batch 4 Cage 1	4	Cage 1	Cage 4-1	Cage 5-1	1	reorganized	Post	25 hours	10	2019-11-07	6207
3 Batch 4 Cage 3	Batch 4 Cage 2	Batch 4 Cage 2	4	Cage 2	Cage 3-3	Cage 4-2	1	reorganized	Post	25 hours	10	2019-11-07	6241
1 Batch 4 Cage 4	Batch 4 Cage 1	Batch 4 Cage 1	4	Cage 1	Cage 4-1	Cage 2-2	1	reorganized	Post	25 hours	10	2019-11-07	6263
3 Batch 4 Cage 3	Batch 4 Cage 2	Batch 4 Cage 2	4	Cage 2	Cage 3-3	Cage 2-3	1	reorganized	Post	25 hours	10	2019-11-07	6280
3 Batch 4 Cage 3	Batch 4 Cage 2	Batch 4 Cage 2	4	Cage 2	Cage 3-3	Cage 4-2	1	reorganized	Post	25 hours	10	2019-11-07	6346
1 Batch 4 Cage 4	Batch 4 Cage 1	Batch 4 Cage 1	4	Cage 1	Cage 4-1	Cage 3-2	1	reorganized	Post	25 hours	10	2019-11-07	6356
1 Batch 4 Cage 2	Batch 4 Cage 3	Batch 4 Cage 3	4	Cage 3	Cage 2-1	Cage 5-3	1	reorganized	Post	25 hours	10	2019-11-07	6447
3 Batch 4 Cage 3	Batch 4 Cage 2	Batch 4 Cage 2	4	Cage 2	Cage 3-3	Cage 4-2	1	reorganized	Post	25 hours	10	2019-11-07	6467
3 Batch 4 Cage 3	Batch 4 Cage 2	Batch 4 Cage 2	4	Cage 2	Cage 3-3	Cage 2-3	1	reorganized	Post	25 hours	10	2019-11-07	6510
1 Batch 4 Cage 4	Batch 4 Cage 1	Batch 4 Cage 1	4	Cage 1	Cage 4-1	Cage 3-2	1	reorganized	Post	25 hours	10	2019-11-07	6519
1 Batch 4 Cage 4	Batch 4 Cage 1	Batch 4 Cage 1	4	Cage 1	Cage 4-1	Cage 2-2	1	reorganized	Post	25 hours	10	2019-11-07	6540
1 Batch 4 Cage 2	Batch 4 Cage 3	Batch 4 Cage 3	4	Cage 3	Cage 2-1	Cage 4-4	1	reorganized	Post	25 hours	10	2019-11-07	6580
3 Batch 4 Cage 3	Batch 4 Cage 2	Batch 4 Cage 2	4	Cage 2	Cage 3-3	Cage 4-2	1	reorganized	Post	25 hours	10	2019-11-07	6614
1 Batch 4 Cage 4	Batch 4 Cage 1	Batch 4 Cage 1	4	Cage 1	Cage 4-1	Cage 3-2	1	reorganized	Post	25 hours	10	2019-11-07	6628
3 Batch 4 Cage 3	Batch 4 Cage 2	Batch 4 Cage 2	4	Cage 2	Cage 3-3	Cage 2-3	1	reorganized	Post	25 hours	10	2019-11-07	6643
1 Batch 4 Cage 4	Batch 4 Cage 1	Batch 4 Cage 1	4	Cage 1	Cage 4-1	Cage 3-2	1	reorganized	Post	25 hours	10	2019-11-07	6713
1 Batch 4 Cage 4	Batch 4 Cage 1	Batch 4 Cage 1	4	Cage 1	Cage 4-1	Cage 2-2	1	reorganized	Post	25 hours	10	2019-11-07	6728
3 Batch 4 Cage 3	Batch 4 Cage 2	Batch 4 Cage 2	4	Cage 2	Cage 3-3	Cage 5-4	1	reorganized	Post	25 hours	10	2019-11-07	6753
1 Batch 4 Cage 4	Batch 4 Cage 1	Batch 4 Cage 1	4	Cage 1	Cage 4-1	Cage 3-2	1	reorganized	Post	25 hours	10	2019-11-07	6805
3 Batch 4 Cage 3	Batch 4 Cage 2	Batch 4 Cage 2	4	Cage 2	Cage 3-3	Cage 4-2	1	reorganized	Post	25 hours	10	2019-11-07	6880
1 Batch 4 Cage 4	Batch 4 Cage 1	Batch 4 Cage 1	4	Cage 1	Cage 4-1	Cage 2-2	1	reorganized	Post	25 hours	10	2019-11-07	6905
1 Batch 4 Cage 2	Batch 4 Cage 3	Batch 4 Cage 3	4	Cage 3	Cage 2-1	Cage 4-4	1	reorganized	Post	25 hours	10	2019-11-07	6914
1 Batch 4 Cage 2	Batch 4 Cage 3	Batch 4 Cage 3	4	Cage 3	Cage 2-1	Cage 5-3	1	reorganized	Post	25 hours	10	2019-11-07	6942
1 Batch 4 Cage 4	Batch 4 Cage 1	Batch 4 Cage 1	4	Cage 1	Cage 4-1	Cage 3-2	1	reorganized	Post	25 hours	10	2019-11-07	6952
1 Batch 4 Cage 2	Batch 4 Cage 3	Batch 4 Cage 3	4	Cage 3	Cage 2-1	Cage 3-1	1	reorganized	Post	25 hours	10	2019-11-07	6964
1 Batch 4 Cage 2	Batch 4 Cage 3	Batch 4 Cage 3	4	Cage 3	Cage 2-1	Cage 5-3	1	reorganized	Post	25 hours	10	2019-11-07	7009
3 Batch 4 Cage 3	Batch 4 Cage 2	Batch 4 Cage 2	4	Cage 2	Cage 3-3	Cage 2-3	1	reorganized	Post	25 hours	10	2019-11-07	7031
3 Batch 4 Cage 3	Batch 4 Cage 2	Batch 4 Cage 2	4	Cage 2	Cage 3-3	Cage 4-2	1	reorganized	Post	25 hours	10	2019-11-07	7070
1 Batch 4 Cage 2	Batch 4 Cage 3	Batch 4 Cage 3	4	Cage 3	Cage 2-1	Cage 5-3	1	reorganized	Post	25 hours	10	2019-11-07	7123
3 Batch 4 Cage 3	Batch 4 Cage 2	Batch 4 Cage 2	4	Cage 2	Cage 3-3	Cage 2-3	1	reorganized	Post	25 hours	10	2019-11-07	7168
2 Batch 4 Cage 5	Batch 4 Cage 4	Batch 4 Cage 4	4	Cage 4	Cage 5-2	Cage 4-3	1	reorganized	Post	25 hours	10	2019-11-07	10929
1 Batch 4 Cage 2	Batch 4 Cage 3	Batch 4 Cage 3	4	Cage 3	Cage 2-1	Cage 5-3	1	reorganized	Post	25 hours	10	2019-11-07	10960
1 Batch 4 Cage 4	Batch 4 Cage 1	Batch 4 Cage 1	4	Cage 1	Cage 4-1	Cage 5-1	1	reorganized	Post	25 hours	10	2019-11-07	10986
1 Batch 4 Cage 2	Batch 4 Cage 3	Batch 4 Cage 3	4	Cage 3	Cage 2-1	Cage 5-3	1	reorganized	Post	25 hours	10	2019-11-07	11004
2 Batch 4 Cage 5	Batch 4 Cage 4	Batch 4 Cage 4	4	Cage 4	Cage 5-2	Cage 4-3	1	reorganized	Post	25 hours	10	2019-11-07	11085
2 Batch 4 Cage 5	Batch 4 Cage 4	Batch 4 Cage 4	4	Cage 4	Cage 5-2	Cage 2-4	1	reorganized	Post	25 hours	10	2019-11-07	11112
3 Batch 4 Cage 3	Batch 4 Cage 2	Batch 4 Cage 2	4	Cage 2	Cage 3-3	Cage 2-3	1	reorganized	Post	25 hours	10	2019-11-07	11138
1 Batch 4 Cage 4	Batch 4 Cage 1	Batch 4 Cage 1	4	Cage 1	Cage 4-1	Cage 3-2	1	reorganized	Post	25 hours	10	2019-11-07	11156
3 Batch 4 Cage 3	Batch 4 Cage 2	Batch 4 Cage 2	4	Cage 2	Cage 3-3	Cage 2-3	1	reorganized	Post	25 hours	10	2019-11-07	11187
1 Batch 4 Cage 1	Batch 4 Cage 5	Batch 4 Cage 5	4	Cage 5	Cage 1-1	Cage 1-4	1	control	Post	25 hours	10	2019-11-07	11197
1 Batch 4 Cage 2	Batch 4 Cage 3	Batch 4 Cage 3	4	Cage 3	Cage 2-1	Cage 5-3	1	reorganized	Post	25 hours	10	2019-11-07	11213
1 Batch 4 Cage 1	Batch 4 Cage 5	Batch 4 Cage 5	4	Cage 5	Cage 1-1	Cage 1-3	1	control	Post	25 hours	10	2019-11-07	11262
1 Batch 4 Cage 2	Batch 4 Cage 3	Batch 4 Cage 3	4	Cage 3	Cage 2-1	Cage 3-1	1	reorganized	Post	25 hours	10	2019-11-07	11277
1 Batch 4 Cage 4	Batch 4 Cage 1	Batch 4 Cage 1	4	Cage 1	Cage 4-1	Cage 2-2	1	reorganized	Post	25 hours	10	2019-11-07	11338
3 Batch 4 Cage 3	Batch 4 Cage 2	Batch 4 Cage 2	4	Cage 2	Cage 3-3	Cage 5-4	1	reorganized	Post	25 hours	10	2019-11-07	11366
3 Batch 4 Cage 3	Batch 4 Cage 2	Batch 4 Cage 2	4	Cage 2	Cage 3-3	Cage 2-3	1	reorganized	Post	25 hours	10	2019-11-07	11398
3 Batch 4 Cage 3	Batch 4 Cage 2	Batch 4 Cage 2	4	Cage 2	Cage 3-3	Cage 4-2	1	reorganized	Post	25 hours	10	2019-11-07	11426
1 Batch 4 Cage 4	Batch 4 Cage 1	Batch 4 Cage 1	4	Cage 1	Cage 4-1	Cage 2-2	1	reorganized	Post	25 hours	10	2019-11-07	11441
1 Batch 4 Cage 4	Batch 4 Cage 1	Batch 4 Cage 1	4	Cage 1	Cage 4-1	Cage 5-1	1	reorganized	Post	25 hours	10	2019-11-07	11491
1 Batch 4 Cage 4	Batch 4 Cage 1	Batch 4 Cage 1	4	Cage 1	Cage 4-1	Cage 3-2	1	reorganized	Post	25 hours	10	2019-11-07	11535
1 Batch 4 Cage 2	Batch 4 Cage 3	Batch 4 Cage 3	4	Cage 3	Cage 2-1	Cage 4-4	1	reorganized	Post	25 hours	10	2019-11-07	11645
3 Batch 4 Cage 3	Batch 4 Cage 2	Batch 4 Cage 2	4	Cage 2	Cage 3-3	Cage 5-4	1	reorganized	Post	25 hours	10	2019-11-07	11667
3 Batch 4 Cage 3	Batch 4 Cage 2	Batch 4 Cage 2	4	Cage 2	Cage 3-3	Cage 4-2	1	reorganized	Post	25 hours	10	2019-11-07	11741
3 Batch 4 Cage 2	Batch 4 Cage 2	Batch 4 Cage 2	4	Cage 2	Cage 2-3	Cage 4-2	1	reorganized	Post	25 hours	10	2019-11-07	11753
3 Batch 4 Cage 3	Batch 4 Cage 2	Batch 4 Cage 2	4	Cage 2	Cage 3-3	Cage 4-2	1	reorganized	Post	25 hours	10	2019-11-07	11768
1 Batch 4 Cage 4	Batch 4 Cage 1	Batch 4 Cage 1	4	Cage 1	Cage 4-1	Cage 5-1	1	reorganized	Post	25 hours	10	2019-11-07	11797
3 Batch 4 Cage 3	Batch 4 Cage 2	Batch 4 Cage 2	4	Cage 2	Cage 3-3	Cage 2-3	1	reorganized	Post	25 hours	10	2019-11-07	11823
3 Batch 4 Cage 3	Batch 4 Cage 2	Batch 4 Cage 2	4	Cage 2	Cage 3-3	Cage 2-3	1	reorganized	Post	25 hours	10	2019-11-07	11883
3 Batch 4 Cage 3	Batch 4 Cage 2	Batch 4 Cage 2	4	Cage 2	Cage 3-3	Cage 4-2	1	reorganized	Post	25 hours	10	2019-11-07	11894
1 Batch 4 Cage 2	Batch 4 Cage 3	Batch 4 Cage 3	4	Cage 3	Cage 2-1	Cage 4-4	1	reorganized	Post	25 hours	10	2019-11-07	12034
1 Batch 4 Cage 2	Batch 4 Cage 3	Batch 4 Cage 3	4	Cage 3	Cage 2-1	Cage 5-3	1	reorganized	Post	25 hours	10	2019-11-07	12050
1 Batch 4 Cage 1	Batch 4 Cage 5	Batch 4 Cage 5	4	Cage 5	Cage 1-1	Cage 1-2	1	control	Post	25 hours	10	2019-11-07	12074
3 Batch 4 Cage 3	Batch 4 Cage 2	Batch 4 Cage 2	4	Cage 2	Cage 3-3	Cage 2-3	1	reorganized	Post	25 hours	10	2019-11-07	12118
3 Batch 4 Cage 3	Batch 4 Cage 2	Batch 4 Cage 2	4	Cage 2	Cage 3-3	Cage 4-2	1	reorganized	Post	25 hours	10	2019-11-07	12135
3 Batch 4 Cage 3	Batch 4 Cage 2	Batch 4 Cage 2	4	Cage 2	Cage 3-3	Cage 2-3	1	reorganized	Post	25 hours	10	2019-11-07	12294
3 Batch 4 Cage 3	Batch 4 Cage 2	Batch 4 Cage 2	4	Cage 2	Cage 3-3	Cage 4-2	1	reorganized	Post	25 hours	10	2019-11-07	12303
1 Batch 4 Cage 1	Batch 4 Cage 5	Batch 4 Cage 5	4	Cage 5	Cage 1-1	Cage 1-2	1	control	Post	25 hours	10	2019-11-07	12329
3 Batch 4 Cage 3	Batch 4 Cage 2	Batch 4 Cage 2	4	Cage 2	Cage 3-3	Cage 2-3	1	reorganized	Post	25 hours	10	2019-11-07	12364
3 Batch 4 Cage 3	Batch 4 Cage 2	Batch 4 Cage 2	4	Cage 2	Cage 3-3	Cage 5-4	1	reorganized	Post	25 hours	10	2019-11-07	12379
3 Batch 4 Cage 3	Batch 4 Cage 2	Batch 4 Cage 2	4	Cage 2	Cage 3-3	Cage 2-3	1	reorganized	Post	25 hours	10	2019-11-07	12398
1 Batch 4 Cage 4	Batch 4 Cage 1	Batch 4 Cage 1	4	Cage 1	Cage 4-1	Cage 3-2	1	reorganized	Post	25 hours	10	2019-11-07	12427
3 Batch 4 Cage 3	Batch 4 Cage 2	Batch 4 Cage 2	4	Cage 2	Cage 3-3	Cage 2-3	1	reorganized	Post	25 hours	10	2019-11-07	12543
1 Batch 4 Cage 4	Batch 4 Cage 1	Batch 4 Cage 1	4	Cage 1	Cage 4-1	Cage 2-2	1	reorganized	Post	25 hours	10	2019-11-07	12586
1 Batch 4 Cage 1	Batch 4 Cage 5	Batch 4 Cage 5	4	Cage 5	Cage 1-1	Cage 1-3	1	control	Post	25 hours	10	2019-11-07	12636
1 Batch 4 Cage 4	Batch 4 Cage 1	Batch 4 Cage 1	4	Cage 1	Cage 4-1	Cage 2-2	1	reorganized	Post	25 hours	10	2019-11-07	12674
2 Batch 4 Cage 2	Batch 4 Cage 1	Batch 4 Cage 1	4	Cage 1	Cage 2-2	Cage 3-2	1	reorganized	Post	25 hours	10	2019-11-07	12694
3 Batch 4 Cage 3	Batch 4 Cage 2	Batch 4 Cage 2	4	Cage 2	Cage 3-3	Cage 2-3	1	reorganized	Post	25 hours	10	2019-11-07	12707
1 Batch 4 Cage 4	Batch 4 Cage 1	Batch 4 Cage 1	4	Cage 1	Cage 4-1	Cage 2-2	1	reorganized	Post	25 hours	10	2019-11-07	12735
3 Batch 4 Cage 3	Batch 4 Cage 2	Batch 4 Cage 2	4	Cage 2	Cage 3-3	Cage 2-3	1	reorganized	Post	25 hours	10	2019-11-07	12764
3 Batch 4 Cage 3	Batch 4 Cage 2	Batch 4 Cage 2	4	Cage 2	Cage 3-3	Cage 4-2	1	reorganized	Post	25 hours	10	2019-11-07	12777
1 Batch 4 Cage 4	Batch 4 Cage 1	Batch 4 Cage 1	4	Cage 1	Cage 4-1	Cage 2-2	1	reorganized	Post	25 hours	10	2019-11-07	12796
3 Batch 4 Cage 3	Batch 4 Cage 2	Batch 4 Cage 2	4	Cage 2	Cage 3-3	Cage 2-3	1	reorganized	Post	25 hours	10	2019-11-07	12815
1 Batch 4 Cage 4	Batch 4 Cage 1	Batch 4 Cage 1	4	Cage 1	Cage 4-1	Cage 3-2	1	reorganized	Post	25 hours	10	2019-11-07	12890
3 Batch 4 Cage 3	Batch 4 Cage 2	Batch 4 Cage 2	4	Cage 2	Cage 3-3	Cage 5-4	1	reorganized	Post	25 hours	10	2019-11-07	12924
1 Batch 4 Cage 4	Batch 4 Cage 1	Batch 4 Cage 1	4	Cage 1	Cage 4-1	Cage 2-2	1	reorganized	Post	25 hours	10	2019-11-07	13006
1 Batch 4 Cage 4	Batch 4 Cage 1	Batch 4 Cage 1	4	Cage 1	Cage 4-1	Cage 3-2	1	reorganized	Post	25 hours	10	2019-11-07	13022
1 Batch 4 Cage 4	Batch 4 Cage 1	Batch 4 Cage 1	4	Cage 1	Cage 4-1	Cage 5-1	1	reorganized	Post	25 hours	10	2019-11-07	13051
3 Batch 4 Cage 3	Batch 4 Cage 2	Batch 4 Cage 2	4	Cage 2	Cage 3-3	Cage 4-2	1	reorganized	Post	25 hours	10	2019-11-07	13074
3 Batch 4 Cage 3	Batch 4 Cage 2	Batch 4 Cage 2	4	Cage 2	Cage 3-3	Cage 2-3	1	reorganized	Post	25 hours	10	2019-11-07	13097
1 Batch 4 Cage 4	Batch 4 Cage 1	Batch 4 Cage 1	4	Cage 1	Cage 4-1	Cage 5-1	1	reorganized	Post	25 hours	10	2019-11-07	13139
1 Batch 4 Cage 4	Batch 4 Cage 1	Batch 4 Cage 1	4	Cage 1	Cage 4-1	Cage 2-2	1	reorganized	Post	25 hours	10	2019-11-07	13191
3 Batch 4 Cage 3	Batch 4 Cage 2	Batch 4 Cage 2	4	Cage 2	Cage 3-3	Cage 5-4	1	reorganized	Post	25 hours	10	2019-11-07	13210
1 Batch 4 Cage 4	Batch 4 Cage 1	Batch 4 Cage 1	4	Cage 1	Cage 4-1	Cage 2-2	1	reorganized	Post	25 hours	10	2019-11-07	13375
1 Batch 4 Cage 4	Batch 4 Cage 1	Batch 4 Cage 1	4	Cage 1	Cage 4-1	Cage 3-2	1	reorganized	Post	25 hours	10	2019-11-07	13386
3 Batch 4 Cage 3	Batch 4 Cage 2	Batch 4 Cage 2	4	Cage 2	Cage 3-3	Cage 2-3	1	reorganized	Post	25 hours	10	2019-11-07	13437
3 Batch 4 Cage 3	Batch 4 Cage 2	Batch 4 Cage 2	4	Cage 2	Cage 3-3	Cage 4-2	1	reorganized	Post	25 hours	10	2019-11-07	13454
1 Batch 4 Cage 4	Batch 4 Cage 1	Batch 4 Cage 1	4	Cage 1	Cage 4-1	Cage 2-2	1	reorganized	Post	25 hours	10	2019-11-07	13521
4 Batch 4 Cage 3	Batch 4 Cage 4	Batch 4 Cage 4	4	Cage 4	Cage 3-4	Cage 2-4	1	reorganized	Post	25 hours	10	2019-11-07	13583
1 Batch 4 Cage 4	Batch 4 Cage 1	Batch 4 Cage 1	4	Cage 1	Cage 4-1	Cage 2-2	1	reorganized	Post	25 hours	10	2019-11-07	13684
3 Batch 4 Cage 3	Batch 4 Cage 2	Batch 4 Cage 2	4	Cage 2	Cage 3-3	Cage 5-4	1	reorganized	Post	25 hours	10	2019-11-07	13699
3 Batch 4 Cage 3	Batch 4 Cage 2	Batch 4 Cage 2	4	Cage 2	Cage 3-3	Cage 2-3	1	reorganized	Post	25 hours	10	2019-11-07	13710
3 Batch 4 Cage 3	Batch 4 Cage 2	Batch 4 Cage 2	4	Cage 2	Cage 3-3	Cage 5-4	1	reorganized	Post	25 hours	10	2019-11-07	13795
3 Batch 4 Cage 3	Batch 4 Cage 2	Batch 4 Cage 2	4	Cage 2	Cage 3-3	Cage 4-2	1	reorganized	Post	25 hours	10	2019-11-07	13807
1 Batch 4 Cage 2	Batch 4 Cage 3	Batch 4 Cage 3	4	Cage 3	Cage 2-1	Cage 5-3	1	reorganized	Post	25 hours	10	2019-11-07	13835
1 Batch 4 Cage 2	Batch 4 Cage 3	Batch 4 Cage 3	4	Cage 3	Cage 2-1	Cage 4-4	1	reorganized	Post	25 hours	10	2019-11-07	13856
1 Batch 4 Cage 2	Batch 4 Cage 3	Batch 4 Cage 3	4	Cage 3	Cage 2-1	Cage 4-4	1	reorganized	Post	25 hours	10	2019-11-07	13873
1 Batch 4 Cage 2	Batch 4 Cage 3	Batch 4 Cage 3	4	Cage 3	Cage 2-1	Cage 4-4	1	reorganized	Post	25 hours	10	2019-11-07	13909
1 Batch 4 Cage 2	Batch 4 Cage 3	Batch 4 Cage 3	4	Cage 3	Cage 2-1	Cage 4-4	1	reorganized	Post	25 hours	10	2019-11-07	13929
3 Batch 4 Cage 3	Batch 4 Cage 2	Batch 4 Cage 2	4	Cage 2	Cage 3-3	Cage 4-2	1	reorganized	Post	25 hours	10	2019-11-07	13960
3 Batch 4 Cage 3	Batch 4 Cage 2	Batch 4 Cage 2	4	Cage 2	Cage 3-3	Cage 5-4	1	reorganized	Post	25 hours	10	2019-11-07	14065
1 Batch 4 Cage 4	Batch 4 Cage 1	Batch 4 Cage 1	4	Cage 1	Cage 4-1	Cage 2-2	1	reorganized	Post	25 hours	10	2019-11-07	14088
1 Batch 4 Cage 4	Batch 4 Cage 1	Batch 4 Cage 1	4	Cage 1	Cage 4-1	Cage 2-2	1	reorganized	Post	25 hours	10	2019-11-07	14113
1 Batch 4 Cage 4	Batch 4 Cage 1	Batch 4 Cage 1	4	Cage 1	Cage 4-1	Cage 2-2	1	reorganized	Post	25 hours	10	2019-11-07	14142
1 Batch 4 Cage 1	Batch 4 Cage 5	Batch 4 Cage 5	4	Cage 5	Cage 1-1	Cage 1-2	1	control	Post	25 hours	10	2019-11-07	14178
3 Batch 4 Cage 3	Batch 4 Cage 2	Batch 4 Cage 2	4	Cage 2	Cage 3-3	Cage 4-2	1	reorganized	Post	25 hours	10	2019-11-07	14238
1 Batch 4 Cage 4	Batch 4 Cage 1	Batch 4 Cage 1	4	Cage 1	Cage 4-1	Cage 2-2	1	reorganized	Post	25 hours	10	2019-11-07	14309
1 Batch 4 Cage 4	Batch 4 Cage 1	Batch 4 Cage 1	4	Cage 1	Cage 4-1	Cage 5-1	1	reorganized	Post	25 hours	10	2019-11-07	14364
1 Batch 4 Cage 2	Batch 4 Cage 3	Batch 4 Cage 3	4	Cage 3	Cage 2-1	Cage 4-4	1	reorganized	Post	25 hours	10	2019-11-07	14376
3 Batch 4 Cage 3	Batch 4 Cage 2	Batch 4 Cage 2	4	Cage 2	Cage 3-3	Cage 4-2	1	reorganized	Post	25 hours	10	2019-11-07	14403
3 Batch 4 Cage 3	Batch 4 Cage 2	Batch 4 Cage 2	4	Cage 2	Cage 3-3	Cage 2-3	1	reorganized	Post	25 hours	10	2019-11-07	14423
1 Batch 4 Cage 2	Batch 4 Cage 3	Batch 4 Cage 3	4	Cage 3	Cage 2-1	Cage 5-3	1	reorganized	Post	25 hours	10	2019-11-08	51
1 Batch 4 Cage 4	Batch 4 Cage 1	Batch 4 Cage 1	4	Cage 1	Cage 4-1	Cage 2-2	1	reorganized	Post	25 hours	10	2019-11-08	140
1 Batch 4 Cage 1	Batch 4 Cage 5	Batch 4 Cage 5	4	Cage 5	Cage 1-1	Cage 1-2	1	control	Post	25 hours	10	2019-11-08	170
1 Batch 4 Cage 2	Batch 4 Cage 3	Batch 4 Cage 3	4	Cage 3	Cage 2-1	Cage 5-3	1	reorganized	Post	25 hours	10	2019-11-08	225
1 Batch 4 Cage 4	Batch 4 Cage 1	Batch 4 Cage 1	4	Cage 1	Cage 4-1	Cage 5-1	1	reorganized	Post	25 hours	10	2019-11-08	266
3 Batch 4 Cage 3	Batch 4 Cage 2	Batch 4 Cage 2	4	Cage 2	Cage 3-3	Cage 2-3	1	reorganized	Post	25 hours	10	2019-11-08	333
1 Batch 4 Cage 2	Batch 4 Cage 3	Batch 4 Cage 3	4	Cage 3	Cage 2-1	Cage 4-4	1	reorganized	Post	25 hours	10	2019-11-08	529
1 Batch 4 Cage 2	Batch 4 Cage 3	Batch 4 Cage 3	4	Cage 3	Cage 2-1	Cage 3-1	1	reorganized	Post	25 hours	10	2019-11-08	565
1 Batch 4 Cage 4	Batch 4 Cage 1	Batch 4 Cage 1	4	Cage 1	Cage 4-1	Cage 2-2	1	reorganized	Post	25 hours	10	2019-11-08	701
1 Batch 4 Cage 4	Batch 4 Cage 1	Batch 4 Cage 1	4	Cage 1	Cage 4-1	Cage 2-2	1	reorganized	Post	25 hours	10	2019-11-08	835
4 Batch 4 Cage 1	Batch 4 Cage 5	Batch 4 Cage 5	4	Cage 5	Cage 1-4	Cage 1-3	1	control	Post	25 hours	10	2019-11-08	846
2 Batch 4 Cage 5	Batch 4 Cage 4	Batch 4 Cage 4	4	Cage 4	Cage 5-2	Cage 4-3	1	reorganized	Post	25 hours	10	2019-11-08	869
1 Batch 4 Cage 4	Batch 4 Cage 1	Batch 4 Cage 1	4	Cage 1	Cage 4-1	Cage 2-2	1	reorganized	Post	25 hours	10	2019-11-08	891
4 Batch 4 Cage 1	Batch 4 Cage 5	Batch 4 Cage 5	4	Cage 5	Cage 1-4	Cage 1-3	1	control	Post	25 hours	10	2019-11-08	936
1 Batch 4 Cage 1	Batch 4 Cage 5	Batch 4 Cage 5	4	Cage 5	Cage 1-1	Cage 1-4	1	control	Post	25 hours	10	2019-11-08	948
1 Batch 4 Cage 4	Batch 4 Cage 1	Batch 4 Cage 1	4	Cage 1	Cage 4-1	Cage 2-2	1	reorganized	Post	25 hours	10	2019-11-08	981
2 Batch 4 Cage 5	Batch 4 Cage 4	Batch 4 Cage 4	4	Cage 4	Cage 5-2	Cage 2-4	1	reorganized	Post	25 hours	10	2019-11-08	1042
3 Batch 4 Cage 3	Batch 4 Cage 2	Batch 4 Cage 2	4	Cage 2	Cage 3-3	Cage 5-4	1	reorganized	Post	25 hours	10	2019-11-08	1078
3 Batch 4 Cage 3	Batch 4 Cage 2	Batch 4 Cage 2	4	Cage 2	Cage 3-3	Cage 4-2	1	reorganized	Post	25 hours	10	2019-11-08	1089
3 Batch 4 Cage 1	Batch 4 Cage 5	Batch 4 Cage 5	4	Cage 5	Cage 1-3	Cage 1-2	1	control	Post	25 hours	10	2019-11-08	1124
3 Batch 4 Cage 1	Batch 4 Cage 5	Batch 4 Cage 5	4	Cage 5	Cage 1-3	Cage 1-2	1	control	Post	25 hours	10	2019-11-08	1142
3 Batch 4 Cage 1	Batch 4 Cage 5	Batch 4 Cage 5	4	Cage 5	Cage 1-3	Cage 1-2	1	control	Post	25 hours	10	2019-11-08	1160
1 Batch 4 Cage 1	Batch 4 Cage 5	Batch 4 Cage 5	4	Cage 5	Cage 1-1	Cage 1-3	1	control	Post	25 hours	10	2019-11-08	1169
1 Batch 4 Cage 1	Batch 4 Cage 5	Batch 4 Cage 5	4	Cage 5	Cage 1-1	Cage 1-3	1	control	Post	25 hours	10	2019-11-08	1244
1 Batch 4 Cage 4	Batch 4 Cage 1	Batch 4 Cage 1	4	Cage 1	Cage 4-1	Cage 2-2	1	reorganized	Post	25 hours	10	2019-11-08	1313
4 Batch 4 Cage 1	Batch 4 Cage 5	Batch 4 Cage 5	4	Cage 5	Cage 1-4	Cage 1-2	1	control	Post	25 hours	10	2019-11-08	1405
1 Batch 4 Cage 4	Batch 4 Cage 1	Batch 4 Cage 1	4	Cage 1	Cage 4-1	Cage 3-2	1	reorganized	Post	25 hours	10	2019-11-08	1439
1 Batch 4 Cage 4	Batch 4 Cage 1	Batch 4 Cage 1	4	Cage 1	Cage 4-1	Cage 2-2	1	reorganized	Post	25 hours	10	2019-11-08	1577
3 Batch 4 Cage 3	Batch 4 Cage 2	Batch 4 Cage 2	4	Cage 2	Cage 3-3	Cage 4-2	1	reorganized	Post	25 hours	10	2019-11-08	1698
3 Batch 4 Cage 3	Batch 4 Cage 2	Batch 4 Cage 2	4	Cage 2	Cage 3-3	Cage 5-4	1	reorganized	Post	25 hours	10	2019-11-08	1710
3 Batch 4 Cage 3	Batch 4 Cage 2	Batch 4 Cage 2	4	Cage 2	Cage 3-3	Cage 2-3	1	reorganized	Post	25 hours	10	2019-11-08	1722
3 Batch 4 Cage 4	Batch 4 Cage 4	Batch 4 Cage 4	4	Cage 4	Cage 4-3	Cage 3-4	1	reorganized	Post	25 hours	10	2019-11-08	1919
2 Batch 4 Cage 5	Batch 4 Cage 4	Batch 4 Cage 4	4	Cage 4	Cage 5-2	Cage 4-3	1	reorganized	Post	25 hours	10	2019-11-08	2085
2 Batch 4 Cage 5	Batch 4 Cage 4	Batch 4 Cage 4	4	Cage 4	Cage 5-2	Cage 3-4	1	reorganized	Post	25 hours	10	2019-11-08	2114
2 Batch 4 Cage 5	Batch 4 Cage 4	Batch 4 Cage 4	4	Cage 4	Cage 5-2	Cage 4-3	1	reorganized	Post	25 hours	10	2019-11-08	2128
2 Batch 4 Cage 5	Batch 4 Cage 4	Batch 4 Cage 4	4	Cage 4	Cage 5-2	Cage 2-4	1	reorganized	Post	25 hours	10	2019-11-08	2143
1 Batch 4 Cage 4	Batch 4 Cage 1	Batch 4 Cage 1	4	Cage 1	Cage 4-1	Cage 3-2	1	reorganized	Post	25 hours	10	2019-11-08	2353
3 Batch 4 Cage 3	Batch 4 Cage 2	Batch 4 Cage 2	4	Cage 2	Cage 3-3	Cage 5-4	1	reorganized	Post	25 hours	10	2019-11-08	2461
3 Batch 4 Cage 3	Batch 4 Cage 2	Batch 4 Cage 2	4	Cage 2	Cage 3-3	Cage 4-2	1	reorganized	Post	25 hours	10	2019-11-08	2478
4 Batch 4 Cage 4	Batch 4 Cage 3	Batch 4 Cage 3	4	Cage 3	Cage 4-4	Cage 3-1	1	reorganized	Post	25 hours	10	2019-11-08	2647
3 Batch 4 Cage 5	Batch 4 Cage 3	Batch 4 Cage 3	4	Cage 3	Cage 5-3	Cage 3-1	1	reorganized	Post	25 hours	10	2019-11-08	2665
3 Batch 4 Cage 5	Batch 4 Cage 3	Batch 4 Cage 3	4	Cage 3	Cage 5-3	Cage 3-1	1	reorganized	Post	25 hours	10	2019-11-08	2684
1 Batch 4 Cage 1	Batch 4 Cage 5	Batch 4 Cage 5	4	Cage 5	Cage 1-1	Cage 1-3	1	control	Post	25 hours	10	2019-11-08	2707
3 Batch 4 Cage 5	Batch 4 Cage 3	Batch 4 Cage 3	4	Cage 3	Cage 5-3	Cage 3-1	1	reorganized	Post	25 hours	10	2019-11-08	2778
3 Batch 4 Cage 5	Batch 4 Cage 3	Batch 4 Cage 3	4	Cage 3	Cage 5-3	Cage 4-4	1	reorganized	Post	25 hours	10	2019-11-08	2790
3 Batch 4 Cage 5	Batch 4 Cage 3	Batch 4 Cage 3	4	Cage 3	Cage 5-3	Cage 3-1	1	reorganized	Post	25 hours	10	2019-11-08	2854
1 Batch 4 Cage 2	Batch 4 Cage 3	Batch 4 Cage 3	4	Cage 3	Cage 2-1	Cage 3-1	1	reorganized	Post	25 hours	10	2019-11-08	2872
1 Batch 4 Cage 2	Batch 4 Cage 3	Batch 4 Cage 3	4	Cage 3	Cage 2-1	Cage 5-3	1	reorganized	Post	25 hours	10	2019-11-08	2885
2 Batch 4 Cage 5	Batch 4 Cage 4	Batch 4 Cage 4	4	Cage 4	Cage 5-2	Cage 4-3	1	reorganized	Post	25 hours	10	2019-11-08	2902
1 Batch 4 Cage 2	Batch 4 Cage 3	Batch 4 Cage 3	4	Cage 3	Cage 2-1	Cage 3-1	1	reorganized	Post	25 hours	10	2019-11-08	3037
3 Batch 4 Cage 5	Batch 4 Cage 3	Batch 4 Cage 3	4	Cage 3	Cage 5-3	Cage 3-1	1	reorganized	Post	25 hours	10	2019-11-08	3359
1 Batch 4 Cage 2	Batch 4 Cage 3	Batch 4 Cage 3	4	Cage 3	Cage 2-1	Cage 5-3	1	reorganized	Post	25 hours	10	2019-11-08	3372
2 Batch 4 Cage 5	Batch 4 Cage 4	Batch 4 Cage 4	4	Cage 4	Cage 5-2	Cage 2-4	1	reorganized	Post	25 hours	10	2019-11-08	3426
2 Batch 4 Cage 5	Batch 4 Cage 4	Batch 4 Cage 4	4	Cage 4	Cage 5-2	Cage 3-4	1	reorganized	Post	25 hours	10	2019-11-08	3445
2 Batch 4 Cage 5	Batch 4 Cage 4	Batch 4 Cage 4	4	Cage 4	Cage 5-2	Cage 4-3	1	reorganized	Post	25 hours	10	2019-11-08	3462
2 Batch 5 Cage 4	Batch 5 Cage 2	Batch 5 Cage 2	5	Cage 2	Cage 4-2	Cage 5-1	1	reorganized	Post	25 hours	10	2019-11-14	-1298
4 Batch 5 Cage 3	Batch 5 Cage 1	Batch 5 Cage 1	5	Cage 1	Cage 3-4	Cage 4-1	1	reorganized	Post	25 hours	10	2019-11-14	-1274
4 Batch 5 Cage 3	Batch 5 Cage 1	Batch 5 Cage 1	5	Cage 1	Cage 3-4	Cage 5-4	1	reorganized	Post	25 hours	10	2019-11-14	-1260
4 Batch 5 Cage 1	Batch 5 Cage 5	Batch 5 Cage 5	5	Cage 5	Cage 1-4	Cage 1-2	1	control	Post	25 hours	10	2019-11-14	-1246
4 Batch 5 Cage 3	Batch 5 Cage 1	Batch 5 Cage 1	5	Cage 1	Cage 3-4	Cage 5-4	1	reorganized	Post	25 hours	10	2019-11-14	-1226
2 Batch 5 Cage 4	Batch 5 Cage 2	Batch 5 Cage 2	5	Cage 2	Cage 4-2	Cage 3-1	1	reorganized	Post	25 hours	10	2019-11-14	-1170
4 Batch 5 Cage 1	Batch 5 Cage 5	Batch 5 Cage 5	5	Cage 5	Cage 1-4	Cage 1-3	1	control	Post	25 hours	10	2019-11-14	-1147
4 Batch 5 Cage 1	Batch 5 Cage 5	Batch 5 Cage 5	5	Cage 5	Cage 1-4	Cage 1-1	1	control	Post	25 hours	10	2019-11-14	-1130
2 Batch 5 Cage 4	Batch 5 Cage 2	Batch 5 Cage 2	5	Cage 2	Cage 4-2	Cage 5-1	1	reorganized	Post	25 hours	10	2019-11-14	-1055
2 Batch 5 Cage 4	Batch 5 Cage 2	Batch 5 Cage 2	5	Cage 2	Cage 4-2	Cage 3-1	1	reorganized	Post	25 hours	10	2019-11-14	-1038
4 Batch 5 Cage 1	Batch 5 Cage 5	Batch 5 Cage 5	5	Cage 5	Cage 1-4	Cage 1-2	1	control	Post	25 hours	10	2019-11-14	-999
2 Batch 5 Cage 4	Batch 5 Cage 2	Batch 5 Cage 2	5	Cage 2	Cage 4-2	Cage 2-3	1	reorganized	Post	25 hours	10	2019-11-14	-947
4 Batch 5 Cage 3	Batch 5 Cage 1	Batch 5 Cage 1	5	Cage 1	Cage 3-4	Cage 4-1	1	reorganized	Post	25 hours	10	2019-11-14	-891
4 Batch 5 Cage 3	Batch 5 Cage 1	Batch 5 Cage 1	5	Cage 1	Cage 3-4	Cage 5-4	1	reorganized	Post	25 hours	10	2019-11-14	-863
2 Batch 5 Cage 4	Batch 5 Cage 2	Batch 5 Cage 2	5	Cage 2	Cage 4-2	Cage 3-1	1	reorganized	Post	25 hours	10	2019-11-14	-841
2 Batch 5 Cage 4	Batch 5 Cage 2	Batch 5 Cage 2	5	Cage 2	Cage 4-2	Cage 2-3	1	reorganized	Post	25 hours	10	2019-11-14	-828
3 Batch 5 Cage 4	Batch 5 Cage 3	Batch 5 Cage 3	5	Cage 3	Cage 4-3	Cage 3-3	1	reorganized	Post	25 hours	10	2019-11-14	-804
2 Batch 5 Cage 5	Batch 5 Cage 3	Batch 5 Cage 3	5	Cage 3	Cage 5-2	Cage 3-3	1	reorganized	Post	25 hours	10	2019-11-14	-771
4 Batch 5 Cage 3	Batch 5 Cage 1	Batch 5 Cage 1	5	Cage 1	Cage 3-4	Cage 2-1	1	reorganized	Post	25 hours	10	2019-11-14	-749
2 Batch 5 Cage 5	Batch 5 Cage 3	Batch 5 Cage 3	5	Cage 3	Cage 5-2	Cage 3-3	1	reorganized	Post	25 hours	10	2019-11-14	-725
2 Batch 5 Cage 1	Batch 5 Cage 5	Batch 5 Cage 5	5	Cage 5	Cage 1-2	Cage 1-1	1	control	Post	25 hours	10	2019-11-14	-710
2 Batch 5 Cage 4	Batch 5 Cage 2	Batch 5 Cage 2	5	Cage 2	Cage 4-2	Cage 3-1	1	reorganized	Post	25 hours	10	2019-11-14	-661
2 Batch 5 Cage 4	Batch 5 Cage 2	Batch 5 Cage 2	5	Cage 2	Cage 4-2	Cage 5-1	1	reorganized	Post	25 hours	10	2019-11-14	-644
3 Batch 5 Cage 4	Batch 5 Cage 3	Batch 5 Cage 3	5	Cage 3	Cage 4-3	Cage 5-2	1	reorganized	Post	25 hours	10	2019-11-14	-610
4 Batch 5 Cage 3	Batch 5 Cage 1	Batch 5 Cage 1	5	Cage 1	Cage 3-4	Cage 5-4	1	reorganized	Post	25 hours	10	2019-11-14	-581
2 Batch 5 Cage 5	Batch 5 Cage 3	Batch 5 Cage 3	5	Cage 3	Cage 5-2	Cage 2-4	1	reorganized	Post	25 hours	10	2019-11-14	-545
2 Batch 5 Cage 5	Batch 5 Cage 3	Batch 5 Cage 3	5	Cage 3	Cage 5-2	Cage 3-3	1	reorganized	Post	25 hours	10	2019-11-14	-508
2 Batch 5 Cage 4	Batch 5 Cage 2	Batch 5 Cage 2	5	Cage 2	Cage 4-2	Cage 3-1	1	reorganized	Post	25 hours	10	2019-11-14	-484
1 Batch 5 Cage 4	Batch 5 Cage 1	Batch 5 Cage 1	5	Cage 1	Cage 4-1	Cage 5-4	1	reorganized	Post	25 hours	10	2019-11-14	-404
3 Batch 5 Cage 4	Batch 5 Cage 3	Batch 5 Cage 3	5	Cage 3	Cage 4-3	Cage 3-3	1	reorganized	Post	25 hours	10	2019-11-14	-384
3 Batch 5 Cage 5	Batch 5 Cage 4	Batch 5 Cage 4	5	Cage 4	Cage 5-3	Cage 4-4	1	reorganized	Post	25 hours	10	2019-11-14	-356
3 Batch 5 Cage 5	Batch 5 Cage 4	Batch 5 Cage 4	5	Cage 4	Cage 5-3	Cage 3-2	1	reorganized	Post	25 hours	10	2019-11-14	-282
3 Batch 5 Cage 5	Batch 5 Cage 4	Batch 5 Cage 4	5	Cage 4	Cage 5-3	Cage 3-2	1	reorganized	Post	25 hours	10	2019-11-14	-258
3 Batch 5 Cage 5	Batch 5 Cage 4	Batch 5 Cage 4	5	Cage 4	Cage 5-3	Cage 4-4	1	reorganized	Post	25 hours	10	2019-11-14	-246
3 Batch 5 Cage 5	Batch 5 Cage 4	Batch 5 Cage 4	5	Cage 4	Cage 5-3	Cage 3-2	1	reorganized	Post	25 hours	10	2019-11-14	-220
3 Batch 5 Cage 4	Batch 5 Cage 3	Batch 5 Cage 3	5	Cage 3	Cage 4-3	Cage 3-3	1	reorganized	Post	25 hours	10	2019-11-14	-141
4 Batch 5 Cage 3	Batch 5 Cage 1	Batch 5 Cage 1	5	Cage 1	Cage 3-4	Cage 4-1	1	reorganized	Post	25 hours	10	2019-11-14	-127
2 Batch 5 Cage 5	Batch 5 Cage 3	Batch 5 Cage 3	5	Cage 3	Cage 5-2	Cage 4-3	1	reorganized	Post	25 hours	10	2019-11-14	-62
2 Batch 5 Cage 5	Batch 5 Cage 3	Batch 5 Cage 3	5	Cage 3	Cage 5-2	Cage 2-4	1	reorganized	Post	25 hours	10	2019-11-14	-32
4 Batch 5 Cage 4	Batch 5 Cage 4	Batch 5 Cage 4	5	Cage 4	Cage 4-4	Cage 2-2	1	reorganized	Post	25 hours	10	2019-11-14	-5
3 Batch 5 Cage 5	Batch 5 Cage 4	Batch 5 Cage 4	5	Cage 4	Cage 5-3	Cage 4-4	1	reorganized	Post	25 hours	10	2019-11-14	14
3 Batch 5 Cage 5	Batch 5 Cage 4	Batch 5 Cage 4	5	Cage 4	Cage 5-3	Cage 4-4	1	reorganized	Post	25 hours	10	2019-11-14	68
2 Batch 5 Cage 4	Batch 5 Cage 2	Batch 5 Cage 2	5	Cage 2	Cage 4-2	Cage 2-3	1	reorganized	Post	25 hours	10	2019-11-14	97
4 Batch 5 Cage 1	Batch 5 Cage 5	Batch 5 Cage 5	5	Cage 5	Cage 1-4	Cage 1-2	1	control	Post	25 hours	10	2019-11-14	122
4 Batch 5 Cage 3	Batch 5 Cage 1	Batch 5 Cage 1	5	Cage 1	Cage 3-4	Cage 4-1	1	reorganized	Post	25 hours	10	2019-11-14	150
2 Batch 5 Cage 5	Batch 5 Cage 3	Batch 5 Cage 3	5	Cage 3	Cage 5-2	Cage 4-3	1	reorganized	Post	25 hours	10	2019-11-14	166
2 Batch 5 Cage 4	Batch 5 Cage 2	Batch 5 Cage 2	5	Cage 2	Cage 4-2	Cage 3-1	1	reorganized	Post	25 hours	10	2019-11-14	189
2 Batch 5 Cage 5	Batch 5 Cage 3	Batch 5 Cage 3	5	Cage 3	Cage 5-2	Cage 4-3	1	reorganized	Post	25 hours	10	2019-11-14	212
2 Batch 5 Cage 4	Batch 5 Cage 2	Batch 5 Cage 2	5	Cage 2	Cage 4-2	Cage 2-3	1	reorganized	Post	25 hours	10	2019-11-14	237
3 Batch 5 Cage 5	Batch 5 Cage 4	Batch 5 Cage 4	5	Cage 4	Cage 5-3	Cage 4-4	1	reorganized	Post	25 hours	10	2019-11-14	274
4 Batch 5 Cage 3	Batch 5 Cage 1	Batch 5 Cage 1	5	Cage 1	Cage 3-4	Cage 5-4	1	reorganized	Post	25 hours	10	2019-11-14	295
3 Batch 5 Cage 5	Batch 5 Cage 4	Batch 5 Cage 4	5	Cage 4	Cage 5-3	Cage 3-2	1	reorganized	Post	25 hours	10	2019-11-14	315
2 Batch 5 Cage 5	Batch 5 Cage 3	Batch 5 Cage 3	5	Cage 3	Cage 5-2	Cage 2-4	1	reorganized	Post	25 hours	10	2019-11-14	342
2 Batch 5 Cage 5	Batch 5 Cage 3	Batch 5 Cage 3	5	Cage 3	Cage 5-2	Cage 4-3	1	reorganized	Post	25 hours	10	2019-11-14	355
4 Batch 5 Cage 3	Batch 5 Cage 1	Batch 5 Cage 1	5	Cage 1	Cage 3-4	Cage 5-4	1	reorganized	Post	25 hours	10	2019-11-14	384
2 Batch 5 Cage 4	Batch 5 Cage 2	Batch 5 Cage 2	5	Cage 2	Cage 4-2	Cage 5-1	1	reorganized	Post	25 hours	10	2019-11-14	403
1 Batch 5 Cage 1	Batch 5 Cage 5	Batch 5 Cage 5	5	Cage 5	Cage 1-1	Cage 1-3	1	control	Post	25 hours	10	2019-11-14	469
1 Batch 5 Cage 4	Batch 5 Cage 1	Batch 5 Cage 1	5	Cage 1	Cage 4-1	Cage 2-1	1	reorganized	Post	25 hours	10	2019-11-14	510
2 Batch 5 Cage 4	Batch 5 Cage 2	Batch 5 Cage 2	5	Cage 2	Cage 4-2	Cage 5-1	1	reorganized	Post	25 hours	10	2019-11-14	582
4 Batch 5 Cage 3	Batch 5 Cage 1	Batch 5 Cage 1	5	Cage 1	Cage 3-4	Cage 4-1	1	reorganized	Post	25 hours	10	2019-11-14	676
4 Batch 5 Cage 3	Batch 5 Cage 1	Batch 5 Cage 1	5	Cage 1	Cage 3-4	Cage 5-4	1	reorganized	Post	25 hours	10	2019-11-14	696
2 Batch 5 Cage 5	Batch 5 Cage 3	Batch 5 Cage 3	5	Cage 3	Cage 5-2	Cage 4-3	1	reorganized	Post	25 hours	10	2019-11-14	724
1 Batch 5 Cage 3	Batch 5 Cage 2	Batch 5 Cage 2	5	Cage 2	Cage 3-1	Cage 2-3	1	reorganized	Post	25 hours	10	2019-11-14	778
4 Batch 5 Cage 1	Batch 5 Cage 5	Batch 5 Cage 5	5	Cage 5	Cage 1-4	Cage 1-3	1	control	Post	25 hours	10	2019-11-14	817
4 Batch 5 Cage 3	Batch 5 Cage 1	Batch 5 Cage 1	5	Cage 1	Cage 3-4	Cage 5-4	1	reorganized	Post	25 hours	10	2019-11-14	922
2 Batch 5 Cage 4	Batch 5 Cage 2	Batch 5 Cage 2	5	Cage 2	Cage 4-2	Cage 2-3	1	reorganized	Post	25 hours	10	2019-11-14	946
4 Batch 5 Cage 1	Batch 5 Cage 5	Batch 5 Cage 5	5	Cage 5	Cage 1-4	Cage 1-2	1	control	Post	25 hours	10	2019-11-14	977
4 Batch 5 Cage 1	Batch 5 Cage 5	Batch 5 Cage 5	5	Cage 5	Cage 1-4	Cage 1-1	1	control	Post	25 hours	10	2019-11-14	992
4 Batch 5 Cage 3	Batch 5 Cage 1	Batch 5 Cage 1	5	Cage 1	Cage 3-4	Cage 5-4	1	reorganized	Post	25 hours	10	2019-11-14	1077
4 Batch 5 Cage 3	Batch 5 Cage 1	Batch 5 Cage 1	5	Cage 1	Cage 3-4	Cage 4-1	1	reorganized	Post	25 hours	10	2019-11-14	1093
4 Batch 5 Cage 3	Batch 5 Cage 1	Batch 5 Cage 1	5	Cage 1	Cage 3-4	Cage 5-4	1	reorganized	Post	25 hours	10	2019-11-14	1115
4 Batch 5 Cage 3	Batch 5 Cage 1	Batch 5 Cage 1	5	Cage 1	Cage 3-4	Cage 2-1	1	reorganized	Post	25 hours	10	2019-11-14	1194
4 Batch 5 Cage 3	Batch 5 Cage 1	Batch 5 Cage 1	5	Cage 1	Cage 3-4	Cage 4-1	1	reorganized	Post	25 hours	10	2019-11-14	1270
2 Batch 5 Cage 4	Batch 5 Cage 2	Batch 5 Cage 2	5	Cage 2	Cage 4-2	Cage 2-3	1	reorganized	Post	25 hours	10	2019-11-14	1308
4 Batch 5 Cage 1	Batch 5 Cage 5	Batch 5 Cage 5	5	Cage 5	Cage 1-4	Cage 1-1	1	control	Post	25 hours	10	2019-11-14	1325
4 Batch 5 Cage 1	Batch 5 Cage 5	Batch 5 Cage 5	5	Cage 5	Cage 1-4	Cage 1-2	1	control	Post	25 hours	10	2019-11-14	1414
1 Batch 5 Cage 5	Batch 5 Cage 2	Batch 5 Cage 2	5	Cage 2	Cage 5-1	Cage 3-1	1	reorganized	Post	25 hours	10	2019-11-14	1512
4 Batch 5 Cage 3	Batch 5 Cage 1	Batch 5 Cage 1	5	Cage 1	Cage 3-4	Cage 4-1	1	reorganized	Post	25 hours	10	2019-11-14	1526
4 Batch 5 Cage 3	Batch 5 Cage 1	Batch 5 Cage 1	5	Cage 1	Cage 3-4	Cage 5-4	1	reorganized	Post	25 hours	10	2019-11-14	1547
4 Batch 5 Cage 3	Batch 5 Cage 1	Batch 5 Cage 1	5	Cage 1	Cage 3-4	Cage 5-4	1	reorganized	Post	25 hours	10	2019-11-14	1668
4 Batch 5 Cage 3	Batch 5 Cage 1	Batch 5 Cage 1	5	Cage 1	Cage 3-4	Cage 2-1	1	reorganized	Post	25 hours	10	2019-11-14	1684
2 Batch 5 Cage 5	Batch 5 Cage 3	Batch 5 Cage 3	5	Cage 3	Cage 5-2	Cage 4-3	1	reorganized	Post	25 hours	10	2019-11-14	1719
4 Batch 5 Cage 3	Batch 5 Cage 1	Batch 5 Cage 1	5	Cage 1	Cage 3-4	Cage 5-4	1	reorganized	Post	25 hours	10	2019-11-14	1875
4 Batch 5 Cage 3	Batch 5 Cage 1	Batch 5 Cage 1	5	Cage 1	Cage 3-4	Cage 2-1	1	reorganized	Post	25 hours	10	2019-11-14	1902
1 Batch 5 Cage 4	Batch 5 Cage 1	Batch 5 Cage 1	5	Cage 1	Cage 4-1	Cage 2-1	1	reorganized	Post	25 hours	10	2019-11-14	1921
4 Batch 5 Cage 3	Batch 5 Cage 1	Batch 5 Cage 1	5	Cage 1	Cage 3-4	Cage 4-1	1	reorganized	Post	25 hours	10	2019-11-14	1936
4 Batch 5 Cage 3	Batch 5 Cage 1	Batch 5 Cage 1	5	Cage 1	Cage 3-4	Cage 2-1	1	reorganized	Post	25 hours	10	2019-11-14	2024
4 Batch 5 Cage 3	Batch 5 Cage 1	Batch 5 Cage 1	5	Cage 1	Cage 3-4	Cage 4-1	1	reorganized	Post	25 hours	10	2019-11-14	2035
4 Batch 5 Cage 3	Batch 5 Cage 1	Batch 5 Cage 1	5	Cage 1	Cage 3-4	Cage 2-1	1	reorganized	Post	25 hours	10	2019-11-14	2061
2 Batch 5 Cage 5	Batch 5 Cage 3	Batch 5 Cage 3	5	Cage 3	Cage 5-2	Cage 4-3	1	reorganized	Post	25 hours	10	2019-11-14	2093
2 Batch 5 Cage 1	Batch 5 Cage 5	Batch 5 Cage 5	5	Cage 5	Cage 1-2	Cage 1-3	1	control	Post	25 hours	10	2019-11-14	2196
4 Batch 5 Cage 3	Batch 5 Cage 1	Batch 5 Cage 1	5	Cage 1	Cage 3-4	Cage 5-4	1	reorganized	Post	25 hours	10	2019-11-14	2267
2 Batch 5 Cage 5	Batch 5 Cage 3	Batch 5 Cage 3	5	Cage 3	Cage 5-2	Cage 2-4	1	reorganized	Post	25 hours	10	2019-11-14	2295
4 Batch 5 Cage 3	Batch 5 Cage 1	Batch 5 Cage 1	5	Cage 1	Cage 3-4	Cage 2-1	1	reorganized	Post	25 hours	10	2019-11-14	2310
2 Batch 5 Cage 5	Batch 5 Cage 3	Batch 5 Cage 3	5	Cage 3	Cage 5-2	Cage 4-3	1	reorganized	Post	25 hours	10	2019-11-14	2327
4 Batch 5 Cage 3	Batch 5 Cage 1	Batch 5 Cage 1	5	Cage 1	Cage 3-4	Cage 5-4	1	reorganized	Post	25 hours	10	2019-11-14	2419
2 Batch 5 Cage 4	Batch 5 Cage 2	Batch 5 Cage 2	5	Cage 2	Cage 4-2	Cage 5-1	1	reorganized	Post	25 hours	10	2019-11-14	2436
1 Batch 5 Cage 5	Batch 5 Cage 2	Batch 5 Cage 2	5	Cage 2	Cage 5-1	Cage 2-3	1	reorganized	Post	25 hours	10	2019-11-14	2454
1 Batch 5 Cage 5	Batch 5 Cage 2	Batch 5 Cage 2	5	Cage 2	Cage 5-1	Cage 3-1	1	reorganized	Post	25 hours	10	2019-11-14	2488
4 Batch 5 Cage 1	Batch 5 Cage 5	Batch 5 Cage 5	5	Cage 5	Cage 1-4	Cage 1-1	1	control	Post	25 hours	10	2019-11-14	2526
4 Batch 5 Cage 3	Batch 5 Cage 1	Batch 5 Cage 1	5	Cage 1	Cage 3-4	Cage 4-1	1	reorganized	Post	25 hours	10	2019-11-14	2619
4 Batch 5 Cage 3	Batch 5 Cage 1	Batch 5 Cage 1	5	Cage 1	Cage 3-4	Cage 4-1	1	reorganized	Post	25 hours	10	2019-11-14	2691
4 Batch 5 Cage 3	Batch 5 Cage 1	Batch 5 Cage 1	5	Cage 1	Cage 3-4	Cage 5-4	1	reorganized	Post	25 hours	10	2019-11-14	2701
4 Batch 5 Cage 4	Batch 5 Cage 4	Batch 5 Cage 4	5	Cage 4	Cage 4-4	Cage 3-2	1	reorganized	Post	25 hours	10	2019-11-14	2939
3 Batch 5 Cage 5	Batch 5 Cage 4	Batch 5 Cage 4	5	Cage 4	Cage 5-3	Cage 4-4	1	reorganized	Post	25 hours	10	2019-11-14	2951
4 Batch 5 Cage 3	Batch 5 Cage 1	Batch 5 Cage 1	5	Cage 1	Cage 3-4	Cage 5-4	1	reorganized	Post	25 hours	10	2019-11-14	2988
4 Batch 5 Cage 3	Batch 5 Cage 1	Batch 5 Cage 1	5	Cage 1	Cage 3-4	Cage 4-1	1	reorganized	Post	25 hours	10	2019-11-14	3005
4 Batch 5 Cage 1	Batch 5 Cage 5	Batch 5 Cage 5	5	Cage 5	Cage 1-4	Cage 1-2	1	control	Post	25 hours	10	2019-11-14	3036
2 Batch 5 Cage 4	Batch 5 Cage 2	Batch 5 Cage 2	5	Cage 2	Cage 4-2	Cage 5-1	1	reorganized	Post	25 hours	10	2019-11-14	3073
2 Batch 5 Cage 5	Batch 5 Cage 3	Batch 5 Cage 3	5	Cage 3	Cage 5-2	Cage 4-3	1	reorganized	Post	25 hours	10	2019-11-14	3100
2 Batch 5 Cage 5	Batch 5 Cage 3	Batch 5 Cage 3	5	Cage 3	Cage 5-2	Cage 4-3	1	reorganized	Post	25 hours	10	2019-11-14	3132
4 Batch 5 Cage 1	Batch 5 Cage 5	Batch 5 Cage 5	5	Cage 5	Cage 1-4	Cage 1-1	1	control	Post	25 hours	10	2019-11-14	3152
2 Batch 5 Cage 4	Batch 5 Cage 2	Batch 5 Cage 2	5	Cage 2	Cage 4-2	Cage 5-1	1	reorganized	Post	25 hours	10	2019-11-14	3208
3 Batch 5 Cage 5	Batch 5 Cage 4	Batch 5 Cage 4	5	Cage 4	Cage 5-3	Cage 2-2	1	reorganized	Post	25 hours	10	2019-11-14	3236
3 Batch 5 Cage 5	Batch 5 Cage 4	Batch 5 Cage 4	5	Cage 4	Cage 5-3	Cage 4-4	1	reorganized	Post	25 hours	10	2019-11-14	3273
4 Batch 5 Cage 1	Batch 5 Cage 5	Batch 5 Cage 5	5	Cage 5	Cage 1-4	Cage 1-2	1	control	Post	25 hours	10	2019-11-14	3367
2 Batch 5 Cage 4	Batch 5 Cage 2	Batch 5 Cage 2	5	Cage 2	Cage 4-2	Cage 5-1	1	reorganized	Post	25 hours	10	2019-11-14	3454
3 Batch 5 Cage 3	Batch 5 Cage 3	Batch 5 Cage 3	5	Cage 3	Cage 3-3	Cage 2-4	1	reorganized	Post	25 hours	10	2019-11-14	3544
4 Batch 5 Cage 1	Batch 5 Cage 5	Batch 5 Cage 5	5	Cage 5	Cage 1-4	Cage 1-1	1	control	Post	25 hours	10	2019-11-14	3576
4 Batch 5 Cage 1	Batch 5 Cage 5	Batch 5 Cage 5	5	Cage 5	Cage 1-4	Cage 1-2	1	control	Post	25 hours	10	2019-11-14	3587
2 Batch 5 Cage 4	Batch 5 Cage 2	Batch 5 Cage 2	5	Cage 2	Cage 4-2	Cage 5-1	1	reorganized	Post	25 hours	10	2019-11-14	3791
4 Batch 5 Cage 1	Batch 5 Cage 5	Batch 5 Cage 5	5	Cage 5	Cage 1-4	Cage 1-2	1	control	Post	25 hours	10	2019-11-14	3802
2 Batch 5 Cage 4	Batch 5 Cage 2	Batch 5 Cage 2	5	Cage 2	Cage 4-2	Cage 5-1	1	reorganized	Post	25 hours	10	2019-11-14	3814
2 Batch 5 Cage 4	Batch 5 Cage 2	Batch 5 Cage 2	5	Cage 2	Cage 4-2	Cage 3-1	1	reorganized	Post	25 hours	10	2019-11-14	3841
2 Batch 5 Cage 4	Batch 5 Cage 2	Batch 5 Cage 2	5	Cage 2	Cage 4-2	Cage 3-1	1	reorganized	Post	25 hours	10	2019-11-14	3956
1 Batch 5 Cage 4	Batch 5 Cage 1	Batch 5 Cage 1	5	Cage 1	Cage 4-1	Cage 5-4	1	reorganized	Post	25 hours	10	2019-11-14	4055
3 Batch 5 Cage 5	Batch 5 Cage 4	Batch 5 Cage 4	5	Cage 4	Cage 5-3	Cage 3-2	1	reorganized	Post	25 hours	10	2019-11-14	4081
3 Batch 5 Cage 4	Batch 5 Cage 3	Batch 5 Cage 3	5	Cage 3	Cage 4-3	Cage 2-4	1	reorganized	Post	25 hours	10	2019-11-14	4155
3 Batch 5 Cage 4	Batch 5 Cage 3	Batch 5 Cage 3	5	Cage 3	Cage 4-3	Cage 2-4	1	reorganized	Post	25 hours	10	2019-11-14	4325
4 Batch 5 Cage 4	Batch 5 Cage 4	Batch 5 Cage 4	5	Cage 4	Cage 4-4	Cage 3-2	1	reorganized	Post	25 hours	10	2019-11-14	4533
4 Batch 5 Cage 4	Batch 5 Cage 4	Batch 5 Cage 4	5	Cage 4	Cage 4-4	Cage 2-2	1	reorganized	Post	25 hours	10	2019-11-14	4552
3 Batch 5 Cage 5	Batch 5 Cage 4	Batch 5 Cage 4	5	Cage 4	Cage 5-3	Cage 4-4	1	reorganized	Post	25 hours	10	2019-11-14	4567
3 Batch 5 Cage 5	Batch 5 Cage 4	Batch 5 Cage 4	5	Cage 4	Cage 5-3	Cage 4-4	1	reorganized	Post	25 hours	10	2019-11-14	4583
4 Batch 5 Cage 3	Batch 5 Cage 1	Batch 5 Cage 1	5	Cage 1	Cage 3-4	Cage 2-1	1	reorganized	Post	25 hours	10	2019-11-14	4609
3 Batch 5 Cage 5	Batch 5 Cage 4	Batch 5 Cage 4	5	Cage 4	Cage 5-3	Cage 3-2	1	reorganized	Post	25 hours	10	2019-11-14	4793
3 Batch 5 Cage 5	Batch 5 Cage 4	Batch 5 Cage 4	5	Cage 4	Cage 5-3	Cage 4-4	1	reorganized	Post	25 hours	10	2019-11-14	4828
4 Batch 5 Cage 3	Batch 5 Cage 1	Batch 5 Cage 1	5	Cage 1	Cage 3-4	Cage 5-4	1	reorganized	Post	25 hours	10	2019-11-14	4855
4 Batch 5 Cage 3	Batch 5 Cage 1	Batch 5 Cage 1	5	Cage 1	Cage 3-4	Cage 5-4	1	reorganized	Post	25 hours	10	2019-11-14	4905
2 Batch 5 Cage 4	Batch 5 Cage 2	Batch 5 Cage 2	5	Cage 2	Cage 4-2	Cage 3-1	1	reorganized	Post	25 hours	10	2019-11-14	4997
4 Batch 5 Cage 4	Batch 5 Cage 4	Batch 5 Cage 4	5	Cage 4	Cage 4-4	Cage 2-2	1	reorganized	Post	25 hours	10	2019-11-14	5081
4 Batch 5 Cage 3	Batch 5 Cage 1	Batch 5 Cage 1	5	Cage 1	Cage 3-4	Cage 2-1	1	reorganized	Post	25 hours	10	2019-11-14	5263
4 Batch 5 Cage 3	Batch 5 Cage 1	Batch 5 Cage 1	5	Cage 1	Cage 3-4	Cage 2-1	1	reorganized	Post	25 hours	10	2019-11-14	5296
2 Batch 5 Cage 4	Batch 5 Cage 2	Batch 5 Cage 2	5	Cage 2	Cage 4-2	Cage 3-1	1	reorganized	Post	25 hours	10	2019-11-14	5307
4 Batch 5 Cage 1	Batch 5 Cage 5	Batch 5 Cage 5	5	Cage 5	Cage 1-4	Cage 1-2	1	control	Post	25 hours	10	2019-11-14	5413
3 Batch 5 Cage 5	Batch 5 Cage 4	Batch 5 Cage 4	5	Cage 4	Cage 5-3	Cage 3-2	1	reorganized	Post	25 hours	10	2019-11-14	5508
4 Batch 5 Cage 3	Batch 5 Cage 1	Batch 5 Cage 1	5	Cage 1	Cage 3-4	Cage 5-4	1	reorganized	Post	25 hours	10	2019-11-14	5558
4 Batch 5 Cage 3	Batch 5 Cage 1	Batch 5 Cage 1	5	Cage 1	Cage 3-4	Cage 4-1	1	reorganized	Post	25 hours	10	2019-11-14	5572
2 Batch 5 Cage 5	Batch 5 Cage 3	Batch 5 Cage 3	5	Cage 3	Cage 5-2	Cage 4-3	1	reorganized	Post	25 hours	10	2019-11-14	5627
2 Batch 5 Cage 5	Batch 5 Cage 3	Batch 5 Cage 3	5	Cage 3	Cage 5-2	Cage 4-3	1	reorganized	Post	25 hours	10	2019-11-14	5647
3 Batch 5 Cage 5	Batch 5 Cage 4	Batch 5 Cage 4	5	Cage 4	Cage 5-3	Cage 3-2	1	reorganized	Post	25 hours	10	2019-11-14	5706
4 Batch 5 Cage 1	Batch 5 Cage 5	Batch 5 Cage 5	5	Cage 5	Cage 1-4	Cage 1-3	1	control	Post	25 hours	10	2019-11-14	5736
1 Batch 5 Cage 5	Batch 5 Cage 2	Batch 5 Cage 2	5	Cage 2	Cage 5-1	Cage 2-3	1	reorganized	Post	25 hours	10	2019-11-14	5793
4 Batch 5 Cage 1	Batch 5 Cage 5	Batch 5 Cage 5	5	Cage 5	Cage 1-4	Cage 1-1	1	control	Post	25 hours	10	2019-11-14	5830
4 Batch 5 Cage 1	Batch 5 Cage 5	Batch 5 Cage 5	5	Cage 5	Cage 1-4	Cage 1-2	1	control	Post	25 hours	10	2019-11-14	5917
2 Batch 5 Cage 1	Batch 5 Cage 5	Batch 5 Cage 5	5	Cage 5	Cage 1-2	Cage 1-1	1	control	Post	25 hours	10	2019-11-14	5934
2 Batch 5 Cage 4	Batch 5 Cage 2	Batch 5 Cage 2	5	Cage 2	Cage 4-2	Cage 5-1	1	reorganized	Post	25 hours	10	2019-11-14	6001
2 Batch 5 Cage 4	Batch 5 Cage 2	Batch 5 Cage 2	5	Cage 2	Cage 4-2	Cage 3-1	1	reorganized	Post	25 hours	10	2019-11-14	6013
3 Batch 5 Cage 5	Batch 5 Cage 4	Batch 5 Cage 4	5	Cage 4	Cage 5-3	Cage 4-4	1	reorganized	Post	25 hours	10	2019-11-14	6043
4 Batch 5 Cage 3	Batch 5 Cage 1	Batch 5 Cage 1	5	Cage 1	Cage 3-4	Cage 2-1	1	reorganized	Post	25 hours	10	2019-11-14	6171
3 Batch 5 Cage 5	Batch 5 Cage 4	Batch 5 Cage 4	5	Cage 4	Cage 5-3	Cage 4-4	1	reorganized	Post	25 hours	10	2019-11-14	6186
4 Batch 5 Cage 1	Batch 5 Cage 5	Batch 5 Cage 5	5	Cage 5	Cage 1-4	Cage 1-2	1	control	Post	25 hours	10	2019-11-14	6238
3 Batch 5 Cage 5	Batch 5 Cage 4	Batch 5 Cage 4	5	Cage 4	Cage 5-3	Cage 2-2	1	reorganized	Post	25 hours	10	2019-11-14	6327
3 Batch 5 Cage 5	Batch 5 Cage 4	Batch 5 Cage 4	5	Cage 4	Cage 5-3	Cage 2-2	1	reorganized	Post	25 hours	10	2019-11-14	6346
4 Batch 5 Cage 4	Batch 5 Cage 4	Batch 5 Cage 4	5	Cage 4	Cage 4-4	Cage 2-2	1	reorganized	Post	25 hours	10	2019-11-14	6468
4 Batch 5 Cage 4	Batch 5 Cage 4	Batch 5 Cage 4	5	Cage 4	Cage 4-4	Cage 2-2	1	reorganized	Post	25 hours	10	2019-11-14	6525
3 Batch 5 Cage 5	Batch 5 Cage 4	Batch 5 Cage 4	5	Cage 4	Cage 5-3	Cage 2-2	1	reorganized	Post	25 hours	10	2019-11-14	6574
4 Batch 5 Cage 4	Batch 5 Cage 4	Batch 5 Cage 4	5	Cage 4	Cage 4-4	Cage 2-2	1	reorganized	Post	25 hours	10	2019-11-14	6655
3 Batch 5 Cage 5	Batch 5 Cage 4	Batch 5 Cage 4	5	Cage 4	Cage 5-3	Cage 4-4	1	reorganized	Post	25 hours	10	2019-11-14	6667
3 Batch 5 Cage 5	Batch 5 Cage 4	Batch 5 Cage 4	5	Cage 4	Cage 5-3	Cage 2-2	1	reorganized	Post	25 hours	10	2019-11-14	6737
2 Batch 5 Cage 3	Batch 5 Cage 4	Batch 5 Cage 4	5	Cage 4	Cage 3-2	Cage 2-2	1	reorganized	Post	25 hours	10	2019-11-14	6797
2 Batch 5 Cage 5	Batch 5 Cage 3	Batch 5 Cage 3	5	Cage 3	Cage 5-2	Cage 2-4	1	reorganized	Post	25 hours	10	2019-11-14	6823
2 Batch 5 Cage 5	Batch 5 Cage 3	Batch 5 Cage 3	5	Cage 3	Cage 5-2	Cage 2-4	1	reorganized	Post	25 hours	10	2019-11-14	6878
3 Batch 5 Cage 4	Batch 5 Cage 3	Batch 5 Cage 3	5	Cage 3	Cage 4-3	Cage 2-4	1	reorganized	Post	25 hours	10	2019-11-14	6925
4 Batch 5 Cage 3	Batch 5 Cage 1	Batch 5 Cage 1	5	Cage 1	Cage 3-4	Cage 4-1	1	reorganized	Post	25 hours	10	2019-11-14	6970
4 Batch 5 Cage 1	Batch 5 Cage 5	Batch 5 Cage 5	5	Cage 5	Cage 1-4	Cage 1-1	1	control	Post	25 hours	10	2019-11-14	7021
1 Batch 5 Cage 1	Batch 5 Cage 5	Batch 5 Cage 5	5	Cage 5	Cage 1-1	Cage 1-3	1	control	Post	25 hours	10	2019-11-14	7057
3 Batch 5 Cage 5	Batch 5 Cage 4	Batch 5 Cage 4	5	Cage 4	Cage 5-3	Cage 2-2	1	reorganized	Post	25 hours	10	2019-11-14	7095
3 Batch 5 Cage 4	Batch 5 Cage 3	Batch 5 Cage 3	5	Cage 3	Cage 4-3	Cage 2-4	1	reorganized	Post	25 hours	10	2019-11-14	7114
3 Batch 5 Cage 5	Batch 5 Cage 4	Batch 5 Cage 4	5	Cage 4	Cage 5-3	Cage 3-2	1	reorganized	Post	25 hours	10	2019-11-14	14861
2 Batch 5 Cage 3	Batch 5 Cage 4	Batch 5 Cage 4	5	Cage 4	Cage 3-2	Cage 4-4	1	reorganized	Post	25 hours	10	2019-11-14	15008
3 Batch 5 Cage 5	Batch 5 Cage 4	Batch 5 Cage 4	5	Cage 4	Cage 5-3	Cage 3-2	1	reorganized	Post	25 hours	10	2019-11-14	15024
3 Batch 5 Cage 4	Batch 5 Cage 3	Batch 5 Cage 3	5	Cage 3	Cage 4-3	Cage 2-4	1	reorganized	Post	25 hours	10	2019-11-14	15044
3 Batch 5 Cage 5	Batch 5 Cage 4	Batch 5 Cage 4	5	Cage 4	Cage 5-3	Cage 2-2	1	reorganized	Post	25 hours	10	2019-11-14	15090
4 Batch 5 Cage 4	Batch 5 Cage 4	Batch 5 Cage 4	5	Cage 4	Cage 4-4	Cage 3-2	1	reorganized	Post	25 hours	10	2019-11-14	15118
3 Batch 5 Cage 5	Batch 5 Cage 4	Batch 5 Cage 4	5	Cage 4	Cage 5-3	Cage 3-2	1	reorganized	Post	25 hours	10	2019-11-14	15251
1 Batch 5 Cage 5	Batch 5 Cage 2	Batch 5 Cage 2	5	Cage 2	Cage 5-1	Cage 2-3	1	reorganized	Post	25 hours	10	2019-11-14	15290
2 Batch 5 Cage 4	Batch 5 Cage 2	Batch 5 Cage 2	5	Cage 2	Cage 4-2	Cage 5-1	1	reorganized	Post	25 hours	10	2019-11-14	15330
2 Batch 5 Cage 4	Batch 5 Cage 2	Batch 5 Cage 2	5	Cage 2	Cage 4-2	Cage 3-1	1	reorganized	Post	25 hours	10	2019-11-14	15348
2 Batch 5 Cage 4	Batch 5 Cage 2	Batch 5 Cage 2	5	Cage 2	Cage 4-2	Cage 5-1	1	reorganized	Post	25 hours	10	2019-11-14	15433
1 Batch 5 Cage 5	Batch 5 Cage 2	Batch 5 Cage 2	5	Cage 2	Cage 5-1	Cage 3-1	1	reorganized	Post	25 hours	10	2019-11-14	15453
3 Batch 5 Cage 5	Batch 5 Cage 4	Batch 5 Cage 4	5	Cage 4	Cage 5-3	Cage 2-2	1	reorganized	Post	25 hours	10	2019-11-14	15474
2 Batch 5 Cage 4	Batch 5 Cage 2	Batch 5 Cage 2	5	Cage 2	Cage 4-2	Cage 5-1	1	reorganized	Post	25 hours	10	2019-11-14	15490
2 Batch 5 Cage 4	Batch 5 Cage 2	Batch 5 Cage 2	5	Cage 2	Cage 4-2	Cage 3-1	1	reorganized	Post	25 hours	10	2019-11-14	15508
1 Batch 5 Cage 5	Batch 5 Cage 2	Batch 5 Cage 2	5	Cage 2	Cage 5-1	Cage 3-1	1	reorganized	Post	25 hours	10	2019-11-14	15536
3 Batch 5 Cage 5	Batch 5 Cage 4	Batch 5 Cage 4	5	Cage 4	Cage 5-3	Cage 2-2	1	reorganized	Post	25 hours	10	2019-11-14	15581
3 Batch 5 Cage 5	Batch 5 Cage 4	Batch 5 Cage 4	5	Cage 4	Cage 5-3	Cage 2-2	1	reorganized	Post	25 hours	10	2019-11-14	15630
2 Batch 5 Cage 4	Batch 5 Cage 2	Batch 5 Cage 2	5	Cage 2	Cage 4-2	Cage 5-1	1	reorganized	Post	25 hours	10	2019-11-14	15682
3 Batch 5 Cage 4	Batch 5 Cage 3	Batch 5 Cage 3	5	Cage 3	Cage 4-3	Cage 3-3	1	reorganized	Post	25 hours	10	2019-11-14	15735
3 Batch 5 Cage 5	Batch 5 Cage 4	Batch 5 Cage 4	5	Cage 4	Cage 5-3	Cage 2-2	1	reorganized	Post	25 hours	10	2019-11-14	15778
2 Batch 5 Cage 3	Batch 5 Cage 4	Batch 5 Cage 4	5	Cage 4	Cage 3-2	Cage 4-4	1	reorganized	Post	25 hours	10	2019-11-14	15818
3 Batch 5 Cage 5	Batch 5 Cage 4	Batch 5 Cage 4	5	Cage 4	Cage 5-3	Cage 2-2	1	reorganized	Post	25 hours	10	2019-11-14	15847
3 Batch 5 Cage 5	Batch 5 Cage 4	Batch 5 Cage 4	5	Cage 4	Cage 5-3	Cage 2-2	1	reorganized	Post	25 hours	10	2019-11-14	15964
2 Batch 5 Cage 3	Batch 5 Cage 4	Batch 5 Cage 4	5	Cage 4	Cage 3-2	Cage 4-4	1	reorganized	Post	25 hours	10	2019-11-14	15989
3 Batch 5 Cage 5	Batch 5 Cage 4	Batch 5 Cage 4	5	Cage 4	Cage 5-3	Cage 2-2	1	reorganized	Post	25 hours	10	2019-11-14	16052
2 Batch 5 Cage 4	Batch 5 Cage 2	Batch 5 Cage 2	5	Cage 2	Cage 4-2	Cage 5-1	1	reorganized	Post	25 hours	10	2019-11-14	16087
3 Batch 5 Cage 5	Batch 5 Cage 4	Batch 5 Cage 4	5	Cage 4	Cage 5-3	Cage 4-4	1	reorganized	Post	25 hours	10	2019-11-14	16191
3 Batch 5 Cage 5	Batch 5 Cage 4	Batch 5 Cage 4	5	Cage 4	Cage 5-3	Cage 3-2	1	reorganized	Post	25 hours	10	2019-11-14	16363
2 Batch 5 Cage 3	Batch 5 Cage 4	Batch 5 Cage 4	5	Cage 4	Cage 3-2	Cage 4-4	1	reorganized	Post	25 hours	10	2019-11-14	16427
4 Batch 5 Cage 3	Batch 5 Cage 1	Batch 5 Cage 1	5	Cage 1	Cage 3-4	Cage 4-1	1	reorganized	Post	25 hours	10	2019-11-14	16544
1 Batch 5 Cage 5	Batch 5 Cage 2	Batch 5 Cage 2	5	Cage 2	Cage 5-1	Cage 2-3	1	reorganized	Post	25 hours	10	2019-11-14	16580
2 Batch 5 Cage 3	Batch 5 Cage 4	Batch 5 Cage 4	5	Cage 4	Cage 3-2	Cage 4-4	1	reorganized	Post	25 hours	10	2019-11-14	16603
3 Batch 5 Cage 5	Batch 5 Cage 4	Batch 5 Cage 4	5	Cage 4	Cage 5-3	Cage 4-4	1	reorganized	Post	25 hours	10	2019-11-14	16620
2 Batch 5 Cage 3	Batch 5 Cage 4	Batch 5 Cage 4	5	Cage 4	Cage 3-2	Cage 4-4	1	reorganized	Post	25 hours	10	2019-11-14	16644
4 Batch 5 Cage 3	Batch 5 Cage 1	Batch 5 Cage 1	5	Cage 1	Cage 3-4	Cage 5-4	1	reorganized	Post	25 hours	10	2019-11-14	16669
4 Batch 5 Cage 3	Batch 5 Cage 1	Batch 5 Cage 1	5	Cage 1	Cage 3-4	Cage 2-1	1	reorganized	Post	25 hours	10	2019-11-14	16683
2 Batch 5 Cage 3	Batch 5 Cage 4	Batch 5 Cage 4	5	Cage 4	Cage 3-2	Cage 4-4	1	reorganized	Post	25 hours	10	2019-11-14	16705
4 Batch 5 Cage 1	Batch 5 Cage 5	Batch 5 Cage 5	5	Cage 5	Cage 1-4	Cage 1-2	1	control	Post	25 hours	10	2019-11-14	16717
2 Batch 5 Cage 5	Batch 5 Cage 3	Batch 5 Cage 3	5	Cage 3	Cage 5-2	Cage 3-3	1	reorganized	Post	25 hours	10	2019-11-14	16776
2 Batch 5 Cage 5	Batch 5 Cage 3	Batch 5 Cage 3	5	Cage 3	Cage 5-2	Cage 2-4	1	reorganized	Post	25 hours	10	2019-11-14	16794
2 Batch 5 Cage 5	Batch 5 Cage 3	Batch 5 Cage 3	5	Cage 3	Cage 5-2	Cage 2-4	1	reorganized	Post	25 hours	10	2019-11-14	16816
3 Batch 5 Cage 5	Batch 5 Cage 4	Batch 5 Cage 4	5	Cage 4	Cage 5-3	Cage 3-2	1	reorganized	Post	25 hours	10	2019-11-14	16870
2 Batch 5 Cage 3	Batch 5 Cage 4	Batch 5 Cage 4	5	Cage 4	Cage 3-2	Cage 4-4	1	reorganized	Post	25 hours	10	2019-11-14	16897
4 Batch 5 Cage 3	Batch 5 Cage 1	Batch 5 Cage 1	5	Cage 1	Cage 3-4	Cage 5-4	1	reorganized	Post	25 hours	10	2019-11-14	16933
4 Batch 5 Cage 1	Batch 5 Cage 5	Batch 5 Cage 5	5	Cage 5	Cage 1-4	Cage 1-2	1	control	Post	25 hours	10	2019-11-14	16969
4 Batch 5 Cage 3	Batch 5 Cage 1	Batch 5 Cage 1	5	Cage 1	Cage 3-4	Cage 5-4	1	reorganized	Post	25 hours	10	2019-11-14	16985
2 Batch 5 Cage 3	Batch 5 Cage 4	Batch 5 Cage 4	5	Cage 4	Cage 3-2	Cage 4-4	1	reorganized	Post	25 hours	10	2019-11-14	17054
2 Batch 5 Cage 4	Batch 5 Cage 2	Batch 5 Cage 2	5	Cage 2	Cage 4-2	Cage 5-1	1	reorganized	Post	25 hours	10	2019-11-14	17177
2 Batch 5 Cage 4	Batch 5 Cage 2	Batch 5 Cage 2	5	Cage 2	Cage 4-2	Cage 3-1	1	reorganized	Post	25 hours	10	2019-11-14	17231
4 Batch 5 Cage 1	Batch 5 Cage 5	Batch 5 Cage 5	5	Cage 5	Cage 1-4	Cage 1-1	1	control	Post	25 hours	10	2019-11-14	17283
2 Batch 5 Cage 5	Batch 5 Cage 3	Batch 5 Cage 3	5	Cage 3	Cage 5-2	Cage 3-3	1	reorganized	Post	25 hours	10	2019-11-14	17356
2 Batch 5 Cage 4	Batch 5 Cage 2	Batch 5 Cage 2	5	Cage 2	Cage 4-2	Cage 2-3	1	reorganized	Post	25 hours	10	2019-11-14	17371
3 Batch 5 Cage 5	Batch 5 Cage 4	Batch 5 Cage 4	5	Cage 4	Cage 5-3	Cage 4-4	1	reorganized	Post	25 hours	10	2019-11-14	17403
4 Batch 5 Cage 1	Batch 5 Cage 5	Batch 5 Cage 5	5	Cage 5	Cage 1-4	Cage 1-1	1	control	Post	25 hours	10	2019-11-14	17480
3 Batch 5 Cage 5	Batch 5 Cage 4	Batch 5 Cage 4	5	Cage 4	Cage 5-3	Cage 3-2	1	reorganized	Post	25 hours	10	2019-11-14	17533
2 Batch 5 Cage 3	Batch 5 Cage 4	Batch 5 Cage 4	5	Cage 4	Cage 3-2	Cage 4-4	1	reorganized	Post	25 hours	10	2019-11-14	17575
2 Batch 5 Cage 4	Batch 5 Cage 2	Batch 5 Cage 2	5	Cage 2	Cage 4-2	Cage 3-1	1	reorganized	Post	25 hours	10	2019-11-14	17600
2 Batch 5 Cage 4	Batch 5 Cage 2	Batch 5 Cage 2	5	Cage 2	Cage 4-2	Cage 2-3	1	reorganized	Post	25 hours	10	2019-11-14	17614
4 Batch 5 Cage 3	Batch 5 Cage 1	Batch 5 Cage 1	5	Cage 1	Cage 3-4	Cage 5-4	1	reorganized	Post	25 hours	10	2019-11-14	17633
2 Batch 5 Cage 5	Batch 5 Cage 3	Batch 5 Cage 3	5	Cage 3	Cage 5-2	Cage 3-3	1	reorganized	Post	25 hours	10	2019-11-14	17667
3 Batch 5 Cage 5	Batch 5 Cage 4	Batch 5 Cage 4	5	Cage 4	Cage 5-3	Cage 3-2	1	reorganized	Post	25 hours	10	2019-11-14	17766
3 Batch 5 Cage 5	Batch 5 Cage 4	Batch 5 Cage 4	5	Cage 4	Cage 5-3	Cage 2-2	1	reorganized	Post	25 hours	10	2019-11-14	17791
3 Batch 5 Cage 5	Batch 5 Cage 4	Batch 5 Cage 4	5	Cage 4	Cage 5-3	Cage 3-2	1	reorganized	Post	25 hours	10	2019-11-14	17835
2 Batch 5 Cage 4	Batch 5 Cage 2	Batch 5 Cage 2	5	Cage 2	Cage 4-2	Cage 5-1	1	reorganized	Post	25 hours	10	2019-11-14	17932
4 Batch 5 Cage 1	Batch 5 Cage 5	Batch 5 Cage 5	5	Cage 5	Cage 1-4	Cage 1-2	1	control	Post	25 hours	10	2019-11-14	17946
4 Batch 5 Cage 3	Batch 5 Cage 1	Batch 5 Cage 1	5	Cage 1	Cage 3-4	Cage 2-1	1	reorganized	Post	25 hours	10	2019-11-15	483
2 Batch 5 Cage 1	Batch 5 Cage 5	Batch 5 Cage 5	5	Cage 5	Cage 1-2	Cage 1-3	1	control	Post	25 hours	10	2019-11-15	622
4 Batch 5 Cage 1	Batch 5 Cage 5	Batch 5 Cage 5	5	Cage 5	Cage 1-4	Cage 1-2	1	control	Post	25 hours	10	2019-11-15	641
4 Batch 5 Cage 1	Batch 5 Cage 5	Batch 5 Cage 5	5	Cage 5	Cage 1-4	Cage 1-3	1	control	Post	25 hours	10	2019-11-15	675
2 Batch 5 Cage 5	Batch 5 Cage 3	Batch 5 Cage 3	5	Cage 3	Cage 5-2	Cage 3-3	1	reorganized	Post	25 hours	10	2019-11-15	753
3 Batch 5 Cage 5	Batch 5 Cage 4	Batch 5 Cage 4	5	Cage 4	Cage 5-3	Cage 2-2	1	reorganized	Post	25 hours	10	2019-11-15	828
2 Batch 5 Cage 4	Batch 5 Cage 2	Batch 5 Cage 2	5	Cage 2	Cage 4-2	Cage 2-3	1	reorganized	Post	25 hours	10	2019-11-15	1405
2 Batch 5 Cage 4	Batch 5 Cage 2	Batch 5 Cage 2	5	Cage 2	Cage 4-2	Cage 5-1	1	reorganized	Post	25 hours	10	2019-11-15	1440
4 Batch 5 Cage 1	Batch 5 Cage 5	Batch 5 Cage 5	5	Cage 5	Cage 1-4	Cage 1-2	1	control	Post	25 hours	10	2019-11-15	1495
2 Batch 5 Cage 5	Batch 5 Cage 3	Batch 5 Cage 3	5	Cage 3	Cage 5-2	Cage 4-3	1	reorganized	Post	25 hours	10	2019-11-15	1623
2 Batch 5 Cage 5	Batch 5 Cage 3	Batch 5 Cage 3	5	Cage 3	Cage 5-2	Cage 4-3	1	reorganized	Post	25 hours	10	2019-11-15	1872
1 Batch 5 Cage 5	Batch 5 Cage 2	Batch 5 Cage 2	5	Cage 2	Cage 5-1	Cage 3-1	1	reorganized	Post	25 hours	10	2019-11-15	2309
3 Batch 5 Cage 4	Batch 5 Cage 3	Batch 5 Cage 3	5	Cage 3	Cage 4-3	Cage 3-3	1	reorganized	Post	25 hours	10	2019-11-15	2334
1 Batch 5 Cage 5	Batch 5 Cage 2	Batch 5 Cage 2	5	Cage 2	Cage 5-1	Cage 3-1	1	reorganized	Post	25 hours	10	2019-11-15	2362
4 Batch 5 Cage 3	Batch 5 Cage 1	Batch 5 Cage 1	5	Cage 1	Cage 3-4	Cage 2-1	1	reorganized	Post	25 hours	10	2019-11-15	3119
1 Batch 5 Cage 5	Batch 5 Cage 2	Batch 5 Cage 2	5	Cage 2	Cage 5-1	Cage 3-1	1	reorganized	Post	25 hours	10	2019-11-15	3278
4 Batch 6 Cage 2	Batch 6 Cage 3	Batch 6 Cage 3	6	Cage 3	Cage 2-4	Cage 4-4	1	reorganized	Post	25 hours	10	2019-11-21	-1165
1 Batch 6 Cage 2	Batch 6 Cage 1	Batch 6 Cage 1	6	Cage 1	Cage 2-1	Cage 3-2	1	reorganized	Post	25 hours	10	2019-11-21	-1075
1 Batch 6 Cage 2	Batch 6 Cage 1	Batch 6 Cage 1	6	Cage 1	Cage 2-1	Cage 4-1	1	reorganized	Post	25 hours	10	2019-11-21	-1040
3 Batch 6 Cage 4	Batch 6 Cage 2	Batch 6 Cage 2	6	Cage 2	Cage 4-3	Cage 2-3	1	reorganized	Post	25 hours	10	2019-11-21	-1011
4 Batch 6 Cage 3	Batch 6 Cage 4	Batch 6 Cage 4	6	Cage 4	Cage 3-4	Cage 2-2	1	reorganized	Post	25 hours	10	2019-11-21	-987
4 Batch 6 Cage 3	Batch 6 Cage 4	Batch 6 Cage 4	6	Cage 4	Cage 3-4	Cage 4-2	1	reorganized	Post	25 hours	10	2019-11-21	-960
1 Batch 6 Cage 4	Batch 6 Cage 1	Batch 6 Cage 1	6	Cage 1	Cage 4-1	Cage 1-4	1	reorganized	Post	25 hours	10	2019-11-21	-941
1 Batch 6 Cage 2	Batch 6 Cage 1	Batch 6 Cage 1	6	Cage 1	Cage 2-1	Cage 4-1	1	reorganized	Post	25 hours	10	2019-11-21	-915
1 Batch 6 Cage 2	Batch 6 Cage 1	Batch 6 Cage 1	6	Cage 1	Cage 2-1	Cage 4-1	1	reorganized	Post	25 hours	10	2019-11-21	-902
4 Batch 6 Cage 3	Batch 6 Cage 4	Batch 6 Cage 4	6	Cage 4	Cage 3-4	Cage 4-2	1	reorganized	Post	25 hours	10	2019-11-21	-840
4 Batch 6 Cage 3	Batch 6 Cage 4	Batch 6 Cage 4	6	Cage 4	Cage 3-4	Cage 2-2	1	reorganized	Post	25 hours	10	2019-11-21	-822
4 Batch 6 Cage 3	Batch 6 Cage 4	Batch 6 Cage 4	6	Cage 4	Cage 3-4	Cage 1-1	1	reorganized	Post	25 hours	10	2019-11-21	-810
3 Batch 6 Cage 3	Batch 6 Cage 2	Batch 6 Cage 2	6	Cage 2	Cage 3-3	Cage 1-3	1	reorganized	Post	25 hours	10	2019-11-21	-793
4 Batch 6 Cage 3	Batch 6 Cage 4	Batch 6 Cage 4	6	Cage 4	Cage 3-4	Cage 2-2	1	reorganized	Post	25 hours	10	2019-11-21	-772
4 Batch 6 Cage 3	Batch 6 Cage 4	Batch 6 Cage 4	6	Cage 4	Cage 3-4	Cage 1-1	1	reorganized	Post	25 hours	10	2019-11-21	-751
1 Batch 6 Cage 2	Batch 6 Cage 1	Batch 6 Cage 1	6	Cage 1	Cage 2-1	Cage 1-4	1	reorganized	Post	25 hours	10	2019-11-21	-736
2 Batch 6 Cage 2	Batch 6 Cage 4	Batch 6 Cage 4	6	Cage 4	Cage 2-2	Cage 1-1	1	reorganized	Post	25 hours	10	2019-11-21	-720
4 Batch 6 Cage 2	Batch 6 Cage 3	Batch 6 Cage 3	6	Cage 3	Cage 2-4	Cage 4-4	1	reorganized	Post	25 hours	10	2019-11-21	-701
1 Batch 6 Cage 2	Batch 6 Cage 1	Batch 6 Cage 1	6	Cage 1	Cage 2-1	Cage 4-1	1	reorganized	Post	25 hours	10	2019-11-21	-690
4 Batch 6 Cage 2	Batch 6 Cage 3	Batch 6 Cage 3	6	Cage 3	Cage 2-4	Cage 4-4	1	reorganized	Post	25 hours	10	2019-11-21	-671
2 Batch 6 Cage 3	Batch 6 Cage 1	Batch 6 Cage 1	6	Cage 1	Cage 3-2	Cage 2-1	1	reorganized	Post	25 hours	10	2019-11-21	-650
4 Batch 6 Cage 2	Batch 6 Cage 3	Batch 6 Cage 3	6	Cage 3	Cage 2-4	Cage 4-4	1	reorganized	Post	25 hours	10	2019-11-21	-623
2 Batch 6 Cage 2	Batch 6 Cage 4	Batch 6 Cage 4	6	Cage 4	Cage 2-2	Cage 1-1	1	reorganized	Post	25 hours	10	2019-11-21	-606
2 Batch 6 Cage 2	Batch 6 Cage 4	Batch 6 Cage 4	6	Cage 4	Cage 2-2	Cage 3-4	1	reorganized	Post	25 hours	10	2019-11-21	-584
2 Batch 6 Cage 2	Batch 6 Cage 4	Batch 6 Cage 4	6	Cage 4	Cage 2-2	Cage 4-2	1	reorganized	Post	25 hours	10	2019-11-21	-568
4 Batch 6 Cage 3	Batch 6 Cage 4	Batch 6 Cage 4	6	Cage 4	Cage 3-4	Cage 4-2	1	reorganized	Post	25 hours	10	2019-11-21	-554
2 Batch 6 Cage 2	Batch 6 Cage 4	Batch 6 Cage 4	6	Cage 4	Cage 2-2	Cage 3-4	1	reorganized	Post	25 hours	10	2019-11-21	-539
[truncated: 1,660 more rows]

## Sheet: Table F NormalizedCounts
ensgene	B10.3.2	B14.5.4	B12.4.3	B11.4.4	B9.2.2.	B13.1.2	B12.3.1	B11.5.4	B13.5.1	B14.4.2	B13.3.4	B8.2.2.	B12.1.2	B12.1.3	B9.2.3.	B12.3.4	B13.2.2	B10.5.3	B9.1.3.	B8.2.4.	B10.1.2	B9.3.1.	B14.5.1	B14.1.2	B11.1.4	B13.5.3	B14.1.1	B14.3.1	B8.4.1.	B10.3.3	B13.1.4	B8.3.4.	B9.3.4.	B12.4.2	B11.1.3	B11.2.3	B14.2.2	B9.4.1.	B14.3.4	B11.5.2
[truncated: 15,184 more rows]

[truncated: 17 more sheets: Table G DESvsDOM, Table H DESvsCDOM, Table I DOMvsCDOM, Table J ASCvsSUB, Table K ASCvsCSUB, Table L SUBvsCSUB, Table M DEGs_GO-Terms, Table N TRN_genes, Table O TRN_GO-Terms, Table P WGCNA_ALL_MM, Table Q WGCNA_ALL_MEs, Table R WGCNA_TRN_MM, Table S WGCNA_TRN_MEs, Table T WGCNA_GO-Terms, Table U DES_DOMvsCDOM, Table V ASC_SUBvsCSUB, Table W Reorganized_GO-Terms]
